# Supplementary material for: Differential DNA methylation associated with multiple sclerosis and disease modifying treatments in an underrepresented minority population
Source: Front Genet. 2023 Jan 4;13:1058817. doi: 10.3389/fgene.2022.1058817 (PMC9845287; doi:10.3389/fgene.2022.1058817)
Supplement: Supplementary file 2 [file Table2.XLSX]

## Sheet: Table S1_MS_Patient_Data
Table S1. Multiple Sclerosis Patient Demographic and Clinical Data												Functional Systems Scores
Sample_number	Sample_ID	Age	Race	Ethnicity	Gender	Medication	EDSS	25 foot walk (seconds)	MS_Diagnosis			Visual	Sensory	Sphincter	Pyramidal	Mental	Cerebellar
1	2	48	Black or African American	NOT Hispanic or Latino	Male	Dimethyl fumarate	6	8.25	Relapsing Remitting Multiple Sclerosis			0	0	0	3	0	2
2	3	53	Black or African American	NOT Hispanic or Latino	Female	Dimethyl fumarate	7.5		Relapsing Remitting Multiple Sclerosis			2	2	1	4	1	0
3	4	24	Black or African American	NOT Hispanic or Latino	Female	Glatiramer	2		Relapsing Remitting Multiple Sclerosis			1	2	1	0	2	2
4	5	43	White	Hispanic or Latino	Male	Glatiramer	3		Relapsing Remitting Multiple Sclerosis			0	1	2	0	1	2
5	6	52	Black or African American	NOT Hispanic or Latino	Female	Dimethyl fumarate	6		Relapsing Remitting Multiple Sclerosis			0	0	1	1	0	2
6	8	43	Black or African American	NOT Hispanic or Latino	Male	Ocrelizumab	6	22.13	Relapsing Remitting Multiple Sclerosis			0	1	1	3	4	3
7	11	41	Black or African American	NOT Hispanic or Latino	Female	Dimethyl fumarate	6		Relapsing Remitting Multiple Sclerosis			2	0	0	3	0	2
8	13	59	Black or African American	NOT Hispanic or Latino	Male	Ocrelizumab	5		Relapsing Remitting Multiple Sclerosis			0	0	0	3	0	0
9	14	34	White	Hispanic or Latino	Female	Ocrelizumab	0		Relapsing Remitting Multiple Sclerosis			0	0	0	0	0	0
10	15	53	Black or African American	NOT Hispanic or Latino	Female	Glatiramer	1	6.73	Relapsing Remitting Multiple Sclerosis			0	0	0	1	0	0
11	16	33	Black or African American	NOT Hispanic or Latino	Female	Dimethyl fumarate	1	4.76	Relapsing Remitting Multiple Sclerosis			2	0	0	0	0	2
12	19	47	Black or African American	NOT Hispanic or Latino	Female	Ocrelizumab	7.5		Relapsing Remitting Multiple Sclerosis			0	2	0	4	0	2
13	20	30	Black or African American	NOT Hispanic or Latino	Female	Dimethyl fumarate	6	11.65	Relapsing Remitting Multiple Sclerosis			0	2	0	0	0	2
14	27	53	Black or African American	NOT Hispanic or Latino	Female	Dimethyl fumarate	6	29.62	Relapsing Remitting Multiple Sclerosis			0	0	0	3	0	2
15	41	34	White	Hispanic or Latino	Female	Dimethyl fumarate	2		Relapsing Remitting Multiple Sclerosis			1	0	2	0	1	0
16	46	59	Black or African American	NOT Hispanic or Latino	Female	Glatiramer	6	17.23	Relapsing Remitting Multiple Sclerosis			0	0	0	3	3	3
17	47	30	White	NOT Hispanic or Latino	Female	Dimethyl fumarate	1	7.35	Relapsing Remitting Multiple Sclerosis			0	2	0	0	0	1
18	52	52	Black or African American	NOT Hispanic or Latino	Female	Dimethyl fumarate	1.5	5.7	Relapsing Remitting Multiple Sclerosis			0	1	1	1	0	1
19	53	31	Black or African American	NOT Hispanic or Latino	Male	Ocrelizumab	7.5		Relapsing Remitting Multiple Sclerosis			0	0	0	3	0	3
20	54	20	Black or African American	NOT Hispanic or Latino	Female	Glatiramer	1		Relapsing Remitting Multiple Sclerosis			1	2	0	0	0	0
21	56	29	White	Hispanic or Latino	Female	Glatiramer	1		Relapsing Remitting Multiple Sclerosis			0	1	0	1	0	0
22	57	49	Black or African American	NOT Hispanic or Latino	Female	Dimethyl fumarate	2		Relapsing Remitting Multiple Sclerosis			0	2	0	2	0	0
23	61	39	White	Hispanic or Latino	Female	Glatiramer	1		Relapsing Remitting Multiple Sclerosis			0	0	1	0	0	0
24	62	51	Black or African American	NOT Hispanic or Latino	Female	Dimethyl fumarate	7.5		Relapsing Remitting Multiple Sclerosis			0	0	2	4	0	3
25	73	50	White	Hispanic or Latino	Female	Beta interferon	0	3.83	Relapsing Remitting Multiple Sclerosis			0	0	0	0	0	0
26	74	45	Black or African American	NOT Hispanic or Latino	Male	Ocrelizumab	2.5	5.1	Relapsing Remitting Multiple Sclerosis			1	0	0	2	2	1
27	79	46	White	Hispanic or Latino	Male	Glatiramer	6	7.63	Relapsing Remitting Multiple Sclerosis			0	0	0	2	0	1
28	103	53	Black or African American	NOT Hispanic or Latino	Male	Natalizumab	1	4.54	Relapsing Remitting Multiple Sclerosis			0	2	0	3	0	2
29	144	33	Black or African American	NOT Hispanic or Latino	Male	None	0	4.67	Relapsing Remitting Multiple Sclerosis			0	0	0	0	0	0
*EDSS: Expanded disability status scale

## Sheet: Table S2_DMP_5xfoldchange
Table S2. DMP's with fold change <-5 or >5, p<0.01.
chr	pos	strand	Name	Probe_rs	Probe_maf	Islands_Name	Relation_to_Island	UCSC_RefGene_Name	UCSC_RefGene_Accession	UCSC_RefGene_Group	Phantom4_Enhancers	Phantom5_Enhancers	DMR	X450k_Enhancer	HMM_Island	Regulatory_Feature_Name	Regulatory_Feature_Group	Methyl27_Loci	Methyl450_Loci	Random_Loci	logFC_MSvsControl	AveExpr_MSvsControl	t_MSvsControl	P.Value_MSvsControl	adj.P.Val_MSvsControl	B_MSvsControl	logFC_MSvsControl_AAonly	AveExpr_MSvsControl_AAonly	t_MSvsControl_AAonly	P.Value_MSvsControl_AAonly	adj.P.Val_MSvsControl_AAonly	B_MSvsControl_AAonly	logFC_WhiteVsAA	AveExpr_WhiteVsAA	t_WhiteVsAA	P.Value_WhiteVsAA	adj.P.Val_WhiteVsAA	B_WhiteVsAA	logFC_MSvsControl_HLonly	AveExpr_MSvsControl_HLonly	t_MSvsControl_HLonly	P.Value_MSvsControl_HLonly	adj.P.Val_MSvsControl_HLonly	B_MSvsControl_HLonly	gene.EntrezIDs	gene.symbol
chr20	5485284	+	cg16763089	NA	NA		OpenSea	LOC149837	NR_015406	TSS200					20:5432694-5433362				TRUE		0.75346	-1.70283	3.86831	0.000402915	0.00655806	-0.168055	0.746253	-1.78175	2.60098	0.0153429	0.173501	-3.16948	0.470526	-1.70283	2.36531	0.0230562	0.31893	-3.50441	0.668589	-1.43397	2.53193	0.0294872	0.211771	-3.6848	NA	NA
chr18	6729810	-	cg02824202	NA	NA	chr18:6729693-6730037	Island				high-CpG:6719641-6719812				18:6719280-6720037				TRUE		-0.855121	-2.43056	-4.80079	2.31952e-05	0.00072942	2.5366	-0.650519	-2.51049	-2.54859	0.0172855	0.184292	-3.27391	0.108402	-2.43056	0.595886	0.554676	0.879898	-5.85033	-1.33579	-2.23584	-5.05905	0.000472279	0.040829	0.269482	NA	NA
chr6	28446840	-	cg01792601	NA	NA		OpenSea								6:28554754-28554928				TRUE		0.742338	-1.897	5.51285	2.42086e-06	0.0001335	4.69554	1.0097	-1.89447	6.60644	6.15359e-07	0.00382203	6.00801	0.187387	-1.897	1.36256	0.180798	0.651443	-5.14585	0.451669	-1.90121	1.85606	0.0927121	0.370068	-4.73142	NA	NA
chr6	28447087	-	cg26968378	NA	NA		OpenSea								6:28555047-28555115				TRUE		0.718375	-0.923605	3.82639	0.000456053	0.00721262	-0.284457	1.15328	-0.929286	6.01853	2.67356e-06	0.00536619	4.68471	0.201014	-0.923605	1.04835	0.300897	0.752612	-5.4978	0.182053	-0.869404	0.498547	0.628737	0.851867	-6.16769	NA	NA
chr14	38091470	+	cg12200038	NA	NA	chr14:38091469-38092176	Island							TRUE	14:37161151-37161879				TRUE		-0.714778	-2.34352	-6.17718	2.88007e-07	2.97202e-05	6.73502	-0.550459	-2.36646	-3.44749	0.0019992	0.0623359	-1.34778	-0.0356857	-2.34352	-0.301965	0.764275	0.947798	-5.97707	-1.20223	-2.15256	-5.9317	0.000137015	0.0310768	1.43459	NA	NA
chr2	59504985	+	cg24186951	NA	NA		OpenSea	LOC101927285	NR_110219	Body											-0.719386	-0.993299	-4.77765	2.49428e-05	0.00077184	2.46739	-0.449321	-1.09757	-3.91555	0.000609024	0.0360553	-0.266959	0.118189	-0.993299	0.768549	0.446766	0.834584	-5.73794	-1.4804	-0.708963	-3.76964	0.00357665	0.07915	-1.67187	NA	NA
chr18	60780085	-	cg06331585	NA	NA		OpenSea														-0.953656	-0.465467	-4.80431	2.29403e-05	0.000723383	2.54713	-0.706659	-0.51646	-2.44408	0.0218611	0.207502	-3.4786	-0.0693421	-0.465467	-0.342042	0.734146	0.939506	-5.96464	-1.41666	-0.481112	-4.6562	0.000867323	0.0485273	-0.310339	NA	NA
chr3	74663689	+	cg24346629	NA	NA	chr3:74663506-74664121	Island						DMR		3:74745947-74746811				TRUE		-0.961063	-2.62156	-5.04612	1.06997e-05	0.000405282	3.27466	-1.01779	-2.67787	-3.51841	0.00167306	0.0572295	-1.18639	0.00926321	-2.62156	0.0476223	0.962259	0.993339	-6.01998	-1.09973	-2.40803	-7.78711	1.37465e-05	0.0225593	3.51551	NA	NA
chr3	74663796	+	cg00735667	NA	NA	chr3:74663506-74664121	Island				high-CpG:74746442-74746713				3:74745947-74746811				TRUE		-0.807227	-1.61734	-4.98676	1.29102e-05	0.000467096	3.09539	-0.785629	-1.75415	-3.45007	0.00198634	0.0621719	-1.34194	0.239834	-1.61734	1.45069	0.154821	0.621677	-5.03215	-0.917216	-1.19062	-4.19553	0.00178749	0.0611918	-1.00426	NA	NA
chr15	90100274	+	cg25525600	NA	NA		OpenSea														0.715649	-1.52335	5.43444	3.11024e-06	0.000160977	4.45572	0.788576	-1.56559	5.0954	2.85439e-05	0.0106861	2.53085	0.275589	-1.52335	2.04908	0.0471891	0.418109	-4.09974	0.6947	-1.49467	2.67185	0.0231624	0.187861	-3.458	NA	NA
chr8	93114305	-	cg14631386	NA	NA	chr8:93114056-93115979	Island						DMR		8:93183206-93183732				TRUE		-0.720526	-2.52254	-6.54377	8.90957e-08	1.36173e-05	7.85952	-0.509143	-2.51017	-3.75828	0.000910889	0.0430251	-0.633843	-0.159229	-2.52254	-1.41593	0.164692	0.633638	-5.07776	-1.13845	-2.50115	-9.57858	2.12468e-06	0.0213973	5.09033	NA	NA
chr12	127940323	-	cg04569082	NA	NA	chr12:127940451-127940907	N_Shore								12:126505983-126506860				TRUE		-0.762555	-2.61159	-6.46134	1.1595e-07	1.62762e-05	7.60704	-0.58048	-2.63048	-3.52611	0.00164097	0.0566851	-1.16882	-0.0535288	-2.61159	-0.444102	0.659411	0.917322	-5.92604	-1.22146	-2.54784	-6.14013	0.00010356	0.0290155	1.6945	NA	NA
chr5	146889265	+	cg26636193	NA	NA	chr5:146888750-146889840	Island						DMR		5:146868961-146870033				TRUE		-0.967695	-2.48133	-7.06209	1.7131e-08	4.74498e-06	9.43891	-0.696871	-2.57287	-3.97441	0.000523503	0.033625	-0.128893	0.0779953	-2.48133	0.557322	0.580476	0.889787	-5.87163	-1.65293	-2.28457	-6.92819	3.78267e-05	0.0250869	2.61563	NA	NA
chr5	146889275	+	cg02010196	NA	NA	chr5:146888750-146889840	Island						DMR		5:146868961-146870033				TRUE		-0.832826	-2.48185	-6.86056	3.24649e-08	7.09756e-06	8.82676	-0.629953	-2.50176	-3.91137	0.000615598	0.0362594	-0.276753	-0.090357	-2.48185	-0.728802	0.470454	0.845459	-5.76627	-1.2229	-2.42925	-7.4088	2.12479e-05	0.0240801	3.13189	NA	NA
chr1	239550283	+	cg13985485	NA	NA	chr1:239550108-239551339	Island				high-CpG:237616457-237617004				1:237616223-237618020				TRUE		-0.807	-1.99026	-5.12776	8.25983e-06	0.000333677	3.52184	-0.745138	-2.06456	-3.6568	0.00117925	0.0483519	-0.868767	0.0571543	-1.99026	0.355587	0.724056	0.93678	-5.96009	-1.09232	-1.88993	-4.74776	0.000753882	0.0464619	-0.176289	NA	NA
chr10	47008202	+	cg12043818	NA	NA	chr10:47008084-47008410	Island							TRUE	10:46428101-46428383	10:47008180-47008409	Unclassified_Cell_type_specific		TRUE		-0.918539	-2.65742	-5.46296	2.8394e-06	0.000150297	4.54291	-0.834963	-2.76199	-3.76448	0.000896598	0.0427615	-0.619444	0.178348	-2.65742	1.03858	0.305364	0.755654	-5.50737	-1.01973	-2.41857	-4.05277	0.00224961	0.0663626	-1.22548	NA	NA
chr12	58290450	-	cg01140711	NA	NA	chr12:58290232-58290466	Island							TRUE	12:56576548-56576823	12:58290126-58290632	Unclassified_Cell_type_specific				-0.763966	-2.80346	-4.0474	0.000236126	0.00434824	0.33518	-0.437615	-2.90161	-1.97226	0.059657	0.339787	-4.33379	0.133418	-2.80346	0.692082	0.492965	0.855517	-5.79114	-1.49142	-2.53262	-4.5865	0.000965782	0.0498732	-0.413283	NA	NA
chr17	33787583	-	cg04296540	NA	NA	chr17:33787401-33787845	Island					chr17:33787408-33787408			17:30811564-30811958	17:33787247-33788214	Unclassified		TRUE		-0.782432	-2.0618	-4.8491	1.99277e-05	0.000649843	2.68132	-0.472283	-2.14363	-2.58251	0.0160031	0.177206	-3.20642	0.0969011	-2.0618	0.588012	0.559897	0.881974	-5.85479	-1.26669	-1.79497	-5.16652	0.000403165	0.0393446	0.419717	NA	NA
chr17	46659761	+	cg20349344	NA	NA	chr17:46658948-46660003	Island								17:44013966-44014776	17:46658979-46659953	Unclassified_Cell_type_specific				-0.712271	-2.5675	-6.2414	2.34443e-07	2.59427e-05	6.93224	-0.679362	-2.69864	-3.89779	0.000637425	0.0368489	-0.308531	0.230496	-2.5675	1.97761	0.0550331	0.440871	-4.225	-0.88177	-2.24839	-8.86771	4.30044e-06	0.0213973	4.51002	NA	NA
chr1	39044140	+	cg21816308	NA	NA	chr1:39044059-39044561	Island						DMR	TRUE	1:38816610-38817120	1:39044092-39044450	Unclassified_Cell_type_specific		TRUE		-1.0115	-3.09097	-6.47127	1.12327e-07	1.59445e-05	7.63747	-0.89382	-3.12874	-4.73937	7.19928e-05	0.0149643	1.68519	-0.0512206	-3.09097	-0.320858	0.750022	0.943919	-5.9714	-1.32922	-2.97327	-5.78646	0.000167111	0.0322773	1.24933	NA	NA
chr6	28664226	-	cg10960055	rs16894216	0.041181		OpenSea								6:28772134-28772206				TRUE		0.859205	-1.65062	5.02022	1.16137e-05	0.000431306	3.1964	0.88401	-1.61722	4.9114	4.60251e-05	0.0126234	2.0943	0.0834746	-1.65062	0.477555	0.635619	0.909329	-5.91122	0.596556	-1.62139	3.81548	0.0033158	0.0768584	-1.59896	NA	NA
chr6	166077483	-	cg01939453	rs34471367	0.022374	chr6:166073882-166077752	Island						DMR		6:165993888-165998209				TRUE		-0.756055	-2.51285	-6.07151	4.04137e-07	3.73071e-05	6.41033	-0.53602	-2.55833	-3.82987	0.000758625	0.0397273	-0.467226	0.017667	-2.51285	0.138915	0.890229	0.978124	-6.01175	-1.25553	-2.33532	-5.44303	0.000270379	0.0356412	0.797553	NA	NA
chr6	29521420	+	cg22305167	rs389419	0.034973	chr6:29521110-29521833	Island						DMR	TRUE	6:29629090-29629799				TRUE		-0.853317	-2.5738	-5.24099	5.76337e-06	0.000254773	3.86577	-0.77147	-2.75048	-3.94344	0.000566906	0.0348496	-0.20158	0.332522	-2.5738	1.99971	0.0524954	0.433539	-4.18665	-1.15838	-2.17257	-8.70146	5.10442e-06	0.0223155	4.36621	NA	NA
chr1	149719461	+	cg20300343	rs55920718	0.1342	chr1:149719314-149719640	Island								1:147985794-147986320				TRUE		-0.708871	-2.68932	-3.92018	0.000345434	0.00582135	-0.0232839	-0.565439	-2.78169	-2.30166	0.0299006	0.243117	-3.7492	0.194229	-2.68932	1.05171	0.299374	0.751668	-5.49449	-1.28806	-2.49889	-5.59047	0.000219473	0.0341105	0.993876	NA	NA
chr11	69707303	-	cg26579578	rs60065093	0.078154	chr11:69706778-69707017	S_Shore							TRUE	11:69415508-69416081				TRUE		0.829537	3.71025	5.1657	7.32236e-06	0.000304733	3.63695	0.769998	3.78753	4.09222	0.00038637	0.0296614	0.14847	-0.015415	3.71025	-0.0939895	0.925596	0.98569	-6.01681	1.13823	3.58885	2.95828	0.0141307	0.147392	-2.98968	NA	NA
chr3	36805814	-	cg24144083	rs7639185	0.171089	chr3:36805949-36806214	N_Shore								3:36780423-36781184	3:36805811-36805890	Unclassified_Cell_type_specific		TRUE		-0.851394	-3.02518	-4.39471	8.20461e-05	0.00193134	1.33531	-0.686421	-2.96856	-2.48779	0.0198258	0.19748	-3.39359	-0.291695	-3.02518	-1.47425	0.1484	0.613789	-5.00068	-1.10713	-3.16477	-5.24793	0.00035802	0.0381477	0.532264	NA	NA
chr22	39953573	-	cg06348377	rs9607655	0.351784	chr22:39953450-39954668	Island						DMR		22:38283418-38284509	22:39953343-39953659	Unclassified_Cell_type_specific		TRUE		-0.716724	-3.27148	-4.5456	5.14612e-05	0.00134418	1.77821	-0.764305	-3.20944	-3.60968	0.0013288	0.0512687	-0.977277	-0.26631	-3.27148	-1.65375	0.106166	0.551841	-4.74631	-0.517652	-3.36138	-3.20716	0.00922001	0.120126	-2.58186	NA	NA
chr11	69924724	+	cg03565189	NA	NA	chr11:69924338-69925197	Island	ANO1	NM_018043	1stExon				TRUE	11:69601987-69602785				TRUE		-0.858547	-3.57036	-5.06182	1.01806e-05	0.000390549	3.32215	-0.58961	-3.68692	-2.71542	0.011786	0.15152	-2.93734	0.210001	-3.57036	1.21229	0.232657	0.701525	-5.32474	-1.3248	-3.3886	-6.25315	8.91926e-05	0.0280846	1.83253	55107	ANO1
chr8	1771973	-	cg10964367	NA	NA	chr8:1771361-1772760	Island	ARHGEF10	NM_014629	TSS200					8:1758769-1760116	8:1771551-1772977	Unclassified_Cell_type_specific		TRUE		-0.705361	-2.70421	-5.18746	6.83311e-06	0.00028989	3.70303	-0.469765	-2.75209	-2.35851	0.026413	0.228247	-3.64239	0.0422404	-2.70421	0.304168	0.762609	0.947325	-5.97643	-1.31147	-2.55732	-6.86819	4.07297e-05	0.0250869	2.54882	9639	ARHGEF10
chr11	123066956	-	cg26819695	NA	NA	chr11:123066517-123066986	Island	ASAM	NM_024769	TSS1500					11:122571223-122572280				TRUE		-0.895434	-2.60379	-5.45119	2.94823e-06	0.000154585	4.50692	-0.91105	-2.62201	-4.00619	0.000482366	0.0325346	-0.0541894	-0.119151	-2.60379	-0.710226	0.481768	0.850416	-5.77901	-1.01391	-2.47334	-9.36242	2.62067e-06	0.0213973	4.91961	79827	ASAM
chr4	94749865	+	cg00335712	NA	NA	chr4:94749495-94750998	Island	ATOH1	NM_005172	TSS1500					4:94968794-94970338				TRUE		-0.927746	-2.43174	-5.41788	3.27914e-06	0.000167294	4.40512	-0.928799	-2.52811	-4.40841	0.000170269	0.0208538	0.897659	0.0681102	-2.43174	0.389453	0.699049	0.929609	-5.94794	-1.2019	-2.06001	-4.57029	0.000990329	0.0502222	-0.437327	474	ATOH1
chr12	54071090	+	cg13691247	NA	NA	chr12:54071053-54071265	Island	ATP5G2;ATP5G2	NM_005176;NM_001002031	TSS1500;TSS1500					12:52357198-52357568	12:54069540-54071256	Promoter_Associated		TRUE		-0.71231	-3.22066	-4.95935	1.40779e-05	0.000499133	3.01276	-0.607847	-3.19039	-3.00223	0.00597719	0.107114	-2.33388	-0.182785	-3.22066	-1.24606	0.220138	0.690361	-5.28621	-0.951695	-3.24076	-4.98628	0.000526183	0.0420621	0.166681	517	ATP5G2
chr12	54071111	+	cg23278196	NA	NA	chr12:54071053-54071265	Island	ATP5G2;ATP5G2	NM_005176;NM_001002031	TSS1500;TSS1500					12:52357198-52357568	12:54069540-54071256	Promoter_Associated		TRUE		-0.775917	-2.94295	-5.72216	1.23869e-06	8.23571e-05	5.33714	-0.544312	-2.92576	-2.74409	0.0110249	0.146543	-2.87836	-0.185651	-2.94295	-1.34056	0.187781	0.658866	-5.17323	-1.30169	-3.01696	-5.35236	0.000307857	0.0367158	0.675041	517	ATP5G2
chr5	17217877	+	cg19078576	rs147621681	0.0577	chr5:17217788-17219021	Island	BASP1;LOC285696;BASP1	NM_006317;NR_027253;NM_006317	5'UTR;TSS1500;1stExon	high-CpG:17270474-17270899				5:17270581-17272435	5:17217146-17218446	Unclassified		TRUE		-0.948863	-1.96405	-4.71231	3.06084e-05	0.000902649	2.27244	-0.791726	-2.06905	-2.73892	0.0111586	0.147498	-2.88902	0.158966	-1.96405	0.772995	0.444161	0.833487	-5.73468	-1.40497	-1.64811	-7.211	2.68524e-05	0.0246161	2.92342	10409	BASP1
chr20	11871375	+	cg14603345	NA	NA	chr20:11871374-11872207	Island	BTBD3	NM_181443	TSS200	high-CpG:11819364-11819568				20:11819248-11820371	20:11871234-11871986	Unclassified_Cell_type_specific	TRUE	TRUE		-0.915827	-1.952	-5.92153	6.53717e-07	5.21865e-05	5.94946	-0.872208	-2.09185	-4.39344	0.000177022	0.0212147	0.862079	0.220926	-1.952	1.39866	0.169778	0.639448	-5.10006	-1.1621	-1.61851	-6.50322	6.44753e-05	0.0268312	2.13078	22903	BTBD3
chr20	11871384	+	cg23944804	NA	NA	chr20:11871374-11872207	Island	BTBD3	NM_181443	TSS200	high-CpG:11819364-11819568				20:11819248-11820371	20:11871234-11871986	Unclassified_Cell_type_specific		TRUE		-0.780076	-2.17018	-4.63306	3.92032e-05	0.0010884	2.03691	-0.724278	-2.33013	-3.33718	0.00263259	0.0712236	-1.59671	0.312609	-2.17018	1.81792	0.0767238	0.49458	-4.49175	-1.19713	-1.80571	-6.4473	6.92791e-05	0.0271363	2.06494	22903	BTBD3
chr20	11871743	+	cg18855780	NA	NA	chr20:11871374-11872207	Island	BTBD3	NM_181443	5'UTR					20:11819248-11820371	20:11871234-11871986	Unclassified_Cell_type_specific		TRUE		-0.771936	-2.84455	-4.93747	1.50846e-05	0.000526154	2.94686	-0.718089	-3.08457	-3.17817	0.00389785	0.0864262	-1.95047	0.499312	-2.84455	3.12707	0.00332206	0.144684	-1.83207	-0.906977	-2.38884	-3.48049	0.00579763	0.0972979	-2.13664	22903	BTBD3
chr20	11871396	-	cg12894649	rs76343951	0.018298	chr20:11871374-11872207	Island	BTBD3	NM_181443	TSS200	high-CpG:11819364-11819568				20:11819248-11820371	20:11871234-11871986	Unclassified_Cell_type_specific		TRUE		-0.729762	-1.77476	-5.21928	6.17546e-06	0.00026855	3.79975	-0.647902	-1.88817	-3.81307	0.00079194	0.0404795	-0.506388	0.205557	-1.77476	1.43948	0.157953	0.625474	-5.04697	-1.07201	-1.36432	-6.68739	5.10301e-05	0.0258361	2.34426	22903	BTBD3
chr13	37248244	+	cg09907509	NA	NA	chr13:37247949-37248463	Island	C13orf36;C13orf36	NM_203451;NM_203451	5'UTR;1stExon					13:36145950-36147247				TRUE		-0.754314	-0.806707	-4.95476	1.42833e-05	0.000504463	2.99894	-0.747228	-0.852077	-3.4354	0.00206067	0.0632044	-1.3752	-0.0227654	-0.806707	-0.146416	0.884343	0.976987	-6.01072	-0.892419	-0.549434	-5.8293	0.000157557	0.0320173	1.30432	400120	C13orf36
chr6	48036613	-	cg24035447	NA	NA	chr6:48036137-48036410	S_Shore	C6orf138	NM_001013732	TSS200			DMR	TRUE	6:48144146-48144686				TRUE		-0.728564	-2.47127	-4.15998	0.00016809	0.00335085	0.656125	-0.625601	-2.46903	-2.46414	0.020904	0.202894	-3.43969	-0.175175	-2.47127	-0.979351	0.333412	0.773565	-5.56357	-0.969437	-2.41741	-5.79579	0.000164979	0.0321956	1.26133	442213	C6orf138
chr6	110679400	+	cg25146017	rs62435951	0.469621	chr6:110679417-110679833	N_Shore	C6orf186	NM_001123364	1stExon			DMR	TRUE	6:110785241-110786477	6:110678704-110679590	Unclassified_Cell_type_specific		TRUE		-1.04229	-3.77012	-5.36116	3.92992e-06	0.000190965	4.23193	-0.999877	-3.81204	-3.79131	0.000837219	0.0414223	-0.55704	-0.00597179	-3.77012	-0.0300758	0.976159	0.995842	-6.02064	-1.34154	-3.60584	-3.87749	0.00299413	0.0739239	-1.5007	728464	C6orf186
chr9	12776218	+	cg13745402	NA	NA	chr9:12775486-12775813	S_Shore	C9orf150	NM_203403	Body					9:12765487-12766328	9:12775412-12776845	Unclassified_Cell_type_specific		TRUE		-0.711427	-3.03306	-4.623	4.04521e-05	0.00111572	2.00708	-0.537175	-3.0756	-3.0035	0.00595893	0.106954	-2.33115	0.0137968	-3.03306	0.087784	0.930495	0.986673	-6.01735	-1.20083	-2.88388	-6.0891	0.000110848	0.0295674	1.6315	286343	C9orf150
chr4	24914441	+	cg01899437	NA	NA		OpenSea	CCDC149;CCDC149	NM_001130726;NM_173463	1stExon;5'UTR				TRUE	4:24523054-24524092				TRUE		-0.724532	-3.5274	-4.64167	3.81649e-05	0.00106641	2.06244	-0.660294	-3.5833	-3.37789	0.00237893	0.0678567	-1.50515	0.0437444	-3.5274	0.274399	0.785219	0.95346	-5.98473	-0.900828	-3.41073	-3.27501	0.00821232	0.113851	-2.47095	91050	CCDC149
chr11	93063886	-	cg12188986	NA	NA	chr11:93063598-93064076	Island	CCDC67;CCDC67	NM_181645;NM_181645	1stExon;5'UTR				TRUE	11:92703111-92703777				TRUE		-0.810586	-2.49633	-4.70168	3.16432e-05	0.000925531	2.24079	-0.620977	-2.68298	-2.63926	0.0140541	0.165866	-3.09242	0.413519	-2.49633	2.34851	0.0239843	0.323789	-3.53765	-1.29365	-2.03282	-9.00995	3.72137e-06	0.0213973	4.63056	159989	CCDC67
chr18	25757569	+	cg09319843	NA	NA	chr18:25755414-25758175	Island	CDH2	NM_001792	TSS200	high-CpG:24010944-24012173		DMR		18:24010559-24012472						-0.700232	-3.31256	-3.99321	0.000277794	0.00492802	0.181944	-0.500477	-3.32486	-2.20058	0.0371532	0.270363	-3.935	-0.0465085	-3.31256	-0.25969	0.796462	0.956257	-5.98852	-1.09503	-3.27349	-5.12499	0.000428501	0.0398495	0.361885	1000	CDH2
chr19	34112991	+	cg19594305	NA	NA	chr19:34112279-34114353	Island	CHST8;CHST8;CHST8;CHST8	NM_001127895;NM_001127895;NM_001127896;NM_001127896	1stExon;5'UTR;5'UTR;1stExon				TRUE	19:38803966-38806159	19:34112603-34113143	Unclassified_Cell_type_specific		TRUE		-0.748809	-2.60644	-5.65971	1.51301e-06	9.49533e-05	5.14555	-0.644325	-2.66879	-4.24301	0.000261554	0.0251113	0.505061	0.0215764	-2.60644	0.159678	0.873955	0.974648	-6.00876	-1.0529	-2.38201	-4.83515	0.000660199	0.0447202	-0.0495667	64377	CHST8
chr14	38725312	-	cg08139247	rs2812035	0.405928	chr14:38724254-38725537	Island	CLEC14A;CLEC14A	NM_175060;NM_175060	1stExon;5'UTR	high-CpG:37795015-37795125				14:37793917-37795485				TRUE		-0.798037	-1.99659	-4.17076	0.000162685	0.00326756	0.687018	-0.570471	-2.03814	-2.2338	0.0346107	0.261064	-3.87453	-0.0251031	-1.99659	-0.128458	0.898443	0.979789	-6.0131	-1.48576	-1.8944	-7.77101	1.39992e-05	0.0225593	3.49958	161198	CLEC14A
chr5	1887364	+	cg12740438	NA	NA	chr5:1881924-1887743	Island	CTD-2194D22.4;IRX4;IRX4;IRX4;IRX4	NR_109912;NM_001278633;NM_001278632;NM_001278635;NM_001278634	TSS200;TSS200;TSS200;TSS1500;TSS1500			DMR		5:1938467-1940936						-0.713119	-2.89788	-3.93393	0.000331578	0.00564394	0.0152471	-0.85866	-2.89553	-3.39948	0.00225421	0.0661101	-1.45644	-0.0826836	-2.89788	-0.446608	0.657615	0.916778	-5.92496	-0.66619	-2.80805	-2.48408	0.0320211	0.22066	-3.76187	101929081, 50805	CTD-2194D22.4, IRX4
chr21	27945533	+	cg22754570	NA	NA	chr21:27945010-27945646	Island	CYYR1;CYYR1	NM_052954;NM_052954	1stExon;5'UTR					21:26866900-26867488						-0.727658	-2.06367	-6.15418	3.10041e-07	3.12207e-05	6.66436	-0.801653	-2.15183	-5.7267	5.61368e-06	0.00638975	4.01228	0.121203	-2.06367	1.00369	0.321683	0.766082	-5.54085	-0.716672	-1.86664	-3.85515	0.00310611	0.0749349	-1.53606	116159	CYYR1
chr21	27945542	+	cg00578917	NA	NA	chr21:27945010-27945646	Island	CYYR1;CYYR1	NM_052954;NM_052954	1stExon;5'UTR					21:26866900-26867488						-0.712785	-1.75236	-5.67357	1.44735e-06	9.1958e-05	5.18804	-0.560793	-1.82452	-4.11309	0.000366098	0.0289619	0.19771	0.0595501	-1.75236	0.464112	0.645135	0.912548	-5.9173	-1.20871	-1.57887	-4.50664	0.0010933	0.0520397	-0.532136	116159	CYYR1
chr2	3751134	+	cg01510609	NA	NA	chr2:3750828-3751927	Island	DCDC2C	NM_001287444	TSS200					2:3728686-3729738						-0.745981	-2.50682	-5.29846	4.79957e-06	0.000222126	4.04073	-0.593055	-2.46766	-3.20062	0.00368898	0.0842187	-1.90092	-0.209569	-2.50682	-1.45744	0.15296	0.61939	-5.02318	-0.9348	-2.54082	-4.53508	0.00104596	0.0512114	-0.489702	728597	DCDC2C
chr13	36705475	-	cg25724283	NA	NA	chr13:36705040-36705707	Island	DCLK1	NM_004734	TSS200	high-CpG:35603432-35603520		DMR	TRUE	13:35602439-35603640				TRUE		-0.798323	-2.55963	-4.41247	7.76771e-05	0.00185196	1.38722	-0.650283	-2.64741	-2.67512	0.0129394	0.159003	-3.01968	0.117967	-2.55963	0.638422	0.526911	0.86936	-5.82522	-1.08866	-2.32263	-3.35595	0.00715667	0.107066	-2.33894	9201	DCLK1
chr3	186080245	-	cg08675193	NA	NA	chr3:186078710-186080111	S_Shore	DGKG;DGKG;DGKG	NM_001346;NM_001080744;NM_001080745	TSS1500;TSS1500;TSS1500			CDMR	TRUE	3:187561422-187563054				TRUE		-0.711869	-4.00583	-4.58077	4.61345e-05	0.00123544	1.88207	-0.542711	-3.9846	-2.77012	0.0103742	0.142141	-2.82454	-0.219293	-4.00583	-1.38167	0.174896	0.645124	-5.12173	-0.928987	-4.0936	-6.33071	8.05818e-05	0.0276577	1.92608	1608	DGKG
chr4	107957430	-	cg13139972	NA	NA	chr4:107956555-107957453	Island	DKK2;DKK2	NM_014421;NM_014421	1stExon;5'UTR			DMR		4:108176714-108176902				TRUE		-0.81454	-2.78229	-4.24735	0.000128871	0.00273308	0.907439	-0.666125	-2.78268	-2.58389	0.0159528	0.176965	-3.20366	-0.0843341	-2.78229	-0.430578	0.669133	0.92044	-5.93172	-1.21836	-2.68776	-5.22597	0.000369641	0.038471	0.50201	27123	DKK2
chr14	101193397	+	cg02874376	NA	NA	chr14:101192851-101193499	Island	DLK1;DLK1	NM_003836;NM_003836	1stExon;5'UTR					14:100262127-100264174				TRUE		-0.702282	-2.81889	-6.30351	1.92146e-07	2.27303e-05	7.12293	-0.5564	-2.84907	-4.55409	0.000116585	0.0178534	1.24418	-0.0332298	-2.81889	-0.29204	0.771796	0.949892	-5.97991	-1.06769	-2.63631	-6.88808	3.97417e-05	0.0250869	2.57102	8788	DLK1
chr10	128994603	+	cg03070297	NA	NA	chr10:128993505-128995167	Island	DOCK1;FAM196A	NM_001380;NM_001039762	Body;TSS200			DMR		10:128883496-128885147				TRUE		-0.709904	-2.15975	-5.67687	1.43209e-06	9.12105e-05	5.19819	-0.6534	-2.14795	-3.91418	0.000611159	0.036122	-0.270152	-0.136245	-2.15975	-1.06677	0.292601	0.746995	-5.47953	-0.905532	-2.09657	-4.863	0.000633004	0.0442662	-0.00943409	1793, 642938	DOCK1, FAM196A
chr10	128994605	+	cg12204732	NA	NA	chr10:128993505-128995167	Island	DOCK1;FAM196A	NM_001380;NM_001039762	Body;TSS200			DMR		10:128883496-128885147				TRUE		-0.946455	-2.12063	-5.71281	1.27635e-06	8.41724e-05	5.30846	-0.87223	-2.15111	-3.74497	0.00094234	0.0436682	-0.664746	-0.0777734	-2.12063	-0.459647	0.648309	0.913617	-5.91929	-1.15896	-1.92542	-5.91885	0.000139427	0.0311114	1.41834	1793, 642938	DOCK1, FAM196A
chr10	128994608	+	cg25984344	NA	NA	chr10:128993505-128995167	Island	DOCK1;FAM196A	NM_001380;NM_001039762	Body;TSS200			DMR		10:128883496-128885147				TRUE		-0.882735	-2.09151	-5.59806	1.84319e-06	0.000109663	4.95653	-0.759445	-2.09555	-3.4432	0.00202079	0.0626475	-1.35751	-0.134818	-2.09151	-0.837138	0.40759	0.81507	-5.68564	-1.36554	-2.01126	-6.04707	0.000117263	0.0299968	1.57931	1793, 642938	DOCK1, FAM196A
chr7	153584416	+	cg22620221	NA	NA	chr7:153583317-153585666	Island	DPP6	NM_001039350	TSS200	high-CpG:153215316-153215503				7:153214251-153215390				TRUE		-0.7447	-1.65172	-5.97536	5.50074e-07	4.62827e-05	6.11487	-0.693791	-1.71656	-4.51437	0.000129275	0.0186156	1.14965	0.0613314	-1.65172	0.481847	0.632594	0.908328	-5.90925	-1.07848	-1.40724	-5.5192	0.000242664	0.0349679	0.899422	1804	DPP6
chr8	105479058	+	cg10303487	NA	NA	chr8:105478672-105479340	Island	DPYS	NM_001385	1stExon					8:105547793-105548495			TRUE	TRUE		-0.750438	-3.16949	-4.97322	1.34744e-05	0.000482485	3.05457	-0.42703	-3.23021	-2.54013	0.0176199	0.186134	-3.29066	0.0273328	-3.16949	0.177357	0.860141	0.971344	-6.00588	-1.49425	-3.03001	-8.10177	9.68249e-06	0.0223155	3.8201	1807	DPYS
chr5	146889238	+	cg17283407	NA	NA	chr5:146888750-146889840	Island	DPYSL3	NM_001197294	1stExon			DMR		5:146868961-146870033						-1.05489	-2.40456	-7.51363	4.13444e-09	1.96352e-06	10.7988	-0.736541	-2.47819	-4.30347	0.000223601	0.0233817	0.648424	0.0062589	-2.40456	0.04365	0.965405	0.993965	-6.02015	-1.73955	-2.16962	-8.00847	1.07312e-05	0.0223155	3.73113	1809	DPYSL3
chr10	134001112	+	cg12250896	NA	NA	chr10:133998912-134001500	Island	DPYSL4	NM_006426	Body			DMR		10:133848411-133851458				TRUE		-0.757268	-2.91168	-6.28397	2.04557e-07	2.36455e-05	7.06294	-0.786435	-2.93202	-5.04698	3.2364e-05	0.0112215	2.41612	-0.105448	-2.91168	-0.856769	0.39678	0.809342	-5.66988	-0.81047	-2.78559	-5.30326	0.000330436	0.0375521	0.608137	10570	DPYSL4
chr8	16885000	-	cg12097222	NA	NA	chr8:16884363-16885339	Island	EFHA2	NM_181723	1stExon					8:16928710-16929906	8:16883729-16885617	Unclassified		TRUE		-0.754282	-2.33209	-3.97599	0.000292483	0.00512101	0.133393	-0.517812	-2.38479	-2.23008	0.0348873	0.262038	-3.88133	0.0383808	-2.33209	0.198093	0.843996	0.967697	-6.00212	-1.34283	-2.03429	-5.12795	0.000426643	0.0398182	0.36601	286097	EFHA2
chr18	5543801	+	cg00027083	NA	NA	chr18:5543437-5544241	Island	EPB41L3	NM_012307	5'UTR					18:5532823-5534217	18:5543793-5544104	Unclassified_Cell_type_specific	TRUE	TRUE		-0.811371	-2.48102	-3.84324	0.000433923	0.00694	-0.237733	-0.478751	-2.62062	-1.79372	0.0848767	0.400753	-4.62362	0.283741	-2.48102	1.31596	0.195831	0.667248	-5.20336	-1.41969	-2.16006	-10.4574	9.40803e-07	0.0213973	5.73653	23136	EPB41L3
chr4	66536186	-	cg05191076	NA	NA	chr4:66536065-66536674	Island	EPHA5;EPHA5	NM_004439;NM_182472	TSS1500;TSS1500			DMR		4:66218630-66219262				TRUE		-1.01864	-2.77761	-6.46179	1.15785e-07	1.62628e-05	7.6084	-0.831767	-2.94003	-3.80506	0.00080831	0.0408365	-0.52503	0.273353	-2.77761	1.69784	0.0974635	0.536227	-4.67995	-1.61756	-2.33147	-9.1202	3.33089e-06	0.0213973	4.72243	2044	EPHA5
chr4	66536155	-	cg03143681	NA	NA	chr4:66536065-66536674	Island	EPHA5;EPHA5;EPHA5;EPHA5;EPHA5;EPHA5;EPHA5;EPHA5;EPHA5;EPHA5;EPHA5-AS1	NM_001281765;NM_004439;NM_182472;NM_001281766;NM_001281767;NM_001281765;NM_004439;NM_182472;NM_001281766;NM_001281767;NR_034138	5'UTR;5'UTR;5'UTR;5'UTR;5'UTR;1stExon;1stExon;1stExon;1stExon;1stExon;Body			DMR		4:66218630-66219262						-0.702239	-3.05938	-5.45444	2.91774e-06	0.000153404	4.51686	-0.531916	-3.17165	-3.37306	0.00240778	0.0682649	-1.51605	0.171808	-3.05938	1.30662	0.198954	0.670462	-5.21467	-1.16611	-2.76032	-6.73948	4.78009e-05	0.0253521	2.40369	2044, 100144602	EPHA5, EPHA5-AS1
chr21	40032457	-	cg13040992	rs115186677	0.015204	chr21:40032243-40033665	Island	ERG;ERG;ERG;ERG;ERG;ERG;ERG	NM_001243428;NM_001243428;NM_004449;NM_001136154;NM_001243432;NM_001291391;NR_111949	1stExon;5'UTR;5'UTR;5'UTR;5'UTR;5'UTR;Body					21:38953840-38955025						-0.93625	-2.88701	-5.5367	2.24304e-06	0.000126226	4.76857	-0.928609	-3.06405	-3.89922	0.000635095	0.0367654	-0.305193	0.336425	-2.88701	1.94801	0.0586	0.450812	-4.27584	-1.17141	-2.44006	-5.53235	0.000238195	0.0347469	0.916915	2078	ERG
chr15	29862801	-	cg20874718	NA	NA	chr15:29862035-29863649	Island	FAM189A1	NM_015307	1stExon				TRUE	15:27649328-27651074						-0.959482	-2.61134	-4.49737	5.97601e-05	0.00151119	1.63616	-0.867668	-2.59661	-2.9497	0.00678062	0.114494	-2.44653	-0.175966	-2.61134	-0.807596	0.424196	0.823564	-5.7087	-1.32828	-2.47985	-5.06	0.000471617	0.0408178	0.270815	23359	FAM189A1
chr10	128994434	+	cg00755688	NA	NA	chr10:128993505-128995167	Island	FAM196A;DOCK1;DOCK1	NM_001039762;NM_001290223;NM_001380	TSS200;Body;Body			DMR		10:128883496-128885147						-0.717825	-2.40161	-4.30501	0.000108056	0.00238526	1.07426	-0.643988	-2.45916	-2.9704	0.00645245	0.111634	-2.40225	0.026489	-2.40161	0.155547	0.877188	0.975267	-6.00939	-0.838815	-2.26184	-3.18263	0.00961471	0.122602	-2.62199	642938, 1793	FAM196A, DOCK1
chr21	42688635	+	cg21553596	NA	NA	chr21:42688746-42689085	N_Shore	FAM3B;FAM3B	NM_058186;NM_206964	TSS200;TSS200					21:41610396-41611145			TRUE	TRUE		-0.809757	-3.64399	-4.01687	0.00025879	0.00466444	0.248742	-0.761683	-3.61442	-3.19517	0.00373868	0.0847368	-1.91296	-0.205894	-3.64399	-1.00005	0.323422	0.767188	-5.54429	-1.07174	-3.6376	-4.08176	0.00214652	0.0651863	-1.18033	54097	FAM3B
chr2	14772728	+	cg17708472	NA	NA	chr2:14772377-14775809	Island	FAM84A	NM_145175	TSS200					2:14689790-14690561						-0.707037	-3.70864	-4.47668	6.37107e-05	0.00158974	1.57536	-0.770056	-3.76456	-4.00732	0.000480964	0.0325012	-0.0515321	0.110236	-3.70864	0.68341	0.498367	0.857734	-5.79683	-0.652019	-3.55601	-3.01528	0.0128107	0.140557	-2.89622	151354	FAM84A
chr2	14772731	+	cg20720059	NA	NA	chr2:14772377-14775809	Island	FAM84A	NM_145175	TSS200					2:14689790-14690561				TRUE		-0.934608	-3.52736	-5.42164	3.24003e-06	0.000165893	4.41661	-1.00506	-3.6382	-4.60387	0.000102426	0.0168917	1.36265	0.19566	-3.52736	1.11134	0.273192	0.733414	-5.43408	-1.10262	-3.28242	-5.01972	0.000500645	0.0414667	0.21402	151354	FAM84A
chr4	187644739	+	cg16248329	rs113104082	0.027905	chr4:187644319-187648253	Island	FAT1	NM_005245	5'UTR	high-CpG:187881691-187882282				4:187881314-187882275				TRUE		-0.921011	-2.24681	-5.31036	4.62086e-06	0.000215907	4.07702	-0.695533	-2.33497	-2.678	0.0128535	0.158448	-3.01382	0.101034	-2.24681	0.570385	0.571671	0.886467	-5.86457	-1.5648	-2.00756	-10.8658	6.56937e-07	0.0199306	6.01259	2195	FAT1
chr5	127873873	-	cg13203474	NA	NA	chr5:127872563-127874945	Island	FBN2	NM_001999	TSS200	high-CpG:127901376-127901848				5:127901586-127902829						-0.831235	-1.80355	-5.14723	7.76458e-06	0.000318383	3.58092	-0.603469	-1.88775	-2.61006	0.0150274	0.171752	-3.15125	0.121916	-1.80355	0.739184	0.464198	0.84266	-5.75901	-1.21451	-1.62196	-6.40017	7.36282e-05	0.0271661	2.00906	2201	FBN2
chr5	127874587	+	cg05686497	NA	NA	chr5:127872563-127874945	Island	FBN2	NM_001999	TSS1500			DMR		5:127901586-127902829				TRUE		-0.706638	-2.25813	-5.37191	3.7974e-06	0.000186038	4.26474	-0.515276	-2.30309	-2.93471	0.00702819	0.11647	-2.47852	0.0134665	-2.25813	0.100237	0.920667	0.984597	-6.01622	-1.20356	-2.10111	-6.10374	0.000108702	0.0293842	1.64962	2201	FBN2
chr2	106014950	+	cg02054792	rs58834777	0.21409	chr2:106014878-106015884	Island	FHL2;FHL2;FHL2;FHL2	NM_201557;NM_001039492;NM_001450;NM_201555	5'UTR;5'UTR;5'UTR;5'UTR					2:105381311-105382817	2:106014507-106016259	Unclassified_Cell_type_specific		TRUE		-0.714075	-2.32034	-4.81412	2.22441e-05	0.000706625	2.5765	-0.494902	-2.29809	-2.52471	0.018245	0.189432	-3.32112	-0.180888	-2.32034	-1.19406	0.239629	0.707468	-5.34514	-1.02789	-2.36688	-5.16343	0.000404996	0.0393768	0.41542	2274	FHL2
chr2	164592851	-	cg10903451	NA	NA	chr2:164592917-164593511	N_Shore	FIGN	NM_018086	TSS1500	high-CpG:164300758-164301658		DMR		2:164300801-164301757				TRUE		-0.779347	-2.49912	-5.84204	8.43495e-07	6.25214e-05	5.70524	-0.672493	-2.60913	-4.06079	0.000419025	0.0307283	0.0743582	0.165911	-2.49912	1.21773	0.230606	0.699676	-5.3186	-1.13765	-2.22826	-5.05905	0.00047228	0.040829	0.26948	55137	FIGN
chr2	164592854	-	cg00490655	NA	NA	chr2:164592917-164593511	N_Shore	FIGN	NM_018086	TSS1500	high-CpG:164300758-164301658		DMR		2:164300801-164301757				TRUE		-0.87656	-2.11099	-5.15356	7.61025e-06	0.000313472	3.6001	-0.800617	-2.26644	-3.98517	0.000509202	0.0332363	-0.103613	0.305487	-2.11099	1.75857	0.086455	0.514722	-4.58612	-1.27757	-1.63396	-5.47777	0.00025734	0.0352715	0.844133	55137	FIGN
chr14	85997753	+	cg03506640	NA	NA	chr14:85997468-85998637	Island	FLRT2	NM_013231	5'UTR					14:85065806-85068075				TRUE		-0.758904	-2.88158	-5.60602	1.7968e-06	0.000107601	4.98094	-0.414719	-2.92256	-2.67605	0.0129116	0.158829	-3.01779	-0.0138691	-2.88158	-0.100313	0.920607	0.984594	-6.01621	-1.35712	-2.8145	-6.11274	0.000107406	0.0292566	1.66073	23768	FLRT2
chr10	129535893	+	cg26115633	NA	NA	chr10:129534410-129537366	Island	FOXI2	NM_207426	1stExon					10:129424272-129427380				TRUE		-0.802436	-2.70367	-9.46434	1.12831e-11	9.08177e-08	16.4114	-0.825862	-2.78836	-8.46545	7.78848e-09	0.0015359	9.85451	0.0808781	-2.70367	0.934015	0.356014	0.787018	-5.60447	-0.91103	-2.48228	-7.0084	3.42903e-05	0.0250869	2.70411	399823	FOXI2
chr10	129537308	-	cg19509778	NA	NA	chr10:129534410-129537366	Island	FOXI2	NM_207426	3'UTR					10:129424272-129427380				TRUE		0.739757	0.81246	4.5182	5.60259e-05	0.00143602	1.69745	0.920892	1.03106	4.64001	9.32318e-05	0.0163717	1.44869	-0.383786	0.81246	-2.29514	0.0271605	0.339739	-3.6421	0.609673	0.49674	2.05134	0.066979	0.316962	-4.44078	399823	FOXI2
chr15	27216529	+	cg11651237	rs28399524	0.036924	chr15:27215951-27216856	Island	GABRG3;GABRG3	NM_033223;NM_033223	5'UTR;1stExon					15:24798698-24799621				TRUE		-0.750981	-2.22857	-5.03213	1.11844e-05	0.000418931	3.23237	-0.668333	-2.34369	-3.67996	0.0011119	0.0471441	-0.815293	0.201537	-2.22857	1.32227	0.193742	0.665177	-5.19568	-1.03908	-1.89177	-4.26469	0.00160063	0.0589165	-0.898099	2567	GABRG3
chr4	172734426	+	cg15124215	NA	NA	chr4:172733734-172735118	Island	GALNTL6	NM_001034845	TSS200					4:172970322-172971904						-0.807464	-1.49902	-5.06837	9.97136e-06	0.000384468	3.34198	-0.593524	-1.6642	-3.10176	0.00469747	0.0948008	-2.11809	0.324542	-1.49902	1.99462	0.0530712	0.435161	-4.19552	-1.24802	-1.02219	-6.38557	7.50339e-05	0.0271661	1.99168	442117	GALNTL6
chr2	237076815	-	cg19761848	rs140196177	0.1149	chr2:237071794-237078762	Island	GBX2	NM_001485	TSS200					2:236739340-236742381				TRUE		-0.724269	-1.80863	-4.87211	1.85358e-05	0.000615004	2.75035	-0.545822	-1.90671	-2.76813	0.0104227	0.14244	-2.82867	0.15513	-1.80863	1.02178	0.313151	0.760596	-5.52363	-1.28687	-1.58651	-6.41095	7.26082e-05	0.0271661	2.02187	2637	GBX2
chr5	42424356	+	cg16292016	NA	NA	chr5:42424338-42425047	Island	GHR	NM_000163	5'UTR					5:42459987-42460166				TRUE		-0.754832	-2.7973	-6.24198	2.34002e-07	2.59135e-05	6.93405	-0.576957	-2.9219	-3.7865	0.000847577	0.0416115	-0.56824	0.195254	-2.7973	1.58094	0.121927	0.576932	-4.85256	-1.18022	-2.59663	-5.71319	0.000184923	0.0331085	1.15455	2690	GHR
chr5	42423746	-	cg05640063	rs185107902	0.0101	chr5:42423530-42423740	S_Shore	GHR;GHR;GHR;GHR	NM_001242399;NM_001242400;NM_001242401;NM_000163	TSS1500;TSS1500;TSS1500;TSS200					5:42459288-42459833						-0.977543	-3.06566	-6.28226	2.05677e-07	2.37209e-05	7.05771	-0.980244	-3.10576	-4.48955	0.000137896	0.0191719	1.09059	-0.0445998	-3.06566	-0.280644	0.780459	0.952245	-5.98306	-1.13392	-2.9524	-5.61192	0.000212967	0.0339142	1.02214	2690	GHR
chr5	42423718	-	cg14868574	rs34746434	0.026791	chr5:42423530-42423740	Island	GHR	NM_000163	TSS1500					5:42459288-42459833				TRUE		-0.720706	-2.59895	-7.45098	5.03092e-09	2.21947e-06	10.6112	-0.590582	-2.65219	-5.25973	1.86507e-05	0.00910411	2.91929	-0.00298445	-2.59895	-0.0302108	0.976052	0.995838	-6.02063	-1.04525	-2.4842	-5.2266	0.000369299	0.038471	0.502888	2690	GHR
chr15	35047203	+	cg16729415	NA	NA	chr15:35046443-35047480	Island	GJD2	NM_020660	TSS1500					15:32834178-32834996				TRUE		-0.70605	-2.60128	-4.62044	4.07757e-05	0.00112285	1.9995	-0.488519	-2.64288	-2.48822	0.0198068	0.197376	-3.39276	0.0196335	-2.60128	0.125802	0.900532	0.980199	-6.01343	-0.897113	-2.46801	-8.26079	8.1425e-06	0.0223155	3.96921	57369	GJD2
chr7	79764176	+	cg19507068	rs28403586	0.06793	chr7:79763793-79764889	Island	GNAI1;GNAI1	NM_002069;NM_002069	1stExon;5'UTR	high-CpG:79602023-79602127				7:79601730-79603300				TRUE		-0.80484	-2.56803	-3.9832	0.000286242	0.00503858	0.153713	-0.459173	-2.70791	-1.83524	0.0783085	0.385983	-4.55804	0.266679	-2.56803	1.29227	0.203828	0.674997	-5.2319	-1.47302	-2.1974	-5.45079	0.000267406	0.0355236	0.807976	2770	GNAI1
chr7	79764178	+	cg25744767	rs28403586	0.06793	chr7:79763793-79764889	Island	GNAI1;GNAI1	NM_002069;NM_002069	1stExon;5'UTR	high-CpG:79602023-79602127				7:79601730-79603300				TRUE		-0.819279	-1.83436	-4.44631	6.99803e-05	0.00170657	1.48625	-0.66081	-1.92487	-2.62751	0.0144384	0.168152	-3.11613	0.146412	-1.83436	0.778015	0.441231	0.832124	-5.73098	-1.19843	-1.60706	-5.32895	0.000318408	0.0371038	0.643196	2770	GNAI1
chr4	22517623	-	cg03606215	NA	NA	chr4:22516856-22518048	Island	GPR125;GPR125	NM_145290;NM_145290	1stExon;5'UTR	high-CpG:22126585-22126868				4:22125935-22127146	4:22517177-22517655	Unclassified_Cell_type_specific		TRUE		-0.708007	-3.09433	-5.14658	7.78068e-06	0.000318927	3.57894	-0.627912	-3.1969	-3.41009	0.00219529	0.0652765	-1.43248	0.181639	-3.09433	1.29281	0.203646	0.674874	-5.23127	-0.87761	-2.87143	-4.50427	0.00109735	0.0520854	-0.53568	166647	GPR125
chr19	42503207	-	cg14036830	NA	NA	chr19:42502730-42503484	Island	GRIK5	NM_002088	Body					19:47194629-47195338	19:42500888-42503553	Unclassified		TRUE		0.77403	-2.16316	3.82324	0.000460318	0.00726227	-0.293199	0.759746	-2.21674	3.25464	0.00322957	0.0788381	-1.78113	0.397472	-2.16316	1.92231	0.061856	0.45977	-4.31947	0.881292	-1.86767	2.44262	0.0343891	0.228773	-3.82841	2901	GRIK5
chr5	178421711	+	cg12483476	NA	NA	chr5:178421225-178422337	Island	GRM6	NM_000843	1stExon				TRUE	5:178353600-178354927				TRUE		-0.723516	-2.65664	-5.25041	5.59306e-06	0.000249045	3.89444	-0.589702	-2.70928	-4.55573	0.00011609	0.0178248	1.24808	0.0624006	-2.65664	0.443381	0.659927	0.917474	-5.92634	-0.939664	-2.42464	-3.67881	0.00415866	0.0842849	-1.81701	2916	GRM6
chr4	156680029	-	cg18129755	NA	NA	chr4:156680095-156681386	N_Shore	GUCY1B3	NM_000857	TSS200						4:156679886-156680357	Unclassified		TRUE		-0.705796	-2.20369	-5.34337	4.15939e-06	0.00019934	4.17765	-0.54095	-2.30601	-2.94811	0.00680646	0.114648	-2.44992	0.113372	-2.20369	0.840395	0.405784	0.814094	-5.68305	-1.04384	-2.02848	-4.86617	0.000629994	0.0442129	-0.00488716	2983	GUCY1B3
chr11	124791197	-	cg18987410	NA	NA	chr11:124790814-124791354	Island	HEPACAM	NM_152722	Body				TRUE	11:124296065-124296630	11:124790438-124791655	Unclassified_Cell_type_specific		TRUE		-0.766253	-2.47324	-4.25536	0.000125764	0.00268167	0.930544	-0.689813	-2.50065	-2.9346	0.00703004	0.11647	-2.47875	-0.0350255	-2.47324	-0.190454	0.849936	0.969004	-6.00356	-0.991692	-2.35333	-4.51222	0.00108384	0.0518744	-0.5238	220296	HEPACAM
chr2	176972581	+	cg24633978	NA	NA	chr2:176973427-176973718	N_Shore	HOXD11	NM_021192	1stExon	high-CpG:176680606-176680908				2:176680207-176681171				TRUE		-0.973255	-2.66057	-5.53672	2.24289e-06	0.000126226	4.76863	-0.719455	-2.69358	-3.97843	0.000518106	0.0335133	-0.119436	-0.0900345	-2.66057	-0.501508	0.618819	0.903689	-5.89997	-1.57398	-2.48632	-5.58686	0.000220588	0.0341105	0.989114	3237	HOXD11
chr2	176957842	+	cg04415176	NA	NA	chr2:176957054-176958279	Island	HOXD13	NM_000523	1stExon	high-CpG:176666077-176666094				2:176665278-176666907	2:176956651-176958241	Unclassified_Cell_type_specific		TRUE		-0.780218	-1.45457	-4.57089	4.75736e-05	0.00126551	1.85287	-0.80274	-1.39425	-3.54194	0.0015768	0.0556501	-1.13263	-0.219779	-1.45457	-1.26071	0.214867	0.685757	-5.2692	-1.00314	-1.41833	-3.25714	0.00846627	0.115498	-2.50014	3239	HOXD13
chr2	176994448	+	cg14473102	NA	NA	chr2:176993479-176995557	Island	HOXD8	NM_019558	TSS200				TRUE	2:176702177-176703901	2:176994187-176995706	Unclassified_Cell_type_specific		TRUE		-1.03109	-2.06446	-7.07346	1.65259e-08	4.63244e-06	9.47334	-0.703957	-2.12541	-3.33635	0.00263804	0.0712928	-1.59858	-0.0224354	-2.06446	-0.1507	0.880985	0.976165	-6.0101	-1.63197	-1.89794	-12.0903	2.38983e-07	0.0183923	6.75878	3234	HOXD8
chr2	176987918	-	cg22674699	NA	NA	chr2:176986424-176988291	Island	HOXD9	NM_014213	1stExon				TRUE	2:176695613-176696537	2:176986834-176988441	Unclassified_Cell_type_specific		TRUE		-0.853774	-3.08705	-5.26194	5.39159e-06	0.000242124	3.92952	-0.805449	-3.19325	-3.67768	0.00111834	0.0472521	-0.820547	0.134547	-3.08705	0.811932	0.421733	0.822409	-5.70536	-1.18247	-2.76713	-4.74994	0.000751374	0.0464303	-0.173105	3235	HOXD9
chr16	22825440	+	cg13873813	NA	NA	chr16:22824616-22826459	Island	HS3ST2	NM_006043	TSS1500					16:22732164-22733948						-0.86929	-2.6768	-4.84199	2.03787e-05	0.000661181	2.65998	-0.609079	-2.69662	-2.57481	0.0162862	0.17883	-3.22179	-0.0756637	-2.6768	-0.412657	0.682106	0.924385	-5.93899	-1.3715	-2.50442	-4.9109	0.000588994	0.0434005	0.059275	9956	HS3ST2
chr4	57975959	-	cg24241363	NA	NA	chr4:57975860-57976916	Island	IGFBP7;IGFBP7;IGFBP7-AS1	NM_001553;NM_001253835;NR_034081	Body;Body;Body					4:57670550-57671631	4:57975928-57976116	Unclassified_Cell_type_specific				-0.733289	-2.86717	-5.80256	9.57303e-07	6.83247e-05	5.58399	-0.611439	-2.90649	-3.57452	0.00145235	0.053581	-1.05801	-0.000909925	-2.86717	-0.00705007	0.994411	0.99895	-6.02105	-0.994994	-2.7358	-5.38736	0.000292769	0.0362197	0.722498	3490, 255130	IGFBP7, IGFBP7-AS1
chr13	110438288	+	cg08510264	NA	NA	chr13:110434466-110440180	Island	IRS2	NM_003749	1stExon					13:109231934-109238221	13:110437881-110438387	Promoter_Associated_Cell_type_specific		TRUE		-0.954357	-2.93219	-4.54946	5.08476e-05	0.00133146	1.78961	-0.771092	-3.09914	-2.94968	0.00678098	0.114495	-2.44658	0.291052	-2.93219	1.35851	0.182069	0.652934	-5.15092	-1.46044	-2.50066	-6.0671	0.000114157	0.0298467	1.60422	8660	IRS2
chr13	110438578	-	cg02320481	rs186414753	0.0334	chr13:110434466-110440180	Island	IRS2;IRS2	NM_003749;NM_003749	5'UTR;1stExon					13:109231934-109238221				TRUE		-0.75614	-1.75802	-5.54598	2.17743e-06	0.000123592	4.79698	-0.578535	-1.8989	-3.34726	0.00256744	0.070388	-1.57407	0.230894	-1.75802	1.65818	0.105263	0.550368	-4.7397	-1.22076	-1.47509	-6.96256	3.62653e-05	0.0250869	2.65366	8660	IRS2
chr5	50679149	-	cg08734740	NA	NA	chr5:50678632-50679375	Island	ISL1;ISL1	NM_002202;NM_002202	5'UTR;1stExon	high-CpG:50714836-50715064		DMR		5:50714206-50715132				TRUE		-0.770537	-2.61644	-4.81656	2.20743e-05	0.000702591	2.5838	-0.669991	-2.73201	-2.94656	0.00683176	0.114849	-2.45323	0.20041	-2.61644	1.22661	0.227286	0.696842	-5.30852	-1.16123	-2.31367	-11.5355	3.73502e-07	0.0183923	6.43507	3670	ISL1
chr20	13200931	+	cg04432319	NA	NA	chr20:13200670-13202616	Island	ISM1	NM_080826	TSS1500	high-CpG:13148870-13149049				20:13148671-13150815				TRUE		-0.893819	-2.80464	-6.14052	3.23917e-07	3.21676e-05	6.6224	-0.756664	-2.9332	-4.04407	0.000437499	0.0311897	0.0349554	0.205784	-2.80464	1.38424	0.174116	0.644238	-5.11848	-1.23818	-2.49556	-5.91824	0.000139543	0.0311114	1.41756	140862	ISM1
chr20	13200944	+	cg14060111	NA	NA	chr20:13200670-13202616	Island	ISM1	NM_080826	TSS1500	high-CpG:13148870-13149049				20:13148671-13150815				TRUE		-0.804123	-3.305	-4.90027	1.69625e-05	0.000574501	2.83494	-0.746915	-3.41919	-3.3708	0.00242136	0.0684265	-1.52113	0.19871	-3.305	1.18566	0.242894	0.71001	-5.35444	-1.09301	-2.97719	-4.16466	0.00187819	0.0623378	-1.05186	140862	ISM1
chr20	13200954	+	cg12664209	NA	NA	chr20:13200670-13202616	Island	ISM1	NM_080826	TSS1500	high-CpG:13148870-13149049				20:13148671-13150815				TRUE		-0.708038	-3.29816	-4.95544	1.42529e-05	0.000503733	3.00096	-0.554852	-3.38036	-2.95413	0.00670904	0.1139	-2.43706	0.120775	-3.29816	0.827646	0.412881	0.817922	-5.69314	-1.10938	-3.06424	-5.78686	0.00016702	0.0322773	1.24983	140862	ISM1
chr1	215256262	-	cg18794839	NA	NA	chr1:215256051-215256636	Island	KCNK2;KCNK2;KCNK2	NM_014217;NM_001017425;NM_001017424	TSS1500;TSS1500;Body					1:213322600-213323259				TRUE		-0.762676	-2.49967	-5.51876	2.37553e-06	0.000131722	4.71363	-0.577165	-2.62969	-3.58133	0.00142759	0.0531527	-1.0424	0.234748	-2.49967	1.66321	0.104247	0.548631	-4.7322	-1.00684	-2.21201	-6.0838	0.000111635	0.0296475	1.62494	3776	KCNK2
chr4	55991701	+	cg25722465	rs7667298	0.445261	chr4:55991402-55992171	Island	KDR;KDR	NM_002253;NM_002253	1stExon;5'UTR				TRUE	4:55685551-55687004				TRUE	TRUE	-0.969489	-2.98277	-8.54335	1.73621e-10	3.36494e-07	13.8213	-0.884197	-3.00926	-5.70437	5.94317e-06	0.0065021	3.96048	-0.048156	-2.98277	-0.415507	0.680036	0.923815	-5.93785	-1.23171	-2.88625	-5.00715	0.000510087	0.0416866	0.196245	3791	KDR
chr18	7117680	+	cg07846220	NA	NA	chr18:7116852-7118241	Island	LAMA1	NM_005559	1stExon					18:7106915-7108241			TRUE	TRUE		-0.951946	-2.76643	-6.03902	4.48505e-07	4.01478e-05	6.3105	-0.774678	-2.90562	-3.32663	0.00270247	0.072188	-1.62037	0.27165	-2.76643	1.68736	0.099477	0.539988	-4.69586	-1.37432	-2.4239	-5.68374	0.000192645	0.0332366	1.11622	284217	LAMA1
chr18	7117790	+	cg18764577	NA	NA	chr18:7116852-7118241	Island	LAMA1;LAMA1	NM_005559;NM_005559	5'UTR;1stExon			DMR		18:7106915-7108241				TRUE		-0.707424	-2.71248	-6.1694	2.95285e-07	3.02089e-05	6.7111	-0.70115	-2.75994	-4.87703	5.03267e-05	0.0130457	2.01261	0.00716994	-2.71248	0.0612239	0.951492	0.991037	-6.01926	-0.977401	-2.52489	-5.79794	0.000164491	0.0321956	1.26409	284217	LAMA1
chr1	152572044	+	cg09972436	rs73019250	0.017841		OpenSea	LCE3C	NM_178434	TSS1500											1.28931	0.363097	3.99829	0.000273604	0.00486958	0.196268	1.71069	0.460741	4.82228	5.80266e-05	0.0137407	1.88244	0.00238639	0.363097	0.00724607	0.994255	0.99893	-6.02105	1.02598	-0.000480909	1.9767	0.075901	0.336469	-4.55332	353144	LCE3C
chr1	25889997	-	cg22434421	NA	NA		OpenSea	LDLRAP1	NM_015627	Body											0.716531	1.41275	3.83035	0.000450759	0.00714637	-0.273489	0.153064	1.60642	1.22681	0.231241	0.614567	-5.39563	-0.372815	1.41275	-1.95137	0.0581844	0.44963	-4.27009	1.92897	0.956808	6.03842	0.000118633	0.0300239	1.56853	26119	LDLRAP1
chr12	132906378	-	cg14463857	NA	NA	chr12:132905449-132906206	S_Shore	LOC101928416;GALNT9	NR_120467;NM_001122636	TSS200;TSS1500					12:131415361-131416637	12:132905748-132906453	Unclassified_Cell_type_specific				-1.00724	-2.99661	-8.90196	5.91598e-11	1.8518e-07	14.8435	-0.67312	-3.07175	-4.51385	0.000129449	0.018623	1.14842	-0.00272588	-2.99661	-0.0235885	0.981301	0.996768	-6.0208	-1.57806	-2.84709	-11.2666	4.66925e-07	0.0183923	6.26976	101928416, 50614	LOC101928416, GALNT9
chr12	59314010	+	cg13673185	NA	NA	chr12:59313559-59314452	Island	LRIG3;LRIG3	NM_001136051;NM_153377	TSS1500;1stExon					12:57599343-57600719						-0.76405	-2.28602	-5.11297	8.65672e-06	0.00034529	3.47701	-0.613882	-2.43609	-3.48783	0.0018068	0.0593663	-1.2561	0.289642	-2.28602	1.89782	0.065101	0.468008	-4.36059	-1.05444	-1.98029	-3.54519	0.00519977	0.0927858	-2.03199	121227	LRIG3
chr2	142887886	+	cg20443778	NA	NA	chr2:142887724-142888553	Island	LRP1B	NM_018557	Body			DMR		2:142604195-142605122				TRUE		-0.734099	-2.33488	-6.12105	3.44779e-07	3.35881e-05	6.56257	-0.70597	-2.41951	-3.85985	0.000702566	0.0384558	-0.397254	0.0975436	-2.33488	0.796367	0.430615	0.82679	-5.71725	-0.927208	-2.15233	-4.92481	0.000576827	0.0431113	0.0791665	53353	LRP1B
chr11	24518557	+	cg10351691	NA	NA	chr11:24518224-24518738	Island	LUZP2;LUZP2;LUZP2;LUZP2;LUZP2;LUZP2	NM_001252010;NM_001009909;NM_001252010;NM_001252008;NM_001009909;NM_001252008	5'UTR;5'UTR;1stExon;1stExon;1stExon;5'UTR					11:24474818-24475353						-0.75635	-2.71212	-5.65089	1.55635e-06	9.68599e-05	5.1185	-0.649578	-2.79559	-3.56724	0.00147931	0.0541252	-1.07471	0.0892426	-2.71212	0.652844	0.517667	0.865642	-5.81633	-1.14028	-2.44579	-6.42071	7.16978e-05	0.0271661	2.03345	338645	LUZP2
chr2	150186923	-	cg10770187	NA	NA	chr2:150186463-150187492	Island	LYPD6	NM_194317	TSS200					2:149894298-149896141	2:150186857-150187007	Unclassified_Cell_type_specific		TRUE		-0.760606	-3.57838	-4.07887	0.000214789	0.00404214	0.424553	-0.631782	-3.65517	-2.28571	0.0309523	0.247293	-3.77888	0.123846	-3.57838	0.650285	0.519301	0.866219	-5.81792	-1.08279	-3.40863	-8.13776	9.30815e-06	0.0223155	3.85413	130574	LYPD6
chr20	13976126	-	cg04716990	NA	NA	chr20:13975768-13976287	Island	MACROD2	NM_080676	TSS200	high-CpG:13924117-13924263			TRUE	20:13923709-13925068				TRUE		-0.846942	-2.85058	-5.26917	5.26879e-06	0.000238087	3.95154	-0.83108	-2.93507	-3.55694	0.00151827	0.0547237	-1.0983	0.0837447	-2.85058	0.51014	0.612814	0.901588	-5.89578	-1.12733	-2.70928	-7.79089	1.36879e-05	0.0225593	3.51925	140733	MACROD2
chr7	79083445	+	cg04652097	NA	NA	chr7:79082948-79083850	Island	MAGI2	NM_012301	TSS1500			DMR		7:78920834-78921572				TRUE		-0.824918	-2.2615	-5.26217	5.38769e-06	0.00024199	3.93021	-0.63527	-2.35448	-3.1459	0.00421813	0.0899904	-2.02146	0.114608	-2.2615	0.715834	0.478336	0.848934	-5.77519	-1.46612	-1.98099	-8.22317	8.48114e-06	0.0223155	3.93422	9863	MAGI2
chr7	79083447	+	cg08641579	NA	NA	chr7:79082948-79083850	Island	MAGI2	NM_012301	TSS1500			DMR		7:78920834-78921572				TRUE		-0.715433	-1.53631	-5.14978	7.70216e-06	0.000316531	3.58863	-0.567131	-1.58957	-3.22654	0.0034612	0.0815115	-1.84354	0.0308172	-1.53631	0.217198	0.829181	0.964133	-5.99829	-1.15284	-1.31441	-5.62243	0.000209855	0.0338239	1.03596	9863	MAGI2
chr7	79083753	+	cg07448060	NA	NA	chr7:79082948-79083850	Island	MAGI2	NM_012301	TSS1500									TRUE		-0.70069	-2.26896	-6.81025	3.80968e-08	7.82187e-06	8.67353	-0.615204	-2.35438	-4.65026	9.07792e-05	0.0161804	1.47308	0.0885027	-2.26896	0.842241	0.404762	0.813565	-5.68158	-1.03899	-2.01079	-6.91448	3.84701e-05	0.0250869	2.6004	9863	MAGI2
chr4	682834	-	cg24693053	NA	NA	chr4:682724-683079	Island	MFSD7	NM_032219	1stExon				TRUE	4:672782-673079	4:681966-683423	Unclassified_Cell_type_specific	TRUE	TRUE		-0.848521	-1.77113	-6.63124	6.73887e-08	1.13704e-05	8.1271	-0.726709	-1.85366	-4.13123	0.000349328	0.028455	0.240555	0.0717978	-1.77113	0.549396	0.58585	0.89177	-5.87583	-1.17258	-1.60553	-7.45661	2.00925e-05	0.0240052	3.18145	84179	MFSD7
chr4	682836	-	cg05238495	NA	NA	chr4:682724-683079	Island	MFSD7;MFSD7;MFSD7	NM_032219;NM_001294341;NM_001294342	1stExon;1stExon;1stExon				TRUE	4:672782-673079	4:681966-683423	Unclassified_Cell_type_specific				-1.00933	-2.03584	-6.26864	2.14851e-07	2.44306e-05	7.01588	-0.824247	-2.13109	-3.97168	0.000527198	0.0336971	-0.135312	0.0914846	-2.03584	0.55633	0.581147	0.890124	-5.87216	-1.47111	-1.82601	-6.00869	0.000123472	0.0304088	1.53139	84179	MFSD7
chr14	37666934	+	cg03594662	NA	NA	chr14:37666686-37667493	Island	MIPOL1;MIPOL1;MIPOL1	NM_001195297;NM_001195296;NM_138731	TSS200;TSS200;TSS200					14:36736438-36737244						-0.751183	-2.82149	-5.31537	4.54779e-06	0.000213163	4.09226	-0.397042	-2.87605	-2.37172	0.0256575	0.224932	-3.61732	0.0179665	-2.82149	0.124478	0.901573	0.98049	-6.01359	-1.46425	-2.69423	-6.09967	0.000109294	0.0294639	1.64459	145282	MIPOL1
chr14	37666963	-	cg27139210	NA	NA	chr14:37666686-37667493	Island	MIPOL1;MIPOL1;MIPOL1	NM_001195297;NM_001195296;NM_138731	TSS200;TSS200;TSS200					14:36736438-36737244						-0.702671	-3.64098	-4.39574	8.17844e-05	0.00192722	1.33834	-0.475321	-3.68079	-2.08775	0.0470925	0.303527	-4.13583	-0.0384949	-3.64098	-0.235791	0.814823	0.960604	-5.99423	-1.22871	-3.59612	-5.41915	0.000279753	0.0358696	0.765413	145282	MIPOL1
chr7	27209197	-	cg15912800	rs117827196	0.036754	chr7:27208871-27209616	Island	MIR196B	NR_029911	TSS200					7:27175397-27176580	7:27208806-27209942	Unclassified_Cell_type_specific		TRUE		-0.720825	-2.38165	-7.58399	3.31806e-09	1.70728e-06	11.009	-0.670674	-2.4251	-4.67837	8.43763e-05	0.0157716	1.54	-0.0312771	-2.38165	-0.322209	0.749007	0.943647	-5.97098	-0.92568	-2.21886	-10.5764	8.4624e-07	0.0213045	5.81853	442920	MIR196B
chr2	219866424	-	cg22306928	NA	NA	chr2:219866131-219868054	Island	MIR375	NR_029867	Body					2:219574328-219576334				TRUE		-0.738176	-3.63245	-5.99379	5.18519e-07	4.44866e-05	6.17149	-0.672564	-3.64556	-3.70235	0.00105036	0.0459654	-0.763503	-0.0501276	-3.63245	-0.39853	0.692402	0.927646	-5.9445	-0.966444	-3.59356	-7.78511	1.37777e-05	0.0225593	3.51353	494324	MIR375
chr9	13279186	-	cg07295996	NA	NA	chr9:13278312-13279805	Island	MPDZ;MPDZ;MPDZ	NM_003829;NM_001261406;NM_001261407	5'UTR;5'UTR;5'UTR			DMR		9:13268328-13269805						-0.722129	-2.73714	-4.90618	1.66491e-05	0.000566511	2.85272	-0.674041	-2.92035	-3.86615	0.000691306	0.0381621	-0.382525	0.400009	-2.73714	2.66098	0.0112343	0.242432	-2.89197	-1.08864	-2.34077	-3.87247	0.00301895	0.0741509	-1.50865	8777	MPDZ
chr9	13279708	-	cg19113509	NA	NA	chr9:13278312-13279805	Island	MPDZ;MPDZ;MPDZ	NM_003829;NM_001261406;NM_001261407	TSS200;TSS200;TSS200			DMR		9:13268328-13269805						-0.936495	-2.98668	-6.31739	1.8379e-07	2.21032e-05	7.16555	-0.86227	-3.08908	-4.27672	0.000239671	0.0241602	0.584955	0.129033	-2.98668	0.85227	0.399241	0.810604	-5.67353	-1.15299	-2.74165	-6.25427	8.9062e-05	0.0280846	1.83388	8777	MPDZ
chr16	56666334	+	cg00916884	NA	NA	chr16:56665945-56666641	Island	MT1M	NM_176870	TSS200					16:55223474-55224142				TRUE		-0.702707	-2.9819	-5.34625	4.12128e-06	0.000198124	4.18645	-0.457915	-3.10417	-2.8991	0.00765108	0.121653	-2.55419	0.26924	-2.9819	2.00566	0.0518295	0.431864	-4.17627	-1.21647	-2.7164	-5.27174	0.000345859	0.0379524	0.564979	4499	MT1M
chr4	187476703	+	cg12363722	NA	NA	chr4:187476279-187476844	Island	MTNR1A	NM_005958	TSS200	high-CpG:187713651-187713818				4:187713081-187713838				TRUE		-0.731194	-1.84508	-6.43154	1.27545e-07	1.73015e-05	7.51569	-0.820161	-1.96985	-5.76704	5.06435e-06	0.00625251	4.10577	0.227904	-1.84508	1.9628	0.0567934	0.445775	-4.25051	-0.880515	-1.50067	-3.86207	0.00307097	0.0746592	-1.5251	4543	MTNR1A
chr5	16935950	-	cg26422488	NA	NA	chr5:16935555-16936408	Island	MYO10;MYO10	NM_012334;NM_012334	1stExon;5'UTR					5:16988389-16989957				TRUE		-0.727115	-2.29114	-4.10394	0.000199146	0.00381905	0.495946	-0.670485	-2.50498	-2.8324	0.00896146	0.131763	-2.69475	0.517405	-2.29114	2.85938	0.00676827	0.196209	-2.45392	-1.00275	-1.71612	-4.85407	0.000641591	0.0444136	-0.022288	4651	MYO10
chr10	26223206	+	cg15843567	rs7073224	0.059236	chr10:26222921-26224022	Island	MYO3A;MYO3A	NM_017433;NM_017433	1stExon;5'UTR			DMR		10:26262928-26264028	10:26223159-26223477	Unclassified_Cell_type_specific		TRUE		-0.829762	-2.00607	-6.27157	2.1284e-07	2.42895e-05	7.0249	-0.657697	-2.09505	-3.98298	0.000512079	0.0333386	-0.108755	0.101696	-2.00607	0.75261	0.45618	0.838887	-5.74948	-1.23125	-1.77681	-6.20202	9.54079e-05	0.0286386	1.77033	53904	MYO3A
chr21	22370444	-	cg02842227	NA	NA	chr21:22369423-22370582	Island	NCAM2	NM_004540	TSS200					21:21291439-21292801	21:22369802-22371118	Unclassified_Cell_type_specific		TRUE		-0.709317	-3.34342	-4.82749	2.13292e-05	0.000684287	2.61653	-0.394851	-3.47289	-2.00036	0.0563547	0.330706	-4.28636	0.255469	-3.34342	1.7024	0.096599	0.534619	-4.67301	-1.34225	-3.08487	-6.38774	7.4823e-05	0.0271661	1.99427	4685	NCAM2
chr18	70534767	+	cg18448581	NA	NA	chr18:70533965-70536871	Island	NETO1;NETO1	NM_138966;NM_138966	1stExon;5'UTR					18:68684946-68688303				TRUE		-1.02244	-2.86213	-5.14596	7.79615e-06	0.000319412	3.57704	-0.70691	-2.98178	-2.5909	0.0157	0.175618	-3.18966	0.206521	-2.86213	1.01773	0.315046	0.761777	-5.52751	-1.63666	-2.54752	-6.77655	4.56374e-05	0.0252017	2.44575	81832	NETO1
chr8	63161609	-	cg15858239	NA	NA	chr8:63160598-63162064	Island	NKAIN3;NKAIN3	NM_173688;NM_173688	1stExon;5'UTR				TRUE	8:63323153-63324593				TRUE		-0.878639	-2.14648	-4.61658	4.12698e-05	0.00113373	1.98804	-0.558753	-2.21406	-2.20496	0.0368085	0.269146	-3.92706	0.0832963	-2.14648	0.428527	0.670613	0.920982	-5.93257	-1.56391	-1.89275	-5.90897	0.000141313	0.0312034	1.40582	286183	NKAIN3
chr10	134600600	+	cg07055616	NA	NA	chr10:134597357-134602649	Island	NKX6-2	NM_177400	TSS1500					10:134449962-134452639	10:134600056-134601531	Unclassified_Cell_type_specific		TRUE		-0.774589	-2.33028	-4.90039	1.69562e-05	0.000574334	2.83529	-0.588201	-2.39793	-2.72031	0.0116527	0.150699	-2.9273	0.0847572	-2.33028	0.525023	0.602524	0.898106	-5.88839	-1.13143	-2.0498	-4.82232	0.000673141	0.0449275	-0.0680964	84504	NKX6-2
chr3	173115741	+	cg05543049	rs76006644	0.0151	chr3:173115404-173115775	Island	NLGN1	NM_014932	TSS1500			DMR		3:174597860-174598744	3:173115672-173116221	Unclassified		TRUE		-0.734188	-2.08302	-6.53932	9.03737e-08	1.37539e-05	7.84587	-0.654364	-2.17557	-4.31319	0.000218033	0.023132	0.671487	0.13517	-2.08302	1.17882	0.245574	0.712092	-5.36197	-1.07796	-1.84811	-6.73663	4.79713e-05	0.0253521	2.40046	22871	NLGN1
chr7	98246633	-	cg18952796	rs183638122	0.0288	chr7:98245805-98247759	Island	NPTX2;NPTX2	NM_002523;NM_002523	5'UTR;1stExon					7:98083742-98085695				TRUE		-0.778926	-3.2352	-4.60784	4.24075e-05	0.00115806	1.96218	-0.684116	-3.2781	-2.68192	0.0127378	0.157696	-3.00585	0.0471537	-3.2352	0.273124	0.786191	0.95364	-5.98507	-1.19011	-3.01042	-3.81806	0.00330171	0.0767198	-1.59486	4885	NPTX2
chr8	31496966	-	cg04773818	NA	NA	chr8:31496525-31498346	Island	NRG1	NM_013962	TSS1500			DMR		8:31616068-31616783				TRUE		-0.913961	-2.07863	-6.31104	1.87566e-07	2.23865e-05	7.14606	-0.859913	-2.17357	-3.83388	0.000750877	0.0395655	-0.457871	0.137708	-2.07863	0.931054	0.357524	0.787988	-5.60707	-1.19934	-1.81661	-6.45532	6.85668e-05	0.0271149	2.07441	3084	NRG1
chr8	31497464	+	cg24946597	NA	NA	chr8:31496525-31498346	Island	NRG1;NRG1	NM_013962;NM_013962	5'UTR;1stExon			DMR		8:31616960-31617873				TRUE		-0.881045	-3.08846	-7.19216	1.13562e-08	3.66975e-06	9.83242	-0.687449	-3.10956	-4.14107	0.000340547	0.028115	0.263818	-0.0812245	-3.08846	-0.649219	0.519983	0.866497	-5.81858	-1.31323	-2.99366	-9.73956	1.8219e-06	0.0213973	5.21434	3084	NRG1
chr5	102201664	+	cg05587118	NA	NA	chr5:102201583-102201912	Island	PAM;PAM;PAM;PAM;PAM;PAM;PAM;PAM;PAM;PAM;PAM	NM_138821;NM_000919;NM_001177306;NM_138822;NM_138766;NM_138821;NM_000919;NM_001177306;NM_138822;NM_138766;NR_033440	5'UTR;5'UTR;5'UTR;5'UTR;5'UTR;1stExon;1stExon;1stExon;1stExon;1stExon;Body	high-CpG:102229368-102229660				5:102229483-102229863						-0.946211	-3.4766	-4.63381	3.91124e-05	0.00108644	2.03911	-0.674129	-3.45891	-2.52714	0.0181451	0.188908	-3.31632	-0.213862	-3.4766	-1.02548	0.311423	0.759565	-5.52007	-1.30616	-3.62406	-5.37247	0.000299088	0.036527	0.702336	5066	PAM
chr20	21686293	+	cg01783070	rs115396002	0.013032	chr20:21686199-21687689	Island	PAX1	NM_006192	TSS200	high-CpG:21634264-21634519		DMR	TRUE	20:21634200-21635725				TRUE		-0.745041	-2.56647	-5.60453	1.8054e-06	0.000108034	4.97637	-0.502216	-2.61731	-3.64858	0.00120409	0.0488601	-0.887717	0.00297028	-2.56647	0.0218776	0.982657	0.997003	-6.02084	-1.11274	-2.3611	-6.31651	8.20889e-05	0.0277365	1.90902	5075	PAX1
chr2	178937517	-	cg06496261	NA	NA	chr2:178937595-178937907	N_Shore	PDE11A;PDE11A	NM_001077197;NM_016953	Body;TSS200				TRUE	2:178645660-178646129	2:178937452-178937634	Unclassified_Cell_type_specific		TRUE		-0.739791	-3.31733	-5.94243	6.11343e-07	4.98635e-05	6.01367	-0.456235	-3.3485	-3.66655	0.00115042	0.0478158	-0.846266	-0.0663752	-3.31733	-0.52204	0.60458	0.898801	-5.88988	-1.20718	-3.2701	-5.20912	0.000378826	0.0387753	0.478753	50940	PDE11A
chr8	17433711	+	cg18901963	rs2237819	0.231009	chr8:17434648-17434954	N_Shore	PDGFRL	NM_006207	TSS1500											-1.09825	-2.79985	-3.77477	0.000530872	0.00809766	-0.427045	-1.1199	-2.61605	-2.9258	0.00717939	0.117773	-2.4975	-0.781885	-2.79985	-2.63133	0.0120984	0.249113	-2.95564	-0.874456	-3.20199	-2.01689	0.0709663	0.326057	-4.49293	5157	PDGFRL
chr3	73674166	+	cg24353443	rs76684526	0.058615	chr3:73673230-73674375	Island	PDZRN3	NM_015009	TSS200					3:73755921-73757128				TRUE		-0.718889	-1.63529	-6.19265	2.74082e-07	2.87739e-05	6.78251	-0.569233	-1.72218	-3.2008	0.00368733	0.0841944	-1.90052	0.11637	-1.63529	0.981522	0.332355	0.773011	-5.56156	-1.07494	-1.37852	-7.82642	1.31501e-05	0.0225593	3.55427	23024	PDZRN3
chr12	41582362	-	cg16896079	NA	NA	chr12:41582155-41582975	Island	PDZRN4	NM_001164595	1stExon					12:39868171-39869242				TRUE		-0.882907	-2.58316	-6.22412	2.47784e-07	2.68185e-05	6.87919	-0.715077	-2.68139	-4.44144	0.000156266	0.020184	0.976169	0.113459	-2.58316	0.783149	0.438245	0.830736	-5.72717	-1.29543	-2.38882	-9.32323	2.72342e-06	0.0213973	4.88813	29951	PDZRN4
chr8	68864549	-	cg15745900	rs141523436	0.049	chr8:68864584-68864946	N_Shore	PREX2;PREX2	NM_024870;NM_025170	TSS200;TSS200	high-CpG:69026731-69027292				8:69026707-69027605				TRUE		-0.739471	-3.71476	-3.93914	0.000326471	0.0055789	0.029859	-0.698203	-3.70541	-2.78017	0.0101328	0.14042	-2.8037	-0.166557	-3.71476	-0.868734	0.39028	0.806069	-5.66011	-1.05872	-3.59268	-4.59357	0.000955271	0.0497577	-0.402802	80243	PREX2
chr11	57159066	-	cg01578633	rs7121288	0.097194		OpenSea	PRG2;PRG2;PRG2;PRG2	NM_002728;NM_001243245;NM_001302926;NM_001302927	TSS1500;TSS1500;TSS1500;TSS1500											-1.06148	0.21998	-4.39503	8.1965e-05	0.00193004	1.33625	-0.829198	0.553429	-2.67159	0.0130455	0.159632	-3.02688	-1.16522	0.21998	-4.72392	2.95159e-05	0.0127087	2.38631	-1.52069	-0.530748	-4.08468	0.00213643	0.0650994	-1.1758	5553	PRG2
chr14	30396444	+	cg10501704	NA	NA	chr14:30396210-30397420	Island	PRKD1	NM_002742	Body			DMR		14:29465962-29467216				TRUE		-0.752376	-2.21764	-4.07741	0.000215732	0.00405527	0.420416	-0.528464	-2.34352	-2.33731	0.0276677	0.233881	-3.68241	0.260886	-2.21764	1.38434	0.174084	0.644209	-5.11834	-1.24593	-1.84397	-3.36261	0.00707632	0.106497	-2.3281	5587	PRKD1
chr4	82136331	-	cg26293000	NA	NA	chr4:82135888-82136535	Island	PRKG2;PRKG2	NM_001282485;NM_006259	TSS200;TSS200			DMR	TRUE	4:82354726-82355559						-0.811805	-3.01581	-4.08269	0.000212326	0.00400722	0.435438	-0.735844	-3.16255	-3.05591	0.00525054	0.100359	-2.21788	0.27082	-3.01581	1.33358	0.19004	0.661347	-5.18183	-1.08927	-2.66286	-4.11001	0.00205082	0.064136	-1.13645	5593	PRKG2
chr1	170633873	+	cg26308330	rs659580	0.274879	chr1:170633274-170634178	Island	PRRX1;PRRX1	NM_022716;NM_006902	Body;Body					1:168899899-168901172				TRUE		-0.717766	-2.53269	-5.19073	6.76235e-06	0.000287759	3.71298	-0.780034	-2.62323	-4.84715	5.4392e-05	0.0134738	1.94159	0.153874	-2.53269	1.08956	0.282558	0.740202	-5.4565	-0.659538	-2.32277	-2.67914	0.0228727	0.186671	-3.44613	5396	PRRX1
chr1	78956845	-	cg03949391	NA	NA	chr1:78956624-78957516	Island	PTGFR;PTGFR;PTGFR;PTGFR	NM_001039585;NM_001039585;NM_000959;NM_000959	5'UTR;1stExon;1stExon;5'UTR					1:78729158-78730200	1:78956375-78957724	Unclassified_Cell_type_specific		TRUE		-0.770393	-2.58907	-5.2649	5.34105e-06	0.000240429	3.93852	-0.74534	-2.71972	-3.50023	0.00175138	0.0584363	-1.22786	0.207413	-2.58907	1.38789	0.173008	0.642925	-5.11382	-0.959929	-2.30136	-5.08991	0.000451226	0.0403804	0.312814	5737	PTGFR
chr1	186649354	+	cg00690431	NA	NA	chr1:186649310-186650081	Island	PTGS2	NM_000963	Body			DMR		1:184915842-184916190	1:186648912-186649925	Unclassified		TRUE		-0.718253	-3.38584	-6.31862	1.83072e-07	2.20604e-05	7.1693	-0.671521	-3.48054	-4.77661	6.53455e-05	0.0143262	1.7738	0.127826	-3.38584	1.10105	0.277591	0.736507	-5.44473	-0.940983	-3.18106	-4.45785	0.00117988	0.053332	-0.60523	5743	PTGS2
chr19	5336174	+	cg11649415	NA	NA	chr19:5335044-5335261	S_Shore	PTPRS;PTPRS;PTPRS;PTPRS	NM_130853;NM_130855;NM_130854;NM_002850	5'UTR;5'UTR;5'UTR;5'UTR		chr19:5336072-5336072									1.14913	-1.67128	4.73497	2.85124e-05	0.000855354	2.33999	1.60486	-1.49417	5.0402	3.29385e-05	0.0112853	2.40004	-0.164578	-1.67128	-0.663989	0.510584	0.862752	-5.80932	0.429215	-2.08822	1.54018	0.154127	0.468975	-5.17023	5802	PTPRS
chr10	134209763	-	cg00259755	rs77301799	0.247937	chr10:134209367-134211056	Island	PWWP2B;PWWP2B	NM_138499;NM_001098637	TSS1500;TSS1500					10:134059427-134061109			TRUE	TRUE		0.710392	-1.21579	5.27408	5.18714e-06	0.000235381	3.96648	0.858415	-1.23866	4.37106	0.000187619	0.0217479	0.808898	0.198044	-1.21579	1.43964	0.157907	0.625432	-5.04676	0.603334	-1.21661	3.29875	0.0078871	0.111877	-2.4322	170394	PWWP2B
chr17	38501519	-	cg08446900	NA	NA	chr17:38501396-38501839	Island	RARA;RARA;RARA;RARA	NM_001145301;NM_000964;NM_001024809;NM_001145302	Body;Body;Body;Body				TRUE	17:35754981-35755307	17:38500943-38502323	Unclassified		TRUE		-0.721569	-1.96155	-7.01071	2.01585e-08	5.23407e-06	9.28311	-0.740075	-2.05647	-4.82953	5.6942e-05	0.0136606	1.89969	0.125703	-1.96155	1.19584	0.238941	0.706895	-5.34316	-0.851855	-1.72981	-9.44768	2.4114e-06	0.0213973	4.98753	5914	RARA
chr9	85678133	+	cg00884731	NA	NA	chr9:85677015-85678321	Island	RASEF	NM_152573	TSS200					9:84866836-84868141						-0.750414	-1.9752	-4.58893	4.49785e-05	0.00121201	1.9062	-0.541209	-2.00664	-2.4974	0.0194027	0.195388	-3.3748	-0.00608818	-1.9752	-0.0364536	0.971106	0.994939	-6.02043	-1.1412	-1.7904	-4.60994	0.000931412	0.0493652	-0.37858	158158	RASEF
chr11	13030929	+	cg21048159	NA	NA	chr11:13030330-13032584	Island	RASSF10	NM_001080521	TSS200				TRUE	11:12986885-12989383						-0.850606	-2.92022	-4.32024	0.000103131	0.00230153	1.11846	-0.646551	-2.97261	-2.28588	0.0309404	0.24727	-3.77855	0.0167097	-2.92022	0.083098	0.934196	0.987522	-6.01774	-1.43129	-2.74779	-5.72914	0.000180878	0.0329361	1.17526	644943	RASSF10
chr5	63461803	-	cg09839635	rs138046478	0.0211	chr5:63461448-63462106	Island	RNF180;RNF180	NM_178532;NM_001113561	5'UTR;5'UTR	high-CpG:63497408-63497567		DMR	TRUE	5:63497013-63498119				TRUE		-0.809209	-2.44919	-4.10709	0.000197258	0.00379137	0.50494	-0.65919	-2.53137	-2.68764	0.0125701	0.156658	-2.99417	0.0626452	-2.44919	0.311318	0.757208	0.945955	-5.97431	-1.0629	-2.26554	-3.87889	0.00298725	0.0738692	-1.49849	285671	RNF180
chr3	77087860	+	cg11033835	rs116047250	0.014335	chr3:77088498-77089198	N_Shore	ROBO2	NM_002942	TSS1500					3:77170374-77170614	3:77087351-77088700	Unclassified_Cell_type_specific		TRUE		-0.718975	-2.57632	-5.29556	4.84413e-06	0.000223655	4.0319	-0.462048	-2.63296	-2.87743	0.00805538	0.124781	-2.60002	0.029158	-2.57632	0.21028	0.834538	0.965492	-5.99972	-1.32402	-2.41771	-6.39841	7.37957e-05	0.0271661	2.00697	6092	ROBO2
chr5	180018495	+	cg10508993	NA	NA	chr5:180017099-180019062	Island	SCGB3A1	NM_052863	TSS200				TRUE	5:179949706-179951668	5:180018124-180018566	Unclassified_Cell_type_specific		TRUE		-0.7698	-2.79566	-6.11121	3.55838e-07	3.43029e-05	6.53232	-0.714844	-2.79668	-4.81186	5.96202e-05	0.0138652	1.85766	-0.137591	-2.79566	-1.0695	0.291385	0.746192	-5.47679	-0.976895	-2.70632	-5.36675	0.000301557	0.0365733	0.69457	92304	SCGB3A1
chr7	80548616	+	cg12850675	NA	NA	chr7:80548306-80548726	Island	SEMA3C;SEMA3C	NM_006379;NM_006379	5'UTR;1stExon	high-CpG:80386258-80386698				7:80386136-80386662						-0.948088	-3.36808	-5.64833	1.56916e-06	9.74767e-05	5.11065	-0.748225	-3.52766	-4.18875	0.000301028	0.0265712	0.376555	0.281003	-3.36808	1.63917	0.109179	0.557169	-4.76791	-1.40366	-2.99834	-4.96383	0.00054411	0.04246	0.134785	10512	SEMA3C
chr11	70672986	-	cg26591930	NA	NA	chr11:70672834-70673055	Island	SHANK2	NM_012309	Body	low-CpG:70350361-70350918				11:70350277-70350679				TRUE		0.949774	-1.58423	5.53187	2.27793e-06	0.000127714	4.75379	0.78512	-1.54095	3.52566	0.00164283	0.056697	-1.16984	0.118305	-1.58423	0.674683	0.503837	0.860021	-5.80248	0.949396	-1.4703	4.90137	0.000597479	0.0435362	0.0456416	22941	SHANK2
chr20	37353035	-	cg25307168	NA	NA	chr20:37352130-37357372	Island	SLC32A1	NM_080552	TSS200					20:36785103-36787745				TRUE		-0.857538	-2.82401	-4.76176	2.62172e-05	0.000801341	2.41992	-0.692428	-2.85888	-2.96286	0.00657025	0.112713	-2.4184	-0.0504812	-2.82401	-0.274464	0.785169	0.953442	-5.98471	-1.30212	-2.69397	-6.66739	5.23313e-05	0.0259701	2.32133	140679	SLC32A1
chr20	37353037	-	cg12180703	NA	NA	chr20:37352130-37357372	Island	SLC32A1	NM_080552	TSS200					20:36785103-36787745				TRUE		-0.743779	-2.16582	-5.01397	1.18459e-05	0.000437723	3.17751	-0.680414	-2.2033	-3.53073	0.00162198	0.0563923	-1.15826	-0.00526903	-2.16582	-0.0347785	0.972433	0.995172	-6.02049	-0.962267	-2.07162	-5.47515	0.0002583	0.0352906	0.840626	140679	SLC32A1
chr16	55689851	-	cg20325131	NA	NA	chr16:55689598-55690895	Island	SLC6A2;SLC6A2;SLC6A2;SLC6A2	NM_001172501;NM_001172501;NM_001043;NM_001172504	1stExon;5'UTR;TSS1500;TSS1500					16:54246917-54248396						-1.05711	-2.78177	-7.20724	1.08285e-08	3.5768e-06	9.87795	-1.055	-2.83056	-4.57337	0.000110883	0.017493	1.29006	-0.0416325	-2.78177	-0.277924	0.782531	0.952721	-5.98379	-1.16609	-2.63268	-7.57318	1.75508e-05	0.0234249	3.30097	6530	SLC6A2
chr2	107502801	-	cg06906472	NA	NA	chr2:107502353-107504216	Island	ST6GAL2;ST6GAL2;ST6GAL2	NM_001142351;NM_001142352;NM_032528	TSS200;5'UTR;5'UTR			DMR		2:106868786-106870648				TRUE		-0.995368	-2.36832	-4.73352	2.86423e-05	0.000858175	2.33566	-0.911459	-2.54355	-3.46738	0.00190195	0.0608505	-1.30262	0.2976	-2.36832	1.38572	0.173666	0.643669	-5.11659	-1.16633	-1.92212	-5.75101	0.000175488	0.0326245	1.20358	84620	ST6GAL2
chr9	113341925	-	cg13632816	rs10980462	0.032494	chr9:113341213-113342029	Island	SVEP1;SVEP1	NM_153366;NM_153366	1stExon;5'UTR	high-CpG:112381593-112382177		DMR		9:112380959-112382148				TRUE		-0.837026	-2.74025	-5.78321	1.01858e-06	7.15142e-05	5.52455	-0.649543	-2.79534	-3.54005	0.00158433	0.0557899	-1.13696	0.00565507	-2.74025	0.0382569	0.969677	0.994685	-6.02037	-1.29137	-2.55332	-5.57799	0.000223357	0.0341768	0.977394	79987	SVEP1
chr2	159826472	+	cg07454558	NA	NA	chr2:159824854-159826401	S_Shore	TANC1;TANC1	NM_001145909;NM_033394	5'UTR;5'UTR					2:159532636-159534775	2:159825569-159826495	Unclassified		TRUE		-0.743834	-4.09443	-5.32573	4.39998e-06	0.000208077	4.12386	-0.722568	-4.15139	-3.92858	0.000588979	0.0355	-0.236429	0.0470572	-4.09443	0.329892	0.743238	0.941955	-5.96857	-0.949919	-3.95794	-3.39805	0.00666383	0.103627	-2.27043	85461	TANC1
chr15	30114474	+	cg19965221	NA	NA	chr15:30114110-30115215	Island	TJP1;TJP1;TJP1;TJP1	NM_175610;NM_003257;NM_175610;NM_003257	5'UTR;1stExon;1stExon;5'UTR	high-CpG:27901584-27902003				15:27900998-27902507				TRUE		-0.78444	-3.03891	-5.39739	3.50079e-06	0.000175519	4.34255	-0.653119	-3.16185	-3.57319	0.00145725	0.0536763	-1.06107	0.260604	-3.03891	1.75569	0.0869529	0.515691	-4.59064	-1.03168	-2.80293	-5.94241	0.00013504	0.0310572	1.44811	7082	TJP1
chr17	31254859	+	cg04847920	NA	NA	chr17:31254874-31255392	N_Shore	TMEM98;TMEM98	NM_015544;NM_001033504	TSS200;TSS200					17:28278967-28279679				TRUE		-0.784345	-3.13182	-5.44221	3.03396e-06	0.000157842	4.47949	-0.67671	-3.10409	-4.23901	0.000264278	0.0252099	0.495586	-0.227613	-3.13182	-1.54635	0.130056	0.588375	-4.90158	-1.11007	-3.13842	-3.89208	0.00292331	0.0733038	-1.47766	26022	TMEM98
chr12	29936812	-	cg19402702	rs675740	0.2903	chr12:29935995-29937433	Island	TMTC1;TMTC1	NM_001193451;NM_175861	TSS200;5'UTR	high-CpG:29827952-29828193				12:29826964-29828796						-0.733959	-2.56128	-4.56992	4.77169e-05	0.00126823	1.85001	-0.647866	-2.73616	-3.34343	0.002592	0.0707149	-1.58267	0.386157	-2.56128	2.3542	0.0236661	0.322083	-3.52641	-0.667508	-2.21299	-2.47683	0.032423	0.222063	-3.77352	83857	TMTC1
chr17	7287449	+	cg23878564	NA	NA	chr17:7287198-7287940	Island	TNK1	NM_003985	Body				TRUE	17:7227824-7228621	17:7286246-7288110	Promoter_Associated		TRUE		1.02724	-2.6222	3.80398	0.000487183	0.00758556	-0.346455	1.45751	-2.4356	4.42037	0.000165063	0.0205829	0.926068	-0.224003	-2.6222	-0.812204	0.42158	0.822338	-5.70516	0.953287	-3.06817	2.98107	0.0135872	0.14467	-2.95232	8711	TNK1
chr3	188665440	+	cg00084669	NA	NA	chr3:188665275-188665552	Island	TPRG1-AS1	NR_046873	TSS200					3:190147878-190148655	3:188664402-188665495	Unclassified_Cell_type_specific				-0.77306	-1.51019	-5.29748	4.81456e-06	0.000222637	4.03775	-0.523441	-1.44551	-3.03872	0.00547346	0.102601	-2.25512	-0.279573	-1.51019	-1.87583	0.068139	0.475245	-4.39715	-1.22513	-1.4936	-6.09315	0.000110249	0.0295197	1.63652	100874043	TPRG1-AS1
chr12	72666281	-	cg06622999	NA	NA	chr12:72665683-72667551	Island	LOC283392;TRHDE;LOC283392	NR_026837;NM_013381;NR_026836	Body;TSS1500;Body	high-CpG:70952404-70952846				12:70951635-70954351				TRUE		-0.912933	-3.06754	-5.56116	2.07424e-06	0.000119376	4.84346	-0.830475	-3.08128	-4.38077	0.000182949	0.0214844	0.831957	-0.108463	-3.06754	-0.646921	0.521453	0.867111	-5.82	-1.12461	-2.92748	-4.47487	0.00114889	0.0528747	-0.579696	29953	TRHDE
chr15	99789855	+	cg16052317	NA	NA	chr15:99791328-99792042	N_Shore	TTC23;TTC23;TTC23;TTC23;TTC23;TTC23;TTC23	NM_001040658;NM_001040657;NM_001040659;NM_001040656;NM_022905;NM_001040660;NM_001040655	TSS200;TSS200;TSS200;TSS200;TSS200;TSS200;TSS200									TRUE		-0.704074	-2.8581	-3.94658	0.00031932	0.00548401	0.0507127	-0.539476	-2.94526	-2.41288	0.0234296	0.215085	-3.53872	0.16607	-2.8581	0.911455	0.367627	0.7939	-5.62413	-1.05235	-2.5808	-5.32354	0.000320901	0.0371732	0.635824	64927	TTC23
chr8	35092870	+	cg26872137	NA	NA	chr8:35092679-35093559	Island	UNC5D	NM_080872	TSS200					8:35212163-35213764				TRUE		-0.762213	-1.71336	-6.41483	1.34549e-07	1.79479e-05	7.46446	-0.602557	-1.79303	-4.13292	0.000347801	0.028397	0.244559	0.109494	-1.71336	0.90228	0.372419	0.796278	-5.632	-1.14876	-1.40927	-7.13223	2.95134e-05	0.0246161	2.83886	137970	UNC5D
chr7	12443529	-	cg16278512	NA	NA	chr7:12443163-12443705	Island	VWDE;VWDE	NM_001135924;NM_001135924	5'UTR;1stExon			DMR	TRUE	7:12409671-12410412	7:12443118-12443617	Promoter_Associated_Cell_type_specific		TRUE		-0.702653	-3.82022	-3.85021	0.000425083	0.0068274	-0.218393	-0.642428	-3.79016	-2.8871	0.00787258	0.123374	-2.57959	-0.206139	-3.82022	-1.10598	0.275477	0.734975	-5.43964	-0.934499	-3.76163	-3.3494	0.00723674	0.107618	-2.34962	221806	VWDE
chr1	3567303	-	cg04021697	NA	NA	chr1:3566445-3569636	Island	WDR8	NM_017818	TSS1500					1:3557058-3559808	1:3566030-3567323	Promoter_Associated		TRUE		-0.757329	-2.59873	-4.40211	8.01979e-05	0.00189783	1.35692	-0.49079	-2.70484	-2.62588	0.0144927	0.168508	-3.11943	0.160864	-2.59873	0.915542	0.365505	0.792637	-5.6206	-1.22844	-2.29493	-9.5972	2.087e-06	0.0213973	5.10481	49856	WDR8
chr5	178322856	+	cg06599677	NA	NA	chr5:178322713-178323538	Island	ZFP2	NM_030613	TSS200					5:178255330-178256144	5:178322738-178323460	Unclassified		TRUE		-0.85278	-2.59523	-6.05263	4.29354e-07	3.89551e-05	6.35232	-0.776088	-2.6533	-3.89355	0.000644403	0.0370273	-0.318462	0.0196318	-2.59523	0.13643	0.89218	0.978512	-6.01208	-1.01632	-2.42472	-6.18165	9.80125e-05	0.0287408	1.74543	80108	ZFP2
chr19	57019022	+	cg19811761	NA	NA	chr19:57018743-57019506	Island	ZNF471	NM_020813	TSS200			DMR		19:61710492-61711735	19:57018567-57019789	Unclassified_Cell_type_specific		TRUE		-0.780051	-2.18912	-4.62378	4.03536e-05	0.00111403	2.00939	-0.712887	-2.34603	-3.84256	0.00073437	0.0392081	-0.437611	0.312916	-2.18912	1.81612	0.0770052	0.495325	-4.49465	-0.962827	-1.78073	-4.19404	0.00179176	0.0612395	-1.00655	57573	ZNF471
chr19	57019069	+	cg00674365	NA	NA	chr19:57018743-57019506	Island	ZNF471	NM_020813	TSS200			DMR		19:61710492-61711735	19:57018567-57019789	Unclassified_Cell_type_specific		TRUE		-1.02416	-2.25992	-4.87384	1.84348e-05	0.000612459	2.75556	-0.993952	-2.38753	-3.88962	0.000650936	0.0372013	-0.327661	0.204431	-2.25992	0.952564	0.346648	0.7814	-5.58796	-1.31828	-1.79173	-6.94823	3.69078e-05	0.0250869	2.63782	57573	ZNF471
chr5	123987667	-	cg13904970	NA	NA	chr5:123987398-123987748	Island	ZNF608	NM_020747	Body					5:124015313-124015621				TRUE		-0.976681	-2.39946	-5.0269	1.13708e-05	0.000424343	3.21658	-0.950251	-2.57329	-3.61428	0.00131345	0.0509794	-0.966721	0.324784	-2.39946	1.63676	0.109684	0.55794	-4.77146	-1.19098	-1.85188	-5.76739	0.000171563	0.0325009	1.22474	57507	ZNF608
chr19	52598653	+	cg02458065	NA	NA	chr19:52598480-52599238	Island	ZNF841	NM_001136499	5'UTR			DMR		19:57290293-57290977	19:52598284-52599433	Unclassified		TRUE		-0.728906	-2.49414	-4.94078	1.49278e-05	0.000522132	2.95683	-0.654739	-2.51793	-2.88249	0.0079592	0.124031	-2.58933	-0.0659904	-2.49414	-0.437974	0.663809	0.918742	-5.92863	-0.989818	-2.36974	-5.95842	0.000132143	0.0310055	1.46829	284371	ZNF841
chr19	58609618	+	cg22721334	NA	NA	chr19:58609338-58609988	Island	ZSCAN18;ZSCAN18;ZSCAN18;ZSCAN18;ZSCAN18;ZSCAN18;ZSCAN18	NM_001145543;NM_001145542;NM_001145544;NM_023926;NM_001145544;NM_001145543;NM_023926	1stExon;Body;5'UTR;1stExon;1stExon;5'UTR;5'UTR	high-CpG:63301370-63301442		DMR		19:63301173-63301743	19:58609581-58609800	Promoter_Associated		TRUE		-0.850143	-2.59775	-4.14777	0.000174425	0.00344683	0.621158	-0.857982	-2.69766	-3.03991	0.00545779	0.102435	-2.25255	0.182793	-2.59775	0.873225	0.387858	0.804914	-5.6564	-0.925488	-2.30381	-5.82272	0.000158986	0.0320876	1.29589	65982	ZSCAN18
chr19	58609602	+	cg25784220	rs111396528	0.010979	chr19:58609338-58609988	Island	ZSCAN18;ZSCAN18;ZSCAN18;ZSCAN18;ZSCAN18;ZSCAN18;ZSCAN18	NM_001145543;NM_001145542;NM_001145544;NM_023926;NM_001145544;NM_001145543;NM_023926	1stExon;Body;5'UTR;1stExon;1stExon;5'UTR;5'UTR	high-CpG:63301370-63301442		DMR		19:63301173-63301743	19:58609581-58609800	Promoter_Associated		TRUE		-0.766641	-2.3134	-5.16914	7.24274e-06	0.000302376	3.64739	-0.872676	-2.4402	-4.56253	0.000114055	0.0176753	1.26425	0.247604	-2.3134	1.63466	0.110127	0.558733	-4.77456	-0.713057	-1.99489	-4.19718	0.00178277	0.0611353	-1.00171	65982	ZSCAN18
chr22	17082772	+	cg01660911	NA	NA	chr22:17083384-17083628	N_Shore	psiTPTE22	NR_001591	TSS200					22:15461937-15463628				TRUE		-0.886667	-2.13797	-5.41488	3.31065e-06	0.000168568	4.39597	-0.811109	-2.22129	-3.66471	0.00115579	0.0479242	-0.850497	0.0915158	-2.13797	0.547227	0.587325	0.892363	-5.87697	-1.23976	-1.87109	-8.25083	8.2307e-06	0.0223155	3.95996	387590	psiTPTE22

## Sheet: Table S3_Top_DMPs_MSvsControl
Table S3. Top 10,000 DMPS MS versus Control All
chr	pos	strand	Name	Probe_rs	Probe_maf	Islands_Name	Relation_to_Island	UCSC_RefGene_Name	UCSC_RefGene_Accession	UCSC_RefGene_Group	Phantom4_Enhancers	Phantom5_Enhancers	DMR	X450k_Enhancer	HMM_Island	Regulatory_Feature_Name	Regulatory_Feature_Group	Methyl27_Loci	Methyl450_Loci	Random_Loci	logFC_MSvsControl	AveExpr_MSvsControl	t_MSvsControl	P.Value_MSvsControl	adj.P.Val_MSvsControl	B_MSvsControl	gene.EntrezIDs	gene.symbol
chr6	169574114	-	cg16156543	NA	NA		OpenSea					chr6:169573934-169573934		TRUE							0.33368	0.906623	11.9346	1.25962e-14	5.26718e-09	22.758	NA	NA
chr16	2537993	-	cg24104654	NA	NA		OpenSea	TBC1D24;TBC1D24	NM_001199107;NM_020705	5'UTR;5'UTR		chr16:2537919-2537919				16:2537981-2538098	Unclassified_Cell_type_specific				-0.424166	-1.44068	-11.8921	1.40668e-14	5.26718e-09	22.6562	57465	TBC1D24
chr4	139821219	+	cg07056241	NA	NA		OpenSea														0.450006	0.987499	11.7072	2.2792e-14	5.26718e-09	22.2108	NA	NA
chr2	69922507	-	cg12083775	NA	NA		OpenSea														-0.394877	-2.22731	-11.6451	2.68245e-14	5.26718e-09	22.0603	NA	NA
chr1	234749468	-	cg02874930	NA	NA	chr1:234744276-234747024	S_Shelf					chr1:234749342-234749342	RDMR								-0.565887	-1.68406	-11.5621	3.33871e-14	5.26718e-09	21.8579	NA	NA
chr12	120663936	+	cg02168792	NA	NA		OpenSea	PXN;PXN;PXN;PXN	NM_002859;NM_001243756;NM_001080855;NM_025157	Body;Body;Body;5'UTR						12:120663527-120664729	Unclassified				-0.399321	-2.8571	-11.0346	1.36812e-13	1.7452e-08	20.5491	5829	PXN
chr8	134646941	-	cg26629749	rs78858895	0.033449		OpenSea							TRUE					TRUE		-0.380096	-2.24341	-10.9889	1.54872e-13	1.7452e-08	20.4337	NA	NA
chr12	13306175	-	cg11001035	NA	NA		OpenSea														0.346315	1.46934	10.8313	2.37886e-13	2.01248e-08	20.0338	NA	NA
chr1	25197576	-	cg12115073	NA	NA		OpenSea									1:25197191-25197801	Unclassified_Cell_type_specific				-0.402281	-2.40005	-10.8219	2.44092e-13	2.01248e-08	20.0097	NA	NA
chr19	56624721	-	cg04375685	rs578990	0.172		OpenSea	ZNF787	NM_001002836	5'UTR											-0.369865	-1.58175	-10.8057	2.55131e-13	2.01248e-08	19.9685	126208	ZNF787
chr13	42362761	-	cg07717466	NA	NA		OpenSea	VWA8;VWA8	NM_015058;NM_001009814	Body;Body											-0.336367	-2.05181	-10.739	3.06343e-13	2.05274e-08	19.7978	23078	VWA8
chr10	112152815	+	cg25024734	NA	NA		OpenSea							TRUE					TRUE		-0.420897	-2.26422	-10.732	3.12281e-13	2.05274e-08	19.7799	NA	NA
chr6	90894791	+	cg01245856	NA	NA		OpenSea	BACH2;BACH2	NM_021813;NM_001170794	5'UTR;5'UTR				TRUE							-0.415614	-1.91414	-10.6654	3.75161e-13	2.27637e-08	19.6086	60468	BACH2
chr20	52295101	-	cg10634241	NA	NA		OpenSea							TRUE							-0.530059	-1.79988	-10.524	5.54696e-13	3.12533e-08	19.2431	NA	NA
chr4	106057079	-	cg17965386	NA	NA		OpenSea														-0.480407	-1.69225	-10.4962	5.99187e-13	3.15094e-08	19.1709	NA	NA
chr7	141719014	-	cg23216647	NA	NA		OpenSea	MGAM;MGAM	NM_004668;NM_004668	ExonBnd;Body											0.53506	1.86858	10.4553	6.71214e-13	3.3091e-08	19.0647	8972	MGAM
chr2	154728308	+	cg02593932	NA	NA	chr2:154728944-154729328	N_Shore	GALNT13	NM_052917	TSS200					2:154436089-154437630				TRUE		-0.437889	-2.6987	-10.4325	7.1536e-13	3.31929e-08	19.0051	114805	GALNT13
chr17	9031942	-	cg06661281	NA	NA		OpenSea	NTN1	NM_004822	Body											0.336785	1.44935	10.3673	8.58171e-13	3.69927e-08	18.8346	9423	NTN1
chr3	2965274	-	cg07437533	NA	NA		OpenSea	CNTN4;CNTN4;CNTN4;CNTN4	NM_001206955;NM_175607;NM_175613;NM_001206956	Body;Body;Body;Body											-0.413527	-2.97894	-10.3538	8.91047e-13	3.69927e-08	18.7994	152330	CNTN4
chr17	63026109	+	cg27495195	rs16958775	0.017103		OpenSea	GNA13;GNA13	NM_001282425;NM_006572	Body;Body											-0.512801	-2.46747	-10.2732	1.11693e-12	4.40519e-08	18.5876	10672	GNA13
chr4	95264127	-	cg27186013	NA	NA		OpenSea	HPGDS	NM_014485	TSS200									TRUE		-0.391096	-2.15997	-10.216	1.31173e-12	4.92714e-08	18.4369	27306	HPGDS
chr16	89696327	+	cg08435137	NA	NA		OpenSea	DPEP1;DPEP1	NM_004413;NM_001128141	5'UTR;5'UTR											0.287394	0.677559	10.195	1.39136e-12	4.98867e-08	18.3816	1800	DPEP1
chr1	212839179	-	cg22023873	NA	NA		OpenSea							TRUE		1:212837940-212839779	Unclassified				-0.305549	-1.49988	-10.1247	1.69662e-12	5.79533e-08	18.1954	NA	NA
chr1	43771477	-	cg10482647	NA	NA	chr1:43770522-43770880	S_Shore	TIE1;TIE1	NM_001253357;NM_005424	Body;Body											0.266111	0.593766	10.1111	1.76328e-12	5.79533e-08	18.1592	7075	TIE1
chr14	104145810	-	cg15322516	NA	NA		OpenSea	KLC1;KLC1;KLC1	NM_005552;NM_182923;NM_001130107	Body;Body;Body						14:104145701-104146450	Gene_Associated		TRUE		-0.35573	-2.12064	-10.0639	2.01537e-12	6.32824e-08	18.0337	3831	KLC1
chr17	79882823	+	cg13893805	NA	NA	chr17:79884679-79887084	N_Shore	MAFG;MAFG	NM_002359;NM_032711	5'UTR;TSS1500						17:79882474-79883008	Unclassified_Cell_type_specific				-0.510727	-3.17833	-10.0287	2.22731e-12	6.32824e-08	17.9398	4097	MAFG
chr16	48589954	+	cg01701649	NA	NA		OpenSea	N4BP1	NM_153029	Body				TRUE					TRUE		-0.57579	-1.98512	-10.0194	2.28647e-12	6.32824e-08	17.9152	9683	N4BP1
chr10	21814313	+	cg03891590	NA	NA	chr10:21814786-21815716	N_Shore	C10orf140	NM_207371	5'UTR					10:21854284-21854473				TRUE		-0.384962	-2.27204	-10.008	2.3621e-12	6.32824e-08	17.8846	387640	C10orf140
chr19	30596783	+	cg13534906	rs34949238	0.06895		OpenSea														0.272053	0.467492	10.0061	2.37478e-12	6.32824e-08	17.8796	NA	NA
chr1	205414220	-	cg17928286	NA	NA		OpenSea							TRUE					TRUE		-0.29609	-1.35364	-10.0014	2.40677e-12	6.32824e-08	17.867	NA	NA
chr2	85777747	+	cg27432242	NA	NA		OpenSea	GGCX;GGCX	NM_001142269;NM_000821	Body;Body				TRUE					TRUE		-0.381581	-1.38987	-9.98748	2.50383e-12	6.37106e-08	17.8298	2677	GGCX
chr16	53105688	+	cg09608652	NA	NA		OpenSea	CHD9	NM_025134	5'UTR				TRUE		16:53105671-53105946	Unclassified_Cell_type_specific		TRUE		-0.431726	-2.71273	-9.96205	2.69178e-12	6.46483e-08	17.7618	80205	CHD9
chr8	27469145	-	cg12489601	NA	NA	chr8:27471954-27472523	N_Shelf	CLU;MIR6843;CLU;CLU	NM_001831;NR_106902;NR_038335;NR_045494	5'UTR;TSS1500;TSS200;Body				TRUE							-0.348924	-1.99947	-9.95675	2.7327e-12	6.46483e-08	17.7476	1191, 102465508	CLU, MIR6843
chr15	101591268	+	cg03948298	NA	NA	chr15:101593447-101593882	N_Shelf	LRRK1	NM_024652	Body											0.291003	1.25056	9.94918	2.79228e-12	6.46483e-08	17.7273	79705	LRRK1
chr16	27543174	-	cg08014027	NA	NA		OpenSea	GTF3C1;GTF3C1	NM_001520;NM_001286242	Body;Body		chr16:27542863-27542863									-0.368551	-1.95551	-9.9386	2.87772e-12	6.46483e-08	17.699	2975	GTF3C1
chr2	102649931	-	cg05376469	rs4851532	0.201478		OpenSea					chr2:102649919-102649919		TRUE		2:102649830-102650216	Unclassified_Cell_type_specific		TRUE		-0.404112	-2.71946	-9.92951	2.95332e-12	6.46483e-08	17.6746	NA	NA
chr12	12502846	+	cg19491035	NA	NA	chr12:12502942-12503465	N_Shore	MANSC1	NM_018050	5'UTR				TRUE	12:12394045-12394697	12:12502540-12503752	Promoter_Associated	TRUE	TRUE		-0.371907	-2.22897	-9.92024	3.03242e-12	6.46483e-08	17.6497	54682	MANSC1
chr4	10732403	-	cg14153689	NA	NA		OpenSea														0.376774	1.22095	9.88969	3.30874e-12	6.80315e-08	17.5677	NA	NA
chr11	46340210	+	cg11483922	NA	NA		OpenSea	CREB3L1	NM_052854	Body						11:46340135-46340527	Unclassified				-0.29599	-2.57984	-9.87785	3.4226e-12	6.80315e-08	17.5358	90993	CREB3L1
chr13	78303935	+	cg03134792	NA	NA		OpenSea	SLAIN1;SLAIN1	NM_001242868;NM_001040153	Body;Body											0.344763	0.783925	9.86923	3.50804e-12	6.80315e-08	17.5126	122060	SLAIN1
chr5	10589122	-	cg15405672	NA	NA		OpenSea	ANKRD33B	NM_001164440	Body											-0.343822	-1.87136	-9.86644	3.5361e-12	6.80315e-08	17.5051	651746	ANKRD33B
chr8	27469338	+	cg13488078	NA	NA	chr8:27471954-27472523	N_Shelf	CLU;CLU;CLU	NM_001831;NM_001171138;NM_203339	Body;TSS200;TSS1500				TRUE					TRUE		-0.411275	-1.70637	-9.83202	3.90215e-12	7.25694e-08	17.4124	1191	CLU
chr3	184054731	-	cg01565458	rs2293604	0.375946	chr3:184056419-184056671	N_Shore	FAM131A;FAM131A	NM_144635;NM_001171093	TSS1500;5'UTR											-0.280198	-1.8097	-9.82577	3.97273e-12	7.25694e-08	17.3956	131408	FAM131A
chr7	41279912	-	cg00824681	NA	NA		OpenSea														0.266755	1.02234	9.81905	4.04998e-12	7.25694e-08	17.3774	NA	NA
chr12	81172316	-	cg20944852	NA	NA		OpenSea					chr12:81171843-81171843		TRUE							0.456216	1.75186	9.81138	4.13997e-12	7.25694e-08	17.3567	NA	NA
chr10	78314461	+	cg13713563	NA	NA		OpenSea	C10orf11;C10orf11;C10orf11	NM_001305581;NR_131178;NM_032024	Body;Body;Body											0.309857	1.1221	9.79145	4.38354e-12	7.42181e-08	17.3029	83938	C10orf11
chr16	30485966	+	cg06235438	NA	NA	chr16:30485382-30485721	S_Shore	ITGAL;ITGAL	NM_002209;NM_001114380	Body;Body									TRUE		0.376134	1.28271	9.78833	4.42285e-12	7.42181e-08	17.2945	3683	ITGAL
chr5	154230308	+	cg10257049	NA	NA		OpenSea	C5orf4	NM_032385	TSS200				TRUE				TRUE	TRUE		-0.402185	-1.28218	-9.78105	4.51629e-12	7.42181e-08	17.2748	10826	C5orf4
chr10	104535794	-	cg17894755	NA	NA		OpenSea	C10orf26;C10orf26	NM_017787;NM_001083913	TSS200;Body				TRUE					TRUE		-0.382768	-1.90018	-9.76928	4.67161e-12	7.52037e-08	17.243	54838	C10orf26
chr1	8762310	-	cg01173814	NA	NA	chr1:8763005-8763549	N_Shore	RERE;RERE	NM_001042681;NM_012102	5'UTR;5'UTR						1:8761035-8762338	Promoter_Associated				-0.503121	-2.4449	-9.74023	5.07836e-12	7.74718e-08	17.1643	473	RERE
chr5	137675418	+	cg13023677	NA	NA	chr5:137673380-137674328	S_Shore	FAM53C;FAM53C	NM_016605;NM_001135647	5'UTR;5'UTR						5:137675321-137675578	Promoter_Associated		TRUE		-0.391748	-2.12895	-9.73916	5.09401e-12	7.74718e-08	17.1614	51307	FAM53C
chr10	64630758	-	cg01478566	NA	NA		OpenSea														0.333324	1.70082	9.7289	5.24664e-12	7.74718e-08	17.1336	NA	NA
chr15	70767159	-	cg16285956	NA	NA		OpenSea					chr15:70766954-70766954			15:68554213-68554474	15:70766933-70767223	Unclassified_Cell_type_specific				-0.46723	-1.97342	-9.72616	5.2882e-12	7.74718e-08	17.1262	NA	NA
chr14	64687388	+	cg08130912	NA	NA		OpenSea	SYNE2;SYNE2;SYNE2;SYNE2	NM_182914;NM_015180;NM_182910;NM_182913	Body;Body;Body;Body									TRUE		-0.380526	-1.90997	-9.72515	5.30357e-12	7.74718e-08	17.1235	23224	SYNE2
chr8	59956340	+	cg10490533	rs76918256	0.030843		OpenSea	TOX	NM_014729	Body											-0.450979	-1.75125	-9.71489	5.46245e-12	7.80254e-08	17.0957	9760	TOX
chr6	110832053	-	cg13106414	NA	NA		OpenSea														0.28894	1.1039	9.70685	5.59049e-12	7.80254e-08	17.0738	NA	NA
chr17	74240396	-	cg19369993	NA	NA	chr17:74235758-74237211	S_Shelf														-0.366079	-2.01032	-9.7039	5.63822e-12	7.80254e-08	17.0658	NA	NA
chr8	27468834	+	cg21867571	rs9331888	0.328551	chr8:27471954-27472523	N_Shelf	CLU;MIR6843;CLU;CLU	NM_001831;NR_106902;NR_038335;NR_045494	5'UTR;TSS1500;Body;Body				TRUE							-0.382608	-1.96236	-9.69228	5.83005e-12	7.8362e-08	17.0343	1191, 102465508	CLU, MIR6843
chr15	67078890	+	cg09434667	NA	NA		OpenSea							TRUE					TRUE		0.236162	0.824491	9.68771	5.90739e-12	7.8362e-08	17.0219	NA	NA
chr1	57001742	-	cg11959316	NA	NA		OpenSea	PPAP2B;PPAP2B	NM_177414;NM_003713	Body;Body				TRUE					TRUE		0.323729	1.09036	9.68079	6.0264e-12	7.8362e-08	17.0031	8613	PPAP2B
chr15	40527150	-	cg22995710	NA	NA		OpenSea	PAK6;PAK6	NM_001128629;NM_001128628	5'UTR;5'UTR											-0.363444	-1.94521	-9.67887	6.05991e-12	7.8362e-08	16.9978	56924	PAK6
chr5	157661545	+	cg00303153	NA	NA		OpenSea														-0.40765	-2.49344	-9.67008	6.21562e-12	7.90792e-08	16.9739	NA	NA
chr1	68699381	-	cg17050011	NA	NA	chr1:68696639-68697628	S_Shore	WLS;WLS;WLS	NM_001193334;NM_001002292;NM_024911	TSS1500;TSS1500;TSS1500											0.419097	1.69649	9.65008	6.58493e-12	8.24479e-08	16.9195	79971	WLS
chr6	105379117	-	cg26980729	NA	NA		OpenSea							TRUE					TRUE		0.372806	1.03058	9.64388	6.70389e-12	8.26258e-08	16.9026	NA	NA
chr6	33384537	-	cg14021478	NA	NA	chr6:33385678-33386262	N_Shore	CUTA;CUTA;CUTA;CUTA;CUTA	NM_001014433;NM_001014840;NM_015921;NM_001014838;NM_001014837	Body;Body;Body;Body;Body									TRUE		0.417732	0.222952	9.6273	7.03285e-12	8.40089e-08	16.8575	51596	CUTA
chr11	59613919	-	cg09351129	NA	NA		OpenSea	GIF	NM_005142	TSS1500											0.25021	1.49215	9.62284	7.12416e-12	8.40089e-08	16.8453	2694	GIF
chr14	93116574	+	cg15689796	NA	NA		OpenSea	RIN3	NM_024832	Body				TRUE		14:93116202-93116715	Unclassified				-0.445437	-1.91046	-9.61797	7.22518e-12	8.40089e-08	16.832	79890	RIN3
chr8	27468923	+	cg10734892	NA	NA	chr8:27471954-27472523	N_Shelf	CLU;MIR6843;CLU;CLU	NM_001831;NR_106902;NR_038335;NR_045494	5'UTR;TSS1500;Body;Body				TRUE							-0.407354	-2.13349	-9.60744	7.44844e-12	8.40089e-08	16.8033	1191, 102465508	CLU, MIR6843
chr8	102093477	+	cg00583001	NA	NA	chr8:102092794-102093240	S_Shore									8:102092346-102093640	Unclassified_Cell_type_specific		TRUE		-0.292458	-2.32394	-9.60736	7.45033e-12	8.40089e-08	16.8031	NA	NA
chr2	121015605	-	cg05270442	NA	NA		OpenSea	RALB	NM_002881	5'UTR											-0.401966	-1.34527	-9.60123	7.58367e-12	8.40089e-08	16.7864	5899	RALB
chr2	43634819	+	cg09483650	NA	NA		OpenSea	THADA;THADA;THADA	NR_073394;NM_022065;NM_001083953	Body;Body;Body				TRUE							-0.459188	-1.66853	-9.59183	7.79264e-12	8.40089e-08	16.7607	63892	THADA
chr20	52271683	+	cg09759079	NA	NA		OpenSea					chr20:52271592-52271592				20:52271573-52271714	Unclassified_Cell_type_specific				-0.505385	-1.87284	-9.59024	7.82879e-12	8.40089e-08	16.7564	NA	NA
chr16	68366844	-	cg10061770	NA	NA		OpenSea	PRMT7	NM_019023	Body				TRUE					TRUE		-0.449863	-1.77767	-9.58992	7.83596e-12	8.40089e-08	16.7555	54496	PRMT7
chr3	101659687	+	cg12963656	NA	NA		OpenSea	LOC152225	NR_026934	TSS200				TRUE					TRUE		-0.437342	-1.98822	-9.58794	7.88112e-12	8.40089e-08	16.7501	NA	NA
chr2	172650722	-	cg23098068	NA	NA		OpenSea	SLC25A12	NM_003705	Body				TRUE					TRUE		-0.450326	-1.89042	-9.57785	8.11472e-12	8.50872e-08	16.7225	8604	SLC25A12
chr3	10334731	+	cg04924511	NA	NA		OpenSea	GHRLOS;GHRL;GHRL;GHRLOS;GHRLOS;GHRL;GHRL;GHRL;GHRL;GHRL;GHRLOS;GHRL;GHRL;GHRL	NR_024146;NR_024132;NM_001134946;NR_004431;NR_024145;NR_024136;NR_024133;NR_024137;NM_001134944;NR_024134;NR_024144;NM_001134945;NR_024138;NR_024135	Body;TSS200;TSS200;Body;Body;TSS200;TSS200;TSS200;TSS200;TSS200;Body;TSS200;TSS200;TSS200									TRUE		-0.337713	-0.943865	-9.57432	8.19802e-12	8.50872e-08	16.7129	100126793, 51738	GHRLOS, GHRL
chr4	81000887	+	cg01012819	NA	NA		OpenSea														-0.606387	-3.44908	-9.56385	8.45074e-12	8.52e-08	16.6842	NA	NA
chr6	4890104	-	cg19530603	NA	NA		OpenSea	CDYL;CDYL;CDYL;CDYL	NM_001143971;NR_026590;NM_004824;NM_001143970	TSS200;Body;Body;5'UTR											-0.467576	-1.45932	-9.55292	8.72262e-12	8.52e-08	16.6544	9425	CDYL
chr10	43524658	+	cg16246128	rs17158376	0.030364		OpenSea														0.234193	0.313707	9.55114	8.76786e-12	8.52e-08	16.6495	NA	NA
chr14	75492076	-	cg08028844	NA	NA		OpenSea	MLH3;MLH3	NM_014381;NM_001040108	Body;Body											-0.33967	-2.30745	-9.54719	8.86881e-12	8.52e-08	16.6387	27030	MLH3
chr4	2592814	+	cg20122161	NA	NA		OpenSea														-0.430473	-2.00891	-9.54378	8.9572e-12	8.52e-08	16.6293	NA	NA
chr1	162307228	+	cg12196720	NA	NA		OpenSea	NOS1AP;NOS1AP	NM_014697;NM_001164757	Body;Body											0.337833	0.93151	9.54194	9.00493e-12	8.52e-08	16.6243	9722	NOS1AP
chr12	48171777	+	cg24353975	NA	NA		OpenSea	SLC48A1	NM_017842	Body						12:48171076-48172125	Unclassified_Cell_type_specific				-0.355024	-1.73394	-9.5372	9.12959e-12	8.52e-08	16.6113	55652	SLC48A1
chr17	14241052	-	cg06132641	NA	NA		OpenSea	HS3ST3B1;HS3ST3B1	NR_130138;NM_006041	Body;Body											0.326792	1.53194	9.53603	9.16066e-12	8.52e-08	16.6081	9953	HS3ST3B1
chr4	174427715	-	cg26118045	NA	NA	chr4:174427891-174428192	N_Shore				low-CpG:174663846-174664396								TRUE		-0.4151	-1.95599	-9.53442	9.2037e-12	8.52e-08	16.6037	NA	NA
chr14	77873900	+	cg06096243	NA	NA		OpenSea	NOXRED1	NM_001113475	Body											-0.483792	-1.73301	-9.52743	9.39222e-12	8.52e-08	16.5846	122945	NOXRED1
chr22	43041146	+	cg25044876	rs6002848	0.360524	chr22:43045009-43045679	N_Shelf	CYB5R3;CYB5R3;CYB5R3	NM_007326;NM_000398;NM_001129819	5'UTR;Body;5'UTR			RDMR	TRUE					TRUE		-0.377945	-1.35369	-9.52726	9.39702e-12	8.52e-08	16.5841	1727	CYB5R3
chr13	108919095	+	cg07690547	NA	NA		OpenSea														-0.383726	-2.42859	-9.51571	9.71743e-12	8.64396e-08	16.5524	NA	NA
chr14	50991703	-	cg14364151	NA	NA		OpenSea	MAP4K5;MAP4K5	NM_006575;NM_198794	Body;Body											-0.427957	-1.64135	-9.51172	9.83081e-12	8.64396e-08	16.5415	11183	MAP4K5
chr3	37724048	-	cg08733789	NA	NA		OpenSea	ITGA9	NM_002207	Body											0.366892	1.04994	9.51061	9.86248e-12	8.64396e-08	16.5385	3680	ITGA9
chr19	52266546	+	cg20868724	rs77573513	0.080858		OpenSea	FPR2;FPR2	NM_001462;NM_001005738	TSS200;5'UTR											0.30117	1.78957	9.50519	1.00191e-11	8.68473e-08	16.5236	2358	FPR2
chr11	128554939	+	cg13746740	NA	NA		OpenSea						RDMR	TRUE					TRUE		-0.343104	-1.88	-9.4966	1.02722e-11	8.73292e-08	16.5	NA	NA
chr2	64864645	-	cg04726150	rs3770716	0.078019		OpenSea	SERTAD2	NM_014755	5'UTR						2:64864557-64864816	Promoter_Associated_Cell_type_specific				-0.421739	-1.70974	-9.49581	1.02961e-11	8.73292e-08	16.4978	9792	SERTAD2
chr9	137296319	+	cg13487983	NA	NA	chr9:137299190-137299437	N_Shelf	RXRA	NM_002957	Body				TRUE		9:137295242-137296496	Unclassified		TRUE		-0.260078	-1.74627	-9.49013	1.04674e-11	8.78378e-08	16.4823	6256	RXRA
chr14	60045040	+	cg03950873	NA	NA	chr14:60043242-60043594	S_Shore	C14orf38	NM_001164399	TSS1500									TRUE		0.334435	0.9906	9.48462	1.06367e-11	8.83184e-08	16.4671	729665	C14orf38
chr22	36236732	+	cg15352367	NA	NA		OpenSea	RBM9;RBM9;RBM9;RBM9;RBM9;RBM9	NM_001082578;NM_001082579;NM_001082576;NM_001031695;NM_014309;NM_001082577	Body;Body;TSS200;TSS200;TSS200;TSS200									TRUE		-0.459524	-1.36707	-9.47365	1.09813e-11	9.01832e-08	16.437	23543	RBM9
chr5	32505585	+	cg09535322	NA	NA		OpenSea														-0.365169	-2.24931	-9.47027	1.10899e-11	9.01832e-08	16.4277	NA	NA
chr10	129535893	+	cg26115633	NA	NA	chr10:129534410-129537366	Island	FOXI2	NM_207426	1stExon					10:129424272-129427380				TRUE		-0.802436	-2.70367	-9.46434	1.12831e-11	9.08177e-08	16.4114	399823	FOXI2
chr1	8214963	+	cg00020474	NA	NA		OpenSea					chr1:8214748-8214748		TRUE		1:8214844-8214981	Unclassified_Cell_type_specific		TRUE		-0.346253	-1.70813	-9.44438	1.19585e-11	9.52823e-08	16.3565	NA	NA
chr2	33462155	+	cg13351629	rs6760864	0.054845		OpenSea	LTBP1;LTBP1;LTBP1;LTBP1;LTBP1	NM_206943;NM_001166266;NM_001166264;NM_001166265;NM_000627	Body;Body;Body;Body;Body				TRUE							0.411583	1.80555	9.43879	1.2155e-11	9.52855e-08	16.3411	4052	LTBP1
chr2	71775047	+	cg03821216	NA	NA		OpenSea	DYSF;DYSF;DYSF;DYSF;DYSF;DYSF;DYSF;DYSF;DYSF;DYSF;DYSF;DYSF;DYSF;DYSF	NM_001130981;NM_001130976;NM_003494;NM_001130977;NM_001130979;NM_001130978;NM_001130980;NM_001130983;NM_001130985;NM_001130455;NM_001130984;NM_001130987;NM_001130986;NM_001130982	Body;Body;Body;Body;Body;Body;Body;Body;Body;Body;Body;Body;Body;Body											0.304623	0.976197	9.4375	1.22005e-11	9.52855e-08	16.3376	8291	DYSF
chr19	15590732	-	cg01692771	NA	NA		OpenSea	PGLYRP2	NM_052890	TSS1500											-0.348672	-2.08743	-9.42416	1.26843e-11	9.77704e-08	16.3009	114770	PGLYRP2
chr19	45908146	-	cg03554552	NA	NA	chr19:45908140-45908466	Island	CD3EAP;PPP1R13L;PPP1R13L	NM_012099;NM_001142502;NM_006663	TSS1500;5'UTR;5'UTR					19:50599526-50601294	19:45907364-45908148	Unclassified	TRUE	TRUE		-0.32299	-1.95656	-9.42063	1.28157e-11	9.77704e-08	16.2911	10849, 10848	CD3EAP, PPP1R13L
chr10	134369067	-	cg00789862	rs146824197	0.0142		OpenSea	INPP5A	NM_005539	Body						10:134368473-134369190	Unclassified_Cell_type_specific				-0.464348	-2.15452	-9.41745	1.29353e-11	9.77704e-08	16.2824	3632	INPP5A
chr2	74210890	+	cg19445690	NA	NA	chr2:74211214-74212314	N_Shore								2:74064358-74064469				TRUE		-0.270726	-1.34166	-9.41535	1.30145e-11	9.77704e-08	16.2766	NA	NA
chr11	67142030	-	cg11169848	NA	NA	chr11:67139887-67141146	S_Shore	LOC100130987;CLCF1;CLCF1	NR_024469;NM_013246;NM_001166212	Body;TSS1500;TSS1500					11:66898529-66898607				TRUE		-0.557175	-2.03126	-9.4077	1.33083e-11	9.77897e-08	16.2555	100130987, 23529	LOC100130987, CLCF1
chr5	149645151	-	cg16898345	NA	NA		OpenSea	CAMK2A;CAMK2A	NM_171825;NM_015981	Body;Body											0.31194	0.686761	9.40564	1.33886e-11	9.77897e-08	16.2498	815	CAMK2A
chr2	122936339	-	cg02167856	NA	NA		OpenSea														0.312689	1.17932	9.40386	1.34584e-11	9.77897e-08	16.2449	NA	NA
chr22	40295081	-	cg13805127	NA	NA		OpenSea														-0.476725	-2.14582	-9.39701	1.37302e-11	9.77897e-08	16.226	NA	NA
chr1	3206316	+	cg10391102	NA	NA	chr1:3203765-3204453	S_Shore	PRDM16;PRDM16	NM_022114;NM_199454	Body;Body									TRUE	TRUE	0.284917	0.966507	9.39308	1.38889e-11	9.77897e-08	16.2152	63976	PRDM16
chr1	61765331	+	cg11685477	NA	NA		OpenSea	NFIA;NFIA;NFIA;NFIA	NM_001145511;NM_001145512;NM_001134673;NM_005595	Body;Body;Body;Body											-0.462322	-1.67335	-9.3904	1.39977e-11	9.77897e-08	16.2078	4774	NFIA
chr5	176326518	+	cg00137168	NA	NA		OpenSea	HK3	NM_002115	TSS200				TRUE							-0.323663	-2.62232	-9.39029	1.40022e-11	9.77897e-08	16.2075	3101	HK3
chr11	17230914	-	cg14512523	NA	NA	chr11:17229114-17229833	S_Shore					chr11:17230717-17230717									-0.447572	-1.82403	-9.38451	1.42405e-11	9.77897e-08	16.1916	NA	NA
chr1	151513502	-	cg27577972	NA	NA	chr1:151512661-151513199	S_Shore	TUFT1;TUFT1	NM_001126337;NM_020127	Body;Body					1:149780042-149780131	1:151511981-151513635	Promoter_Associated		TRUE		-0.336446	-2.26708	-9.38319	1.42957e-11	9.77897e-08	16.1879	7286	TUFT1
chr10	7226892	-	cg00338177	NA	NA		OpenSea	SFMBT2;SFMBT2	NM_001029880;NM_001018039	Body;Body		chr10:7226649-7226649									-0.473202	-1.80272	-9.38219	1.43377e-11	9.77897e-08	16.1851	57713	SFMBT2
chr10	25162298	+	cg25181170	NA	NA		OpenSea	PRTFDC1	NM_020200	Body				TRUE					TRUE		-0.608299	-1.60388	-9.3804	1.44129e-11	9.77897e-08	16.1802	56952	PRTFDC1
chr9	37954074	+	cg19045353	NA	NA		OpenSea	SHB	NM_003028	Body				TRUE		9:37953657-37954619	Unclassified_Cell_type_specific				0.377678	0.851716	9.37466	1.46565e-11	9.77897e-08	16.1643	6461	SHB
chr1	156756665	-	cg26101584	NA	NA		OpenSea	PRCC	NM_005973	Body											-0.349349	-2.00079	-9.37257	1.47464e-11	9.77897e-08	16.1586	5546	PRCC
chr6	158182413	+	cg10250426	NA	NA		OpenSea					chr6:158182288-158182288				6:158182362-158182709	Unclassified_Cell_type_specific				0.430578	0.685928	9.37236	1.47556e-11	9.77897e-08	16.158	NA	NA
chr12	123518888	+	cg01816936	NA	NA		OpenSea	PITPNM2	NM_020845	Body					12:122084772-122084852				TRUE		-0.376369	-1.84496	-9.36956	1.48767e-11	9.77897e-08	16.1503	57605	PITPNM2
chr15	64748093	-	cg24402894	NA	NA		OpenSea														-0.490649	-1.63992	-9.34214	1.61189e-11	1.0508e-07	16.0745	NA	NA
chr16	86012305	-	cg00335219	NA	NA		OpenSea					chr16:86012146-86012146			16:84569790-84570153				TRUE		-0.390537	-2.21074	-9.33821	1.63052e-11	1.05279e-07	16.0636	NA	NA
chr7	55620641	+	cg07006935	NA	NA		OpenSea	VOPP1	NM_030796	Body						7:55620540-55620720	Unclassified_Cell_type_specific		TRUE		-0.491043	-1.63005	-9.33589	1.64164e-11	1.05279e-07	16.0572	81552	VOPP1
chr1	25358170	-	cg24214164	NA	NA		OpenSea					chr1:25357926-25357926				1:25357957-25359295	Unclassified				0.325272	0.887731	9.32968	1.67175e-11	1.06307e-07	16.04	NA	NA
chr1	10448500	-	cg15708154	NA	NA		OpenSea							TRUE							-0.554585	-2.60612	-9.32507	1.6945e-11	1.06307e-07	16.0272	NA	NA
chr17	27048708	+	cg15036326	NA	NA	chr17:27046856-27047273	S_Shore	RPL23A;SNORD4A	NM_000984;NR_000010	Body;TSS1500									TRUE		0.311522	0.823296	9.32434	1.69811e-11	1.06307e-07	16.0252	6147, 26773	RPL23A, SNORD4A
chr17	46625332	-	cg25255850	NA	NA	chr17:46627787-46628444	N_Shelf								17:43980331-43980385				TRUE		-0.280488	-1.84544	-9.31733	1.73335e-11	1.06976e-07	16.0058	NA	NA
chr20	572111	+	cg17104429	NA	NA		OpenSea														0.349999	1.05258	9.31597	1.74029e-11	1.06976e-07	16.002	NA	NA
chr2	158695297	-	cg00751179	NA	NA		OpenSea	ACVR1;ACVR1	NM_001105;NM_001111067	5'UTR;5'UTR				TRUE							-0.394252	-1.79846	-9.31417	1.74948e-11	1.06976e-07	15.997	90	ACVR1
chr2	97199248	-	cg13355542	NA	NA	chr2:97202313-97203787	N_Shelf					chr2:97199230-97199230							TRUE		-0.368673	-1.64835	-9.31054	1.76818e-11	1.07288e-07	15.987	NA	NA
chr2	160473496	+	cg27501190	NA	NA	chr2:160472088-160472736	S_Shore	LOC643072;LOC643072;BAZ2B;BAZ2B	NR_110588;NR_110587;NM_001289975;NM_013450	Body;Body;TSS1500;TSS1500											-0.567811	-1.26032	-9.30529	1.79561e-11	1.08121e-07	15.9724	643072, 29994	LOC643072, BAZ2B
chr5	151047207	-	cg04424244	NA	NA		OpenSea	SPARC;SPARC;SPARC	NM_001309444;NM_001309443;NM_003118	Body;Body;Body											0.311227	0.697106	9.29234	1.86508e-11	1.10245e-07	15.9366	6678	SPARC
chr14	105856393	-	cg22563672	NA	NA		OpenSea	PACS2;PACS2;PACS2	NM_001100913;NM_015197;NM_001243127	Body;Body;Body											-0.344234	-1.68538	-9.2918	1.86806e-11	1.10245e-07	15.935	23241	PACS2
chr12	123753186	-	cg25630910	NA	NA	chr12:123754049-123754373	N_Shore	CDK2AP1	NM_004642	Body				TRUE	12:122319107-122319271				TRUE		-0.382659	-2.46051	-9.28867	1.88526e-11	1.10245e-07	15.9264	8099	CDK2AP1
chr10	6170886	+	cg27255534	NA	NA		OpenSea							TRUE							-0.402242	-1.62592	-9.28839	1.8868e-11	1.10245e-07	15.9256	NA	NA
chr6	52022616	-	cg25173785	NA	NA		OpenSea														0.332621	0.668149	9.27851	1.94229e-11	1.12302e-07	15.8982	NA	NA
chr2	175532338	-	cg19275653	NA	NA		OpenSea	WIPF1	NM_001077269	5'UTR				TRUE					TRUE		-0.374699	-1.93497	-9.2763	1.95495e-11	1.12302e-07	15.8921	7456	WIPF1
chr17	38713263	+	cg13192318	NA	NA		OpenSea	CCR7;CCR7;CCR7;CCR7;CCR7	NM_001301716;NM_001301717;NM_001301718;NM_001838;NM_001301714	Body;Body;Body;Body;5'UTR		chr17:38713026-38713026									-0.336697	-1.65649	-9.27242	1.97736e-11	1.12302e-07	15.8813	1236	CCR7
chr10	98744464	+	cg17856981	NA	NA		OpenSea	C10orf12	NM_015652	1stExon				TRUE							-0.486862	-2.20579	-9.2708	1.98676e-11	1.12302e-07	15.8768	84458	C10orf12
chr7	100463759	-	cg04742719	NA	NA	chr7:100463758-100464146	Island	SLC12A9;TRIP6	NM_020246;NM_003302	Body;TSS1500					7:100301263-100302063				TRUE		-0.388367	-1.15864	-9.26825	2.0017e-11	1.12302e-07	15.8697	56996, 7205	SLC12A9, TRIP6
chr17	3794211	-	cg13379195	rs56208651	0.066789	chr17:3795519-3796868	N_Shore	CAMKK1;CAMKK1;CAMKK1	NM_172207;NM_172206;NM_032294	5'UTR;TSS200;5'UTR				TRUE					TRUE		0.282164	0.689513	9.26594	2.01531e-11	1.12302e-07	15.8633	84254	CAMKK1
chr4	48265144	+	cg20729889	rs4478160	0.078843		OpenSea	TEC	NM_003215	5'UTR											-0.399596	-1.68182	-9.26197	2.03893e-11	1.12302e-07	15.8523	7006	TEC
chr1	177905658	-	cg07088064	NA	NA		OpenSea	SEC16B	NM_033127	Body						1:177905595-177905704	Unclassified_Cell_type_specific				0.238931	0.607087	9.26086	2.04558e-11	1.12302e-07	15.8492	89866	SEC16B
chr5	14174681	-	cg19061551	NA	NA		OpenSea	TRIO	NM_007118	Body		chr5:14174472-14174472									-0.379352	-2.20073	-9.25889	2.05748e-11	1.12302e-07	15.8437	7204	TRIO
chr6	2840792	+	cg12586150	NA	NA	chr6:2841810-2842273	N_Shore	SERPINB1	NM_030666	Body				TRUE					TRUE		-0.409773	-1.66468	-9.25775	2.06436e-11	1.12302e-07	15.8406	1992	SERPINB1
chr1	245018893	+	cg09073948	NA	NA		OpenSea	HNRNPU;HNRNPU;HNRNPU;HNRNPU	NM_004501;NM_031844;NM_031844;NM_004501	ExonBnd;ExonBnd;Body;Body											-0.46705	-1.76309	-9.2528	2.09464e-11	1.13168e-07	15.8268	3192	HNRNPU
chr12	111216938	+	cg25162988	NA	NA		OpenSea														-0.328714	-1.78436	-9.2492	2.11688e-11	1.13592e-07	15.8168	NA	NA
chr6	36930696	+	cg12460838	NA	NA	chr6:36929837-36930135	S_Shore	PI16;PI16;PI16;PI16	NM_153370;NM_001199159;NM_001199159;NM_153370	ExonBnd;ExonBnd;Body;Body						6:36930626-36932008	Promoter_Associated_Cell_type_specific				-0.434737	-1.71468	-9.24375	2.15109e-11	1.14648e-07	15.8016	221476	PI16
chr11	85845974	+	cg14973189	NA	NA		OpenSea														-0.438884	-2.31782	-9.24099	2.16859e-11	1.14805e-07	15.794	NA	NA
chr9	125795935	+	cg14115756	NA	NA		OpenSea	GPR21;RABGAP1	NM_005294;NM_012197	TSS1500;Body									TRUE		-0.406676	-1.56967	-9.23092	2.23376e-11	1.17467e-07	15.766	2844, 23637	GPR21, RABGAP1
chr5	134714262	-	cg12516954	rs72804123	0.010417		OpenSea	H2AFY;H2AFY;H2AFY;H2AFY	NM_004893;NM_001040158;NM_138610;NM_138609	Body;Body;Body;Body				TRUE					TRUE		-0.340551	-1.34895	-9.22276	2.28801e-11	1.19523e-07	15.7433	9555	H2AFY
chr5	54518208	+	cg00865849	NA	NA	chr5:54519054-54519628	N_Shore						RDMR		5:54553779-54553966				TRUE		-0.327695	-2.24143	-9.21988	2.30743e-11	1.19744e-07	15.7353	NA	NA
chr6	30720261	-	cg19913563	NA	NA		OpenSea					chr6:30720004-30720004		TRUE					TRUE		-0.428959	-1.59564	-9.21607	2.33343e-11	1.20302e-07	15.7247	NA	NA
chr17	4636830	-	cg15052890	rs1051007	0.092181	chr17:4634567-4635230	S_Shore	MED11;CXCL16	NM_001001683;NM_022059	3'UTR;3'UTR						17:4636464-4637147	Unclassified		TRUE		-0.397091	-2.2298	-9.21161	2.36432e-11	1.20551e-07	15.7122	400569, 58191	MED11, CXCL16
chr12	113740776	-	cg14811326	NA	NA		OpenSea	SLC8B1	NM_024959	Body											-0.361149	-2.03957	-9.21096	2.36883e-11	1.20551e-07	15.7104	80024	SLC8B1
chr11	17523279	+	cg07942554	rs12270644	0.108019		OpenSea	USH1C;USH1C;USH1C;USH1C	NR_123738;NM_153676;NM_001297764;NM_005709	Body;Body;Body;Body											0.289716	0.83578	9.20529	2.40868e-11	1.21794e-07	15.6946	10083	USH1C
chr5	150443437	+	cg04166881	NA	NA		OpenSea	TNIP1;TNIP1;TNIP1;TNIP1;TNIP1;TNIP1;TNIP1;TNIP1;TNIP1;TNIP1	NM_001252393;NM_001252392;NM_001258456;NM_001258455;NM_001252391;NM_001252390;NM_006058;NM_001258454;NM_001252385;NM_001252386	Body;Body;Body;Body;Body;Body;Body;Body;Body;5'UTR											-0.321434	-2.00331	-9.19109	2.51154e-11	1.26186e-07	15.6551	10318	TNIP1
chr10	73488988	+	cg24544197	rs10823835	0.000208		OpenSea	C10orf105;CDH23;CDH23	NM_001168390;NM_001171930;NM_022124	5'UTR;Body;Body											-0.48296	-1.17914	-9.18492	2.5576e-11	1.27686e-07	15.6379	414152, 64072	C10orf105, CDH23
chr15	100036185	+	cg07483000	NA	NA		OpenSea							TRUE		15:100036097-100036675	Unclassified_Cell_type_specific				-0.355456	-1.82703	-9.17746	2.61442e-11	1.29702e-07	15.6171	NA	NA
chr5	76654783	-	cg12559197	NA	NA		OpenSea	PDE8B;PDE8B;PDE8B;PDE8B;PDE8B	NM_001029853;NM_001029854;NM_003719;NM_001029851;NM_001029852	Body;Body;Body;Body;Body				TRUE					TRUE		-0.427827	-1.64029	-9.17325	2.6471e-11	1.30503e-07	15.6053	8622	PDE8B
chr17	33823690	-	cg23933241	NA	NA		OpenSea	SLFN12L	NM_001145027	Body				TRUE	17:30847631-30847806				TRUE		-0.302836	-1.34792	-9.16107	2.74391e-11	1.34435e-07	15.5713	100506736	SLFN12L
chr20	49072658	+	cg10848639	rs118137582	0.031684		OpenSea														-0.33698	-2.02326	-9.15538	2.79031e-11	1.35865e-07	15.5555	NA	NA
chr12	113675733	+	cg22505420	NA	NA		OpenSea	TPCN1;TPCN1	NM_001143819;NM_017901	Body;Body											-0.345549	-2.01982	-9.14738	2.85695e-11	1.38256e-07	15.5331	53373	TPCN1
chr22	38434179	+	cg02417473	NA	NA	chr22:38434864-38435204	N_Shore												TRUE		0.255586	0.165525	9.14082	2.91277e-11	1.39715e-07	15.5148	NA	NA
chr9	129624658	+	cg18013517	NA	NA	chr9:129622611-129623574	S_Shore	ZBTB34	NM_001099270	5'UTR											-0.345376	-2.32282	-9.13556	2.95839e-11	1.39715e-07	15.5001	403341	ZBTB34
chr1	52537497	-	cg16060854	NA	NA		OpenSea	BTF3L4;BTF3L4;BTF3L4	NM_001136497;NM_001243767;NM_152265	5'UTR;Body;Body											-0.467978	-1.97465	-9.13499	2.9634e-11	1.39715e-07	15.4985	91408	BTF3L4
chr2	113589723	-	cg19890119	NA	NA		OpenSea	IL1B	NM_000576	Body											-0.41964	-2.07467	-9.13198	2.98983e-11	1.39715e-07	15.4901	3553	IL1B
chr8	133913826	+	cg00803207	NA	NA		OpenSea	TG	NM_003235	Body						8:133913605-133914059	Unclassified_Cell_type_specific				-0.37072	-2.28316	-9.13162	2.99298e-11	1.39715e-07	15.4891	7038	TG
chr21	44630101	-	cg15238363	NA	NA		OpenSea							TRUE							0.296011	0.621025	9.13158	2.99338e-11	1.39715e-07	15.489	NA	NA
chr2	55339047	+	cg26015527	NA	NA		OpenSea					chr2:55338983-55338983		TRUE							-0.52621	-1.27121	-9.12813	3.024e-11	1.39826e-07	15.4793	NA	NA
chr3	138494226	+	cg27200630	NA	NA		OpenSea							TRUE					TRUE		-0.409907	-1.87641	-9.12615	3.04179e-11	1.39826e-07	15.4738	NA	NA
chr4	15236131	-	cg14510831	NA	NA		OpenSea	LOC101929095	NR_125911	Body											-0.495478	-1.98163	-9.12535	3.04892e-11	1.39826e-07	15.4716	NA	NA
chr10	4125518	+	cg14082061	rs117574083	0.018663		OpenSea							TRUE					TRUE		-0.254821	-1.88278	-9.11683	3.12668e-11	1.41939e-07	15.4477	NA	NA
chr14	75151317	+	cg08753407	NA	NA		OpenSea	AREL1	NM_001039479	Body											-0.509318	-2.38811	-9.11514	3.14226e-11	1.41939e-07	15.443	9870	AREL1
chr7	92348349	+	cg10933827	NA	NA		OpenSea	CDK6;CDK6	NM_001259;NM_001145306	Body;Body											-0.491883	-1.79959	-9.11442	3.14898e-11	1.41939e-07	15.441	1021	CDK6
chr4	82427052	-	cg25150026	rs11939668	0.432773		OpenSea					chr4:82427003-82427003									-0.431861	-1.85661	-9.11148	3.17648e-11	1.42365e-07	15.4328	NA	NA
chr11	112131713	+	cg00167836	NA	NA		OpenSea	C11orf34	NM_001145024	TSS200									TRUE		0.389659	1.64877	9.10207	3.26609e-11	1.4469e-07	15.4064	349633	C11orf34
chr13	49975730	+	cg27025793	NA	NA		OpenSea	CAB39L;CAB39L;CAB39L;CAB39L;CAB39L;CAB39L	NM_030925;NM_001287338;NM_001287338;NM_001287339;NM_001287337;NM_001079670	TSS200;ExonBnd;5'UTR;5'UTR;5'UTR;5'UTR				TRUE							-0.515711	-1.54459	-9.10155	3.27109e-11	1.4469e-07	15.405	81617	CAB39L
chr11	60100993	+	cg08180716	rs10750933	0.365455		OpenSea	MS4A6E	NM_139249	TSS1500											0.391972	1.45172	9.10028	3.28338e-11	1.4469e-07	15.4014	245802	MS4A6E
chr2	190478061	-	cg03390370	NA	NA		OpenSea					chr2:190477917-190477917									-0.42921	-1.44846	-9.09809	3.30475e-11	1.44822e-07	15.3953	NA	NA
chr9	34380608	+	cg03560879	NA	NA	chr9:34380737-34381151	N_Shore	C9orf24;C9orf24;C9orf24	NM_147168;NM_147169;NM_032596	Body;Body;Body				TRUE	9:34369587-34371451	9:34378665-34380614	Promoter_Associated		TRUE		-0.350577	-2.29776	-9.09574	3.32775e-11	1.45024e-07	15.3887	84688	C9orf24
chr19	15413249	-	cg05018116	NA	NA		OpenSea														-0.320937	-1.71135	-9.09169	3.36785e-11	1.45966e-07	15.3774	NA	NA
chr1	28906514	-	cg26328951	NA	NA	chr1:28908069-28908799	N_Shore	SNHG12;SNORD99;SNORA61	NR_024127;NR_003077;NR_002987	Body;TSS1500;TSS200									TRUE		0.340369	1.0671	9.08779	3.40695e-11	1.46853e-07	15.3664	85028, 692212, 677838	SNHG12, SNORD99, SNORA61
chr2	121437519	+	cg22158366	rs4848615	0.160272		OpenSea									2:121437127-121438242	Unclassified				0.291827	1.33093	9.08068	3.47938e-11	1.48078e-07	15.3465	NA	NA
chr2	40622490	-	cg00415424	NA	NA		OpenSea	SLC8A1;SLC8A1;SLC8A1;SLC8A1	NM_001112801;NM_001112802;NM_021097;NM_001112800	Body;Body;Body;Body				TRUE					TRUE		0.237736	0.957243	9.08038	3.48243e-11	1.48078e-07	15.3457	6546	SLC8A1
chr13	49636769	-	cg10616224	NA	NA		OpenSea	FNDC3A;FNDC3A;FNDC3A	NR_103528;NM_001079673;NM_001278438	Body;Body;Body				TRUE							-0.470587	-2.02831	-9.07768	3.51039e-11	1.48078e-07	15.3381	22862	FNDC3A
chr15	81608619	-	cg12263716	NA	NA		OpenSea	STARD5	NM_181900	Body											0.254259	0.754045	9.07767	3.51046e-11	1.48078e-07	15.3381	80765	STARD5
chr10	72990169	+	cg11390659	NA	NA		OpenSea	UNC5B;UNC5B	NM_170744;NM_001244889	Body;Body											0.246289	0.674892	9.07545	3.53367e-11	1.48119e-07	15.3318	219699	UNC5B
chr3	189559609	+	cg12339752	NA	NA		OpenSea	TP63;TP63;TP63;TP63;TP63;TP63	NM_001114979;NM_001114978;NM_003722;NM_001114982;NM_001114981;NM_001114980	Body;Body;Body;Body;Body;Body		chr3:189559377-189559377									0.294161	0.976753	9.07341	3.555e-11	1.48119e-07	15.3261	8626	TP63
chr14	93540378	+	cg07529783	NA	NA		OpenSea	ITPK1;ITPK1;ITPK1	NM_001142594;NM_001142593;NM_014216	Body;Body;Body		chr14:93540322-93540322		TRUE							-0.479588	-1.91931	-9.0722	3.56776e-11	1.48119e-07	15.3228	3705	ITPK1
chr22	28222011	-	cg21365496	NA	NA		OpenSea														0.243071	0.882155	9.06424	3.65287e-11	1.50858e-07	15.3004	NA	NA
chr1	22210229	-	cg02117102	NA	NA	chr1:22210992-22211318	N_Shore	HSPG2	NM_005529	Body									TRUE		0.239889	0.559128	9.06027	3.69604e-11	1.51806e-07	15.2893	3339	HSPG2
chr4	25424029	-	cg03762180	NA	NA		OpenSea														-0.384286	-1.90705	-9.05861	3.71429e-11	1.51806e-07	15.2846	NA	NA
chr15	63783392	-	cg00482119	NA	NA		OpenSea					chr15:63783298-63783298									-0.431658	-1.47298	-9.04956	3.81519e-11	1.55126e-07	15.2592	NA	NA
chr17	46987410	-	cg06707578	NA	NA	chr17:46985588-46986537	S_Shore	UBE2Z	NM_023079	Body											0.328928	0.933261	9.04512	3.86569e-11	1.56373e-07	15.2468	65264	UBE2Z
chr15	101715747	-	cg12042714	rs62019715	0.093693		OpenSea								15:99533202-99533391				TRUE		-0.424416	-1.76094	-9.04136	3.90911e-11	1.57322e-07	15.2362	NA	NA
chr11	66814325	+	cg14898767	NA	NA		OpenSea	SYT12;SYT12	NM_001177880;NM_177963	Body;Body						11:66814213-66814468	Unclassified_Cell_type_specific				0.341159	0.796587	9.03385	3.99706e-11	1.59383e-07	15.2151	91683	SYT12
chr14	31753225	-	cg19939925	NA	NA		OpenSea														-0.399658	-2.30657	-9.03187	4.02063e-11	1.59383e-07	15.2096	NA	NA
chr2	26782251	+	cg19951693	NA	NA	chr2:26785114-26785687	N_Shelf	OTOF;OTOF	NM_194248;NM_001287489	TSS1500;TSS1500											0.225652	0.716092	9.0308	4.03336e-11	1.59383e-07	15.2066	9381	OTOF
chr2	160655066	-	cg03432176	NA	NA	chr2:160654229-160654631	S_Shore	CD302	NM_014880	TSS1500						2:160654984-160655110	Unclassified		TRUE		-0.557453	-1.69884	-9.02873	4.05821e-11	1.59383e-07	15.2007	9936	CD302
chr3	14625087	+	cg20283927	NA	NA		OpenSea														0.26746	0.757183	9.02847	4.06133e-11	1.59383e-07	15.2	NA	NA
chr1	3305629	-	cg00251678	NA	NA	chr1:3307069-3307285	N_Shore	PRDM16;PRDM16	NM_022114;NM_199454	Body;Body									TRUE		0.218103	0.295714	9.02295	4.12838e-11	1.61212e-07	15.1845	63976	PRDM16
chr1	3477168	-	cg02265922	NA	NA		OpenSea	MEGF6	NM_001409	Body									TRUE		0.208448	1.12175	9.0199	4.16595e-11	1.61878e-07	15.1759	1953	MEGF6
chr13	52401468	-	cg11898684	NA	NA		OpenSea	LINC00282;LINC00282	NR_027048;NR_027047	Body;Body											-0.445383	-2.48353	-9.0181	4.18826e-11	1.61947e-07	15.1709	283521	LINC00282
chr17	2839005	-	cg04960169	NA	NA		OpenSea	RAP1GAP2;RAP1GAP2	NM_015085;NM_001100398	Body;Body					17:2785676-2785967				TRUE		-0.294251	-1.51696	-9.01407	4.23857e-11	1.63093e-07	15.1595	23108	RAP1GAP2
chr2	179316706	-	cg20370152	NA	NA	chr2:179315214-179316573	S_Shore	PRKRA;PRKRA;PRKRA;DFNB59;MIR548N	NM_001139518;NM_001139517;NM_003690;NM_001042702;NR_031666	TSS1500;TSS1500;TSS1500;5'UTR;Body											-0.488304	-2.77604	-9.00954	4.29591e-11	1.63651e-07	15.1468	8575, 494513, 100302152	PRKRA, DFNB59, MIR548N
chr12	49362475	+	cg12580783	NA	NA	chr12:49363664-49364443	N_Shore	WNT10B	NM_003394	Body			RDMR			12:49362453-49362767	Unclassified_Cell_type_specific		TRUE		0.320318	1.03428	9.00552	4.3475e-11	1.63651e-07	15.1355	7480	WNT10B
chr1	25333445	-	cg17973115	rs11249236	0.132084		OpenSea							TRUE					TRUE		-0.393064	-1.81352	-9.00439	4.36212e-11	1.63651e-07	15.1323	NA	NA
chr4	140149073	+	cg00768272	NA	NA		OpenSea									4:140148995-140150988	Unclassified				-0.286591	-1.97371	-9.00384	4.36927e-11	1.63651e-07	15.1308	NA	NA
chr18	72779176	-	cg18431161	NA	NA		OpenSea					chr18:72779013-72779013			18:70908136-70908480						-0.330577	-0.538507	-9.00337	4.37533e-11	1.63651e-07	15.1295	NA	NA
chr3	169996520	+	cg06711830	NA	NA		OpenSea	PRKCI	NM_002740	Body											-0.305328	-1.61464	-9.0032	4.37756e-11	1.63651e-07	15.129	5584	PRKCI
chr1	55118770	-	cg08998814	NA	NA		OpenSea	MROH7;MROH7;MROH7;MROH7;MROH7-TTC4;MROH7-TTC4;MROH7-TTC4	NM_001291332;NR_111931;NR_026782;NM_001039464;NR_037641;NR_037639;NR_037640	5'UTR;Body;Body;Body;Body;Body;Body											0.336241	1.1136	8.99479	4.4882e-11	1.66597e-07	15.1053	374977, 100527960	MROH7, MROH7-TTC4
chr13	45285150	+	cg07538187	NA	NA		OpenSea														0.407194	1.45866	8.99401	4.49859e-11	1.66597e-07	15.1031	NA	NA
chr17	77822099	+	cg02385908	rs77500462	0.033449	chr17:77812991-77819081	S_Shelf									17:77821947-77822125	Unclassified_Cell_type_specific		TRUE		0.308511	1.65484	8.99088	4.54063e-11	1.67368e-07	15.0943	NA	NA
chr17	1618295	+	cg19015264	NA	NA	chr17:1619204-1620062	N_Shore	C17orf91;C17orf91;MIR22;C17orf91;C17orf91	NR_028505;NR_028503;NR_029494;NR_028504;NR_028502	Body;Body;TSS1500;Body;Body						17:1618155-1618881	Unclassified_Cell_type_specific		TRUE		-0.427357	-2.44122	-8.989	4.56606e-11	1.67522e-07	15.089	84981, 407004	C17orf91, MIR22
chr10	64470137	+	cg15075292	NA	NA		OpenSea					chr10:64470060-64470060									-0.495871	-2.11372	-8.98673	4.59697e-11	1.67875e-07	15.0826	NA	NA
chr4	3081508	+	cg17305915	NA	NA		OpenSea	HTT	NM_002111	Body											-0.338352	-1.97587	-8.98376	4.63769e-11	1.68098e-07	15.0743	3064	HTT
chr10	104944558	-	cg25803614	NA	NA		OpenSea	NT5C2;NT5C2	NM_001134373;NM_012229	5'UTR;5'UTR											-0.54376	-1.68595	-8.98318	4.64568e-11	1.68098e-07	15.0726	22978	NT5C2
chr21	30006208	+	cg25140663	NA	NA		OpenSea					chr21:30006167-30006167		TRUE							-0.421106	-2.09728	-8.97716	4.7295e-11	1.70349e-07	15.0557	NA	NA
chr12	63544923	-	cg21164131	NA	NA	chr12:63543636-63544967	Island	AVPR1A;AVPR1A	NM_000706;NM_000706	1stExon;5'UTR	high-CpG:61830992-61831252		CDMR	TRUE	12:61829969-61831712				TRUE		-0.442292	-2.61536	-8.96633	4.88431e-11	1.75126e-07	15.0252	552	AVPR1A
chr7	150786599	-	cg22337913	NA	NA	chr7:150783480-150785040	S_Shore	AGAP3;AGAP3;AGAP3;AGAP3	NM_001281300;NM_001308304;NM_001042535;NM_031946	5'UTR;Body;Body;Body				TRUE							-0.462758	-2.68241	-8.96047	4.97011e-11	1.77051e-07	15.0087	116988	AGAP3
chr7	17810471	-	cg11325152	NA	NA		OpenSea														-0.474611	-1.71401	-8.959	4.99192e-11	1.77051e-07	15.0045	NA	NA
chr11	129862449	-	cg16324497	NA	NA		OpenSea	PRDM10;PRDM10	NM_020228;NM_199437	5'UTR;5'UTR						11:129862318-129862597	Unclassified_Cell_type_specific				-0.341858	-2.33507	-8.9581	5.00535e-11	1.77051e-07	15.002	56980	PRDM10
chr1	249111407	-	cg00804354	NA	NA		OpenSea	SH3BP5L	NM_030645	Body						1:249111313-249111430	Promoter_Associated_Cell_type_specific		TRUE		-0.441005	-2.1491	-8.95326	5.07782e-11	1.77213e-07	14.9883	80851	SH3BP5L
chr7	1095720	+	cg19340455	NA	NA	chr7:1097405-1097953	N_Shore	C7orf50;C7orf50;GPR146;C7orf50	NM_001134395;NM_032350;NM_138445;NM_001134396	Body;Body;TSS1500;Body									TRUE		-0.334467	-1.85855	-8.95182	5.09971e-11	1.77213e-07	14.9843	84310, 115330	C7orf50, GPR146
chr1	109939840	-	cg13912858	NA	NA	chr1:109940074-109940894	N_Shore	SORT1	NM_002959	Body					1:109741310-109741384	1:109939564-109940959	Unclassified_Cell_type_specific		TRUE		-0.295315	-0.911704	-8.95114	5.11006e-11	1.77213e-07	14.9823	6272	SORT1
chr3	52409637	-	cg18791617	NA	NA		OpenSea	DNAH1	NM_015512	Body											0.274081	1.12116	8.94943	5.13606e-11	1.77213e-07	14.9775	25981	DNAH1
chr4	87372978	+	cg14220195	NA	NA		OpenSea	MAPK10	NM_002753	5'UTR											0.295779	0.788754	8.94768	5.16294e-11	1.77213e-07	14.9726	5602	MAPK10
chr12	835416	-	cg03692832	NA	NA		OpenSea														-0.400139	-2.54951	-8.94647	5.18146e-11	1.77213e-07	14.9692	NA	NA
chr5	150399890	-	cg13081720	rs6888961	0.08367	chr5:150400000-150400490	N_Shore	GPX3	NM_002084	TSS200						5:150399888-150400181	Unclassified		TRUE		-0.509833	-2.30681	-8.94593	5.18989e-11	1.77213e-07	14.9676	2878	GPX3
chr14	50864205	+	cg24455639	NA	NA	chr14:50863088-50863563	S_Shore	CDKL1	NM_001282236	TSS200						14:50862939-50864272	Unclassified_Cell_type_specific				-0.358176	-2.44816	-8.94291	5.23673e-11	1.77213e-07	14.9591	8814	CDKL1
chr4	1130012	+	cg06458388	NA	NA		OpenSea					chr4:1129933-1129933									-0.363541	-2.43646	-8.94202	5.2506e-11	1.77213e-07	14.9566	NA	NA
chr6	31855202	-	cg25165975	NA	NA	chr6:31856896-31857104	N_Shore	EHMT2;EHMT2	NM_006709;NM_025256	Body;Body									TRUE		0.27212	0.887572	8.94193	5.252e-11	1.77213e-07	14.9564	10919	EHMT2
chr5	10747039	-	cg22240942	NA	NA		OpenSea	DAP;DAP	NM_001291963;NM_004394	Body;Body											-0.391173	-1.75624	-8.94057	5.27327e-11	1.77213e-07	14.9525	1611	DAP
chr12	125353973	+	cg10002259	NA	NA		OpenSea														-0.464452	-1.99567	-8.93896	5.29867e-11	1.77213e-07	14.948	NA	NA
chr15	42209178	-	cg10142436	NA	NA	chr15:42211419-42211701	N_Shelf	EHD4	NM_139265	Body					15:39996470-39996518				TRUE		-0.378041	-2.04686	-8.93873	5.30216e-11	1.77213e-07	14.9474	30844	EHD4
chr2	233916534	-	cg14342532	NA	NA		OpenSea							TRUE					TRUE		-0.536847	-1.98136	-8.93733	5.32444e-11	1.77213e-07	14.9434	NA	NA
chr6	158050405	-	cg27169131	NA	NA		OpenSea	ZDHHC14;ZDHHC14	NM_024630;NM_153746	Body;Body											-0.465989	-2.76272	-8.93491	5.36281e-11	1.7774e-07	14.9366	79683	ZDHHC14
chr1	44075267	-	cg16057788	rs517622	0.024873		OpenSea	PTPRF;PTPRF	NM_130440;NM_002840	Body;Body											0.208718	0.86145	8.93099	5.4258e-11	1.78228e-07	14.9255	5792	PTPRF
chr19	49993157	+	cg15531369	NA	NA	chr19:49991240-49991518	S_Shore	RPL13AP5;SNORD33;SNORD35A;SNORD34;RPL13A;SNORD32A	NR_026712;NR_000020;NR_000018;NR_000019;NM_012423;NR_000021	Body;TSS1500;TSS1500;TSS1500;Body;TSS200						19:49993036-49993785	Promoter_Associated		TRUE		0.348109	0.409475	8.93076	5.42962e-11	1.78228e-07	14.9248	728658, 26818, 26816, 26817, 23521, 26819	RPL13AP5, SNORD33, SNORD35A, SNORD34, RPL13A, SNORD32A
chr1	33835013	+	cg03764544	NA	NA		OpenSea	PHC2	NM_198040	Body											0.2666	0.424112	8.92978	5.44533e-11	1.78228e-07	14.9221	1912	PHC2
chr10	129535898	+	cg13929328	NA	NA	chr10:129534410-129537366	Island	FOXI2	NM_207426	1stExon					10:129424272-129427380			TRUE	TRUE		-0.427851	-2.4954	-8.92669	5.49569e-11	1.78567e-07	14.9134	399823	FOXI2
chr17	63175961	+	cg26924979	NA	NA		OpenSea	RGS9;RGS9;RGS9	NM_001165933;NM_001081955;NM_003835	Body;Body;Body		chr17:63175905-63175905				17:63175596-63176260	Unclassified				0.27111	0.323807	8.9252	5.52014e-11	1.78567e-07	14.9092	8787	RGS9
chr4	26275472	-	cg15570017	rs16878236	0.106309		OpenSea					chr4:26275280-26275280									-0.469686	-2.09259	-8.92499	5.5236e-11	1.78567e-07	14.9086	NA	NA
chr16	57712673	-	cg04793333	NA	NA		OpenSea	ADGRG3;ADGRG3	NM_170776;NM_001308360	Body;Body				TRUE							0.287166	0.615224	8.92052	5.59769e-11	1.79813e-07	14.8959	222487	ADGRG3
chr7	130033962	+	cg13379125	NA	NA		OpenSea	CEP41;CEP41;CEP41;CEP41	NM_018718;NM_001257159;NM_001257158;NR_046443	3'UTR;3'UTR;3'UTR;Body											-0.407436	-2.3606	-8.91992	5.60774e-11	1.79813e-07	14.8942	95681	CEP41
chr12	337962	-	cg14103848	NA	NA		OpenSea	SLC6A13;SLC6A13	NM_001190997;NM_016615	Body;Body											0.226292	0.254496	8.91778	5.64356e-11	1.80126e-07	14.8882	6540	SLC6A13
chr2	172338747	+	cg16350446	NA	NA		OpenSea	DCAF17;DCAF17;DCAF17	NR_028482;NM_001164821;NM_025000	Body;3'UTR;3'UTR				TRUE					TRUE		-0.532993	-1.67273	-8.91661	5.66318e-11	1.80126e-07	14.8849	80067	DCAF17
chr20	42840441	+	cg02858177	NA	NA	chr20:42839134-42839883	S_Shore	OSER1;OSER1-AS1;OSER1-AS1;OSER1-AS1	NM_016470;NR_038339;NR_038338;NR_038337	TSS1500;Body;Body;Body											-0.433449	-2.31049	-8.9115	5.7502e-11	1.81815e-07	14.8704	51526, 100505783	OSER1, OSER1-AS1
chr4	146764848	+	cg16927415	rs988163	0.399958		OpenSea	ZNF827;ZNF827	NM_001306215;NM_178835	Body;Body											-0.500673	-2.24316	-8.91079	5.76237e-11	1.81815e-07	14.8684	152485	ZNF827
chr2	111893676	-	cg13758331	NA	NA		OpenSea	BCL2L11;BCL2L11	NM_006538;NM_138621	Body;Body				TRUE		2:111893430-111893690	Gene_Associated_Cell_type_specific		TRUE		-0.405803	-1.60952	-8.90596	5.84576e-11	1.83712e-07	14.8548	10018	BCL2L11
chr12	132906378	-	cg14463857	NA	NA	chr12:132905449-132906206	S_Shore	LOC101928416;GALNT9	NR_120467;NM_001122636	TSS200;TSS1500					12:131415361-131416637	12:132905748-132906453	Unclassified_Cell_type_specific				-1.00724	-2.99661	-8.90196	5.91598e-11	1.8518e-07	14.8435	101928416, 50614	LOC101928416, GALNT9
chr10	124092636	-	cg23880374	NA	NA		OpenSea	BTBD16	NM_144587	Body											0.37324	1.25844	8.89542	6.0324e-11	1.86899e-07	14.825	118663	BTBD16
chr6	33400021	+	cg20445774	rs114505996	0.013625	chr6:33396050-33396296	S_Shelf	SYNGAP1	NM_006772	Body				TRUE		6:33399923-33400069	Unclassified_Cell_type_specific		TRUE		-0.411855	-2.10507	-8.89527	6.0351e-11	1.86899e-07	14.8246	8831	SYNGAP1
chr13	27142077	+	cg02674639	NA	NA		OpenSea	WASF3	NM_006646	5'UTR				TRUE					TRUE		0.257481	0.852711	8.89489	6.04195e-11	1.86899e-07	14.8235	10810	WASF3
chr7	130636436	-	cg16696044	NA	NA		OpenSea	LINC-PINT;LINC-PINT;LINC-PINT;LINC-PINT;LINC-PINT;LINC-PINT;LINC-PINT;LINC-PINT	NR_109855;NR_024153;NR_015431;NR_109854;NR_109853;NR_109852;NR_109851;NR_109850	Body;Body;Body;Body;Body;Body;Body;Body		chr7:130636331-130636331		TRUE							0.379576	1.05817	8.89325	6.07152e-11	1.8708e-07	14.8189	378805	LINC-PINT
chr22	18900453	+	cg14326354	NA	NA		OpenSea	PRODH	NM_016335	3'UTR						22:18899401-18900850	Unclassified_Cell_type_specific		TRUE		0.216218	0.406336	8.88064	6.30437e-11	1.92976e-07	14.7832	5625	PRODH
chr2	161236088	+	cg00760729	NA	NA		OpenSea	RBMS1;RBMS1	NM_002897;NM_016836	Body;Body				TRUE					TRUE		-0.50843	-1.62383	-8.87939	6.32794e-11	1.92976e-07	14.7797	5937	RBMS1
chr2	71777794	+	cg17705767	NA	NA		OpenSea	DYSF;DYSF;DYSF;DYSF;DYSF;DYSF;DYSF;DYSF;DYSF;DYSF;DYSF;DYSF;DYSF;DYSF	NM_001130981;NM_001130976;NM_003494;NM_001130977;NM_001130979;NM_001130978;NM_001130980;NM_001130983;NM_001130985;NM_001130455;NM_001130984;NM_001130987;NM_001130986;NM_001130982	Body;Body;Body;Body;Body;Body;Body;Body;Body;Body;Body;Body;Body;Body											0.258164	0.735933	8.87894	6.33628e-11	1.92976e-07	14.7784	8291	DYSF
chr22	50841775	+	cg20366239	NA	NA	chr22:50845158-50845437	N_Shelf	SAPS2	NM_014678	Body				TRUE		22:50841775-50841861	Unclassified_Cell_type_specific		TRUE		-0.407471	-1.57367	-8.87729	6.36758e-11	1.93183e-07	14.7737	9701	SAPS2
chr8	19577028	-	cg04340918	NA	NA		OpenSea							TRUE					TRUE		0.343116	1.48837	8.87009	6.50599e-11	1.96626e-07	14.7533	NA	NA
chr5	73833839	+	cg12830991	rs76849622	0.042086		OpenSea	LINC01331	NR_126354	TSS1500				TRUE							-0.450205	-2.09081	-8.86633	6.57936e-11	1.97114e-07	14.7427	104310351	LINC01331
chr1	110166563	+	cg16140253	NA	NA	chr1:110162464-110162716	S_Shelf	AMPD2;AMPD2;AMPD2	NM_139156;NM_004037;NM_203404	Body;Body;TSS1500						1:110166153-110166793	Promoter_Associated		TRUE		-0.328631	-1.59256	-8.86624	6.58108e-11	1.97114e-07	14.7424	271	AMPD2
chr18	61573962	-	cg01632800	NA	NA		OpenSea														0.383764	1.77771	8.86459	6.61366e-11	1.97114e-07	14.7378	NA	NA
chr2	11315686	+	cg10443268	NA	NA		OpenSea	PQLC3;PQLC3;PQLC3;PQLC3;PQLC3	NM_001282711;NR_104231;NM_152391;NM_001282710;NM_001282712	3'UTR;Body;Body;Body;3'UTR											-0.434937	-1.86298	-8.86416	6.62207e-11	1.97114e-07	14.7366	130814	PQLC3
chr7	1095595	-	cg18377014	NA	NA	chr7:1097405-1097953	N_Shore	C7orf50;C7orf50;C7orf50	NM_001134395;NM_032350;NM_001134396	Body;Body;Body					7:1062121-1062240				TRUE		-0.391555	-1.77207	-8.86086	6.68765e-11	1.98317e-07	14.7272	84310	C7orf50
chr22	26019477	-	cg26002686	NA	NA		OpenSea	ADRBK2	NM_005160	Body						22:26019295-26019677	Unclassified_Cell_type_specific				0.286255	0.665815	8.85522	6.80126e-11	2.00931e-07	14.7112	157	ADRBK2
chr5	77779546	-	cg03606269	NA	NA		OpenSea					chr5:77779546-77779546		TRUE					TRUE		-0.464774	-2.35811	-8.84132	7.08968e-11	2.0867e-07	14.6718	NA	NA
chr17	7341436	+	cg13492227	NA	NA	chr17:7342829-7344028	N_Shore	FGF11	NM_004112	TSS1500				TRUE	17:7281915-7282554	17:7341359-7341945	Unclassified	TRUE	TRUE		-0.246372	-1.68047	-8.82724	7.39447e-11	2.16832e-07	14.6319	2256	FGF11
chr6	36922415	+	cg17066531	NA	NA		OpenSea	PI16;PI16	NM_153370;NM_153370	5'UTR;1stExon						6:36921885-36922525	Unclassified_Cell_type_specific		TRUE		-0.430509	-2.10313	-8.82433	7.45901e-11	2.17381e-07	14.6237	221476	PI16
chr12	54822034	+	cg01551356	rs17112105	0.096434		OpenSea	LOC102724050;LOC102724050;LOC102724050	NR_120488;NR_120487;NR_120486	Body;Body;Body				TRUE							-0.35271	-1.37811	-8.82391	7.46831e-11	2.17381e-07	14.6225	102724050	LOC102724050
chr8	145549812	+	cg05080966	NA	NA	chr8:145549984-145551217	N_Shore	DGAT1	NM_012079	Body						8:145548753-145551329	Promoter_Associated		TRUE		-0.486712	-2.89404	-8.81959	7.56555e-11	2.19402e-07	14.6102	8694	DGAT1
chr10	48603486	+	cg21139344	NA	NA		OpenSea														0.265805	0.725807	8.81702	7.6239e-11	2.20241e-07	14.6029	NA	NA
chr1	233249314	+	cg15897845	NA	NA		OpenSea	PCNXL2	NM_014801	Body		chr1:233249275-233249275		TRUE							-0.50976	-2.13145	-8.81515	7.66655e-11	2.20241e-07	14.5976	80003	PCNXL2
chr17	72691977	-	cg04008576	rs2034310	0.251877		OpenSea	RAB37;CD300LF;CD300LF;CD300LF;CD300LF;CD300LF;CD300LF;CD300LF;CD300LF	NM_175738;NR_110298;NM_001289085;NM_139018;NM_001289084;NM_001289086;NM_001289082;NM_001289087;NM_001289083	Body;Body;Body;Body;Body;Body;Body;Body;Body											0.223945	0.944399	8.81464	7.67825e-11	2.20241e-07	14.5962	326624, 146722	RAB37, CD300LF
chr2	227354641	+	cg23627550	NA	NA		OpenSea														0.428212	1.52993	8.80784	7.83609e-11	2.23954e-07	14.5769	NA	NA
chr22	39507117	-	cg20170601	NA	NA		OpenSea														-0.440904	-1.62791	-8.80185	7.97777e-11	2.26878e-07	14.5599	NA	NA
chr15	57414740	+	cg24492778	NA	NA		OpenSea	TCF12;TCF12;TCF12;TCF12	NM_003205;NM_207037;NM_207036;NM_207038	Body;Body;Body;Body				TRUE					TRUE		-0.547351	-1.43057	-8.80109	7.99593e-11	2.26878e-07	14.5577	6938	TCF12
chr10	75998100	+	cg24532893	NA	NA		OpenSea	ADK;ADK;ADK;ADK	NM_006721;NM_001202450;NM_001123;NM_001202449	Body;Body;Body;Body											-0.432933	-1.53446	-8.79766	8.07848e-11	2.28399e-07	14.548	132	ADK
chr3	193813485	-	cg07017614	NA	NA		OpenSea														-0.349421	-2.44615	-8.79234	8.20829e-11	2.3124e-07	14.5328	NA	NA
chr2	27295591	+	cg05979400	NA	NA	chr2:27294139-27294915	S_Shore	LOC100128731	NM_001134693	TSS1500						2:27293777-27295748	Promoter_Associated		TRUE		-0.31672	-1.64235	-8.78784	8.31947e-11	2.3324e-07	14.5201	NA	NA
chr14	68795397	+	cg27077677	NA	NA		OpenSea	RAD51B;RAD51B;RAD51B	NM_133510;NM_002877;NM_133509	Body;Body;Body											0.449237	1.83103	8.78673	8.3472e-11	2.3324e-07	14.5169	5890	RAD51B
chr6	7202397	-	cg09983792	NA	NA		OpenSea	RREB1;RREB1;RREB1;RREB1	NM_001168344;NM_001003699;NM_001003698;NM_001003700	Body;Body;Body;Body		chr6:7202193-7202193				6:7202197-7202659	Gene_Associated_Cell_type_specific				-0.383634	-2.02793	-8.78552	8.37772e-11	2.3324e-07	14.5134	6239	RREB1
chr2	20716912	-	cg05890804	NA	NA		OpenSea									2:20716815-20717120	Unclassified_Cell_type_specific				0.327997	0.80076	8.78437	8.4066e-11	2.3324e-07	14.5102	NA	NA
chr2	217340087	-	cg13840360	NA	NA		OpenSea	SMARCAL1;SMARCAL1	NM_001127207;NM_014140	Body;Body											-0.410584	-2.27766	-8.78355	8.42712e-11	2.3324e-07	14.5079	50485	SMARCAL1
chr10	63808883	-	cg06456847	NA	NA		OpenSea	ARID5B;ARID5B	NM_001244638;NM_032199	TSS200;Body											0.314073	1.21264	8.78205	8.46517e-11	2.33474e-07	14.5036	84159	ARID5B
chr12	122020166	+	cg21340621	NA	NA	chr12:122018170-122018457	S_Shore	KDM2B	NM_032590	TSS1500	low-CpG:120504543-120504591	chr12:122020162-122020162				12:122019013-122020752	Promoter_Associated		TRUE		-0.432623	-1.70168	-8.77958	8.5281e-11	2.3439e-07	14.4966	84678	KDM2B
chr2	218869684	-	cg10540573	NA	NA		OpenSea							TRUE					TRUE		0.259126	0.711892	8.77513	8.64249e-11	2.35947e-07	14.4839	NA	NA
chr16	85317750	-	cg12026891	NA	NA	chr16:85317749-85318003	Island												TRUE		0.295313	1.20609	8.77505	8.64458e-11	2.35947e-07	14.4837	NA	NA
chr6	30749611	-	cg22697420	rs76620182	0.051928		OpenSea									6:30749578-30749847	Unclassified_Cell_type_specific				-0.416034	-1.9319	-8.77011	8.77347e-11	2.3864e-07	14.4696	NA	NA
chr1	167722476	+	cg24458682	NA	NA		OpenSea	MPZL1;MPZL1;MPZL1	NM_024569;NM_001146191;NM_003953	Body;Body;Body						1:167722386-167722645	Unclassified_Cell_type_specific				-0.253734	-2.46295	-8.76647	8.86976e-11	2.3905e-07	14.4593	9019	MPZL1
chr11	63650324	+	cg02593704	NA	NA		OpenSea	MARK2;MARK2;MARK2;MARK2	NM_001039469;NM_001163297;NM_004954;NM_001163296	Body;Body;Body;Body											-0.394378	-2.0699	-8.76621	8.87663e-11	2.3905e-07	14.4585	2011	MARK2
chr2	108994528	-	cg05036173	NA	NA		OpenSea	SULT1C4;SULT1C4	NM_006588;NM_006588	5'UTR;1stExon				TRUE					TRUE		-0.373607	-1.91789	-8.7661	8.87949e-11	2.3905e-07	14.4582	27233	SULT1C4
chr6	56969457	+	cg10905610	NA	NA		OpenSea	ZNF451;ZNF451;ZNF451	NM_001257273;NM_001031623;NM_015555	3'UTR;Body;Body											-0.45148	-1.19989	-8.76208	8.98725e-11	2.41129e-07	14.4468	26036	ZNF451
chr20	23236654	-	cg22325734	NA	NA		OpenSea														0.276393	0.876345	8.75854	9.0829e-11	2.42088e-07	14.4367	NA	NA
chr1	38596819	+	cg15253026	NA	NA		OpenSea														0.275208	0.311014	8.75849	9.0844e-11	2.42088e-07	14.4366	NA	NA
chr7	140375238	+	cg05658202	NA	NA	chr7:140372743-140373443	S_Shore	ADCK2	NM_052853	Body		chr7:140375225-140375225				7:140375172-140375438	Unclassified_Cell_type_specific				-0.384692	-1.64968	-8.75515	9.17576e-11	2.42689e-07	14.4271	90956	ADCK2
chr6	82473703	-	cg14455758	NA	NA		OpenSea														0.30078	0.843059	8.75503	9.17897e-11	2.42689e-07	14.4267	NA	NA
chr11	95963934	+	cg10554812	NA	NA		OpenSea	MAML2	NM_032427	Body		chr11:95963875-95963875									-0.518529	-1.68138	-8.7543	9.19925e-11	2.42689e-07	14.4246	84441	MAML2
chr9	5608645	+	cg05579534	NA	NA		OpenSea														-0.322341	-1.63757	-8.75052	9.30412e-11	2.44637e-07	14.4139	NA	NA
chr3	168870287	-	cg01384290	NA	NA	chr3:168867211-168867413	S_Shelf	MECOM	NM_004991	Body									TRUE		0.352387	1.70359	8.74799	9.37486e-11	2.45679e-07	14.4067	2122	MECOM
chr7	1850801	-	cg26697605	NA	NA		OpenSea							TRUE		7:1850565-1850846	Unclassified_Cell_type_specific		TRUE		-0.446144	-1.94073	-8.74685	9.40715e-11	2.45709e-07	14.4034	NA	NA
chr15	68468049	+	cg10284278	rs113555272	0.011193		OpenSea	PIAS1	NM_016166	Body											-0.478991	-2.10165	-8.73697	9.68992e-11	2.52259e-07	14.3753	8554	PIAS1
chr14	105779910	-	cg00808648	NA	NA	chr14:105780339-105782027	N_Shore	PACS2;PACS2	NM_015197;NM_001100913	TSS1500;TSS1500					14:104850839-104851060				TRUE		-0.368127	-1.74459	-8.73563	9.72923e-11	2.52449e-07	14.3715	23241	PACS2
chr10	106027915	-	cg18385447	rs12264646	0.11925	chr10:106028542-106029047	N_Shore	GSTO2;GSTO2	NM_183239;NM_001191013	TSS1500;TSS1500											0.392686	0.858402	8.73423	9.77018e-11	2.52606e-07	14.3675	119391	GSTO2
chr3	176917241	-	cg26647607	NA	NA	chr3:176915511-176915854	S_Shore					chr3:176917124-176917124				3:176916995-176917543	Unclassified				0.546158	1.0678	8.73323	9.79933e-11	2.52606e-07	14.3647	NA	NA
chr14	68429293	+	cg17583513	NA	NA		OpenSea	RAD51B;RAD51B;RAD51B	NM_133510;NM_002877;NM_133509	Body;Body;Body											-0.49493	-1.34044	-8.72901	9.92433e-11	2.54764e-07	14.3526	5890	RAD51B
chr1	232756306	+	cg07790489	NA	NA		OpenSea														-0.46755	-1.61362	-8.72823	9.94764e-11	2.54764e-07	14.3504	NA	NA
chr20	56324509	+	cg02909793	rs11086619	0.06033	chr20:56323973-56324254	S_Shore												TRUE		-0.297639	-2.08235	-8.72552	1.00287e-10	2.5601e-07	14.3427	NA	NA
chr9	124048308	+	cg14399183	NA	NA		OpenSea	GSN;GSN;GSN;GSN;GSN;GSN;GSN	NM_001127664;NM_001127667;NM_001127662;NM_198252;NM_001127665;NM_001127663;NM_001127666	5'UTR;5'UTR;5'UTR;5'UTR;5'UTR;5'UTR;5'UTR	low-CpG:123088087-123088249								TRUE		-0.345419	-1.94937	-8.72327	1.00969e-10	2.56919e-07	14.3363	2934	GSN
chr10	4172993	-	cg25712344	NA	NA		OpenSea					chr10:4172866-4172866									-0.443029	-1.7584	-8.71983	1.02018e-10	2.58156e-07	14.3264	NA	NA
chr6	36819555	-	cg09694029	rs236350	0.165449		OpenSea									6:36818220-36819782	Unclassified				-0.439841	-1.46654	-8.71953	1.0211e-10	2.58156e-07	14.3256	NA	NA
chr12	29306345	+	cg15577943	rs112247122	0.016468	chr12:29302034-29302954	S_Shelf	FAR2	NM_001271783	5'UTR											-0.326315	-2.68527	-8.71595	1.03213e-10	2.60111e-07	14.3154	55711	FAR2
chr16	78802689	+	cg17131176	rs9938250	0.172674		OpenSea	WWOX;WWOX	NM_016373;NM_001291997	Body;Body						16:78802604-78802934	Unclassified_Cell_type_specific				0.327702	0.840841	8.71468	1.03608e-10	2.60275e-07	14.3118	51741	WWOX
chr17	7087655	-	cg26708048	NA	NA		OpenSea														-0.339611	-1.7363	-8.71095	1.04775e-10	2.62372e-07	14.3011	NA	NA
chr10	11133829	-	cg01369027	rs1291821	0.246346		OpenSea	CELF2;CELF2;CELF2-AS2	NM_001025077;NM_006561;NR_046108	Body;Body;Body											0.490166	1.4168	8.70979	1.05139e-10	2.62451e-07	14.2978	10659, 439950	CELF2, CELF2-AS2
chr14	68454577	+	cg00740718	NA	NA		OpenSea	RAD51B;RAD51B;RAD51B	NM_133510;NM_002877;NM_133509	Body;Body;Body											-0.420822	-1.52879	-8.70864	1.05503e-10	2.62528e-07	14.2945	5890	RAD51B
chr14	31879675	-	cg17018619	NA	NA		OpenSea	HEATR5A	NM_015473	5'UTR											-0.469601	-1.64141	-8.70479	1.06731e-10	2.64748e-07	14.2836	25938	HEATR5A
chr10	105808267	-	cg17384806	NA	NA		OpenSea	MIR936;COL17A1	NR_030760;NM_000494	TSS1500;Body											0.339945	0.729605	8.70059	1.08086e-10	2.67173e-07	14.2716	100126326, 1308	MIR936, COL17A1
chr20	61272761	-	cg13876785	NA	NA	chr20:61273277-61274917	N_Shore	SLCO4A1	NM_016354	TSS1500					20:60743206-60743317						-0.298619	-1.59414	-8.69967	1.08386e-10	2.67173e-07	14.2689	28231	SLCO4A1
chr1	33438609	-	cg07992853	NA	NA	chr1:33438458-33438979	Island					chr1:33438571-33438571			1:33211046-33211566						-0.218075	-2.05917	-8.69464	1.10035e-10	2.69631e-07	14.2546	NA	NA
chr11	76574308	+	cg23595413	rs7927658	0.350565	chr11:76571963-76572291	S_Shelf	ACER3	NM_018367	Body		chr11:76574228-76574228							TRUE		-0.379026	-1.51531	-8.6935	1.10413e-10	2.69631e-07	14.2514	55331	ACER3
chr5	158639111	-	cg06689816	NA	NA	chr5:158636218-158636949	S_Shelf						DMR						TRUE		-0.49075	-2.3174	-8.69203	1.10901e-10	2.69631e-07	14.2472	NA	NA
chr16	15135397	+	cg26985681	NA	NA		OpenSea	NTAN1	NM_173474	Body				TRUE					TRUE		-0.46514	-1.19457	-8.69186	1.10958e-10	2.69631e-07	14.2467	123803	NTAN1
chr15	57833021	-	cg05196858	NA	NA		OpenSea	CGNL1;CGNL1	NM_001252335;NM_032866	Body;Body											0.33827	0.81586	8.69055	1.11398e-10	2.69631e-07	14.2429	84952	CGNL1
chr16	66719373	+	cg07292654	NA	NA		OpenSea	CMTM4;CMTM4	NM_178818;NM_181521	Body;Body		chr16:66719308-66719308									0.238024	1.61205	8.69044	1.11434e-10	2.69631e-07	14.2426	146223	CMTM4
chr3	34306164	-	cg16421311	NA	NA		OpenSea					chr3:34305988-34305988									-0.52888	-1.77805	-8.68766	1.1237e-10	2.71064e-07	14.2347	NA	NA
chr21	16429811	-	cg24761606	NA	NA		OpenSea	NRIP1	NM_003489	5'UTR				TRUE							-0.33258	-1.83586	-8.68187	1.14343e-10	2.74982e-07	14.2181	8204	NRIP1
chr4	159131518	-	cg06912990	NA	NA	chr4:159131508-159131736	Island	TMEM144;TMEM144	NM_018342;NM_018342	1stExon;5'UTR				TRUE	4:159350959-159351186						-0.549652	-2.54203	-8.67903	1.15325e-10	2.765e-07	14.21	55314	TMEM144
chr4	40313893	-	cg25431946	NA	NA		OpenSea	LOC101060498	NR_121641	Body		chr4:40313713-40313713									-0.347207	-1.60751	-8.67555	1.16536e-10	2.77858e-07	14.2001	NA	NA
chr12	125036266	+	cg11924260	NA	NA	chr12:125039119-125039344	N_Shelf							TRUE					TRUE		-0.368524	-2.53076	-8.67538	1.16596e-10	2.77858e-07	14.1996	NA	NA
chr1	110166571	+	cg20253872	NA	NA	chr1:110162464-110162716	S_Shelf	AMPD2;AMPD2;AMPD2	NM_139156;NM_004037;NM_203404	Body;Body;TSS1500						1:110166153-110166793	Promoter_Associated		TRUE		-0.283667	-1.42521	-8.67211	1.17749e-10	2.79761e-07	14.1903	271	AMPD2
chr7	128824829	-	cg02433979	NA	NA	chr7:128828333-128829366	N_Shelf												TRUE		0.333658	1.3953	8.67071	1.18245e-10	2.80097e-07	14.1863	NA	NA
chr3	185919952	+	cg24343394	NA	NA		OpenSea	DGKG;DGKG;DGKG	NM_001080745;NM_001080744;NM_001346	Body;Body;Body											0.263625	1.51254	8.66787	1.19261e-10	2.80459e-07	14.1781	1608	DGKG
chr17	4631822	-	cg18520696	NA	NA	chr17:4634567-4635230	N_Shelf												TRUE		0.419062	1.61427	8.66744	1.19414e-10	2.80459e-07	14.1769	NA	NA
chr16	28584802	+	cg07866632	NA	NA		OpenSea	CCDC101	NM_138414	5'UTR				TRUE					TRUE		-0.320376	-1.39344	-8.6673	1.19465e-10	2.80459e-07	14.1765	112869	CCDC101
chr3	14905021	+	cg25144646	NA	NA		OpenSea	FGD5	NM_152536	Body											0.293019	1.10763	8.66339	1.20877e-10	2.82934e-07	14.1654	152273	FGD5
chr15	89743073	+	cg17046415	rs6496565	0.071317		OpenSea	ABHD2;ABHD2	NM_152924;NM_007011	3'UTR;3'UTR											-0.451779	-1.45562	-8.66144	1.21592e-10	2.83254e-07	14.1598	11057	ABHD2
chr1	182572153	-	cg06875985	rs595069	0.012239	chr1:182573375-182573760	N_Shore	RGS16	NM_002928	Body						1:182572013-182572330	Promoter_Associated_Cell_type_specific		TRUE		0.300438	1.27865	8.66002	1.22111e-10	2.83254e-07	14.1557	6004	RGS16
chr17	7005719	-	cg22459971	NA	NA		OpenSea	ASGR2;ASGR2;ASGR2;ASGR2;ASGR2	NM_080914;NM_001181;NM_080912;NM_001201352;NM_080913	Body;Body;Body;Body;Body											0.256031	0.65216	8.65863	1.22624e-10	2.83254e-07	14.1517	433	ASGR2
chr2	218840982	-	cg00086911	NA	NA	chr2:218843460-218843742	N_Shelf														0.21082	0.462595	8.65596	1.23613e-10	2.83254e-07	14.1441	NA	NA
chr17	39770337	-	cg24457403	NA	NA		OpenSea	KRT16	NM_005557	TSS1500								TRUE	TRUE		0.236151	0.765559	8.65519	1.23901e-10	2.83254e-07	14.1419	3868	KRT16
chr7	100091793	-	cg03579757	NA	NA	chr7:100091180-100091598	S_Shore	NYAP1	NM_173564	3'UTR						7:100091072-100091926	Unclassified				-0.438667	-1.64148	-8.65518	1.23905e-10	2.83254e-07	14.1419	222950	NYAP1
chr7	2778058	-	cg23304647	rs78261614	0.011729	chr7:2774444-2774655	S_Shelf	GNA12	NM_007353	Body									TRUE		-0.410618	-1.80608	-8.65338	1.24577e-10	2.83254e-07	14.1367	2768	GNA12
chr15	65487838	-	cg03328369	NA	NA		OpenSea														0.245744	0.710951	8.65298	1.24727e-10	2.83254e-07	14.1356	NA	NA
chr9	99318213	+	cg14276584	NA	NA		OpenSea	CDC14B;CDC14B;CDC14B	NM_003671;NM_033331;NM_001077181	Body;Body;Body				TRUE					TRUE		-0.416831	-2.43984	-8.65253	1.24894e-10	2.83254e-07	14.1343	8555	CDC14B
chr15	70767419	+	cg14434062	NA	NA		OpenSea						RDMR	TRUE	15:68554213-68554474				TRUE		-0.366608	-2.29457	-8.6522	1.2502e-10	2.83254e-07	14.1334	NA	NA
chr8	27197140	-	cg22553364	NA	NA		OpenSea	PTK2B;PTK2B;PTK2B;PTK2B	NM_173174;NM_004103;NM_173176;NM_173175	5'UTR;5'UTR;5'UTR;5'UTR											-0.447293	-1.45987	-8.65167	1.25221e-10	2.83254e-07	14.1318	2185	PTK2B
chr6	159083790	+	cg25933167	NA	NA		OpenSea	SYTL3;SYTL3;SYTL3;SYTL3;SYTL3;SYTL3;SYTL3;SYTL3	NM_001242395;NM_001242394;NM_001242384;NM_001009991;NM_001242395;NM_001242394;NM_001242384;NM_001009991	ExonBnd;ExonBnd;ExonBnd;ExonBnd;5'UTR;5'UTR;5'UTR;5'UTR				TRUE							-0.411252	-2.47043	-8.65057	1.25636e-10	2.83254e-07	14.1287	94120	SYTL3
chr4	174430141	-	cg16329589	NA	NA	chr4:174430386-174430861	N_Shore						RDMR		4:174666038-174666857	4:174429952-174430188	Unclassified_Cell_type_specific		TRUE		-0.409601	-2.741	-8.65044	1.25683e-10	2.83254e-07	14.1283	NA	NA
chr10	60024634	+	cg20442379	NA	NA	chr10:60027007-60029241	N_Shelf	IPMK	NM_152230	Body									TRUE		-0.44855	-1.71279	-8.64879	1.26308e-10	2.83853e-07	14.1236	253430	IPMK
chr14	31699236	+	cg18437792	NA	NA		OpenSea							TRUE					TRUE		-0.526882	-1.6687	-8.64588	1.27421e-10	2.84932e-07	14.1153	NA	NA
chr15	68131281	-	cg10851251	NA	NA	chr15:68132640-68133071	N_Shore								15:65918229-65918476				TRUE		-0.385812	-2.45917	-8.6451	1.2772e-10	2.84932e-07	14.1131	NA	NA
chr19	7881574	-	cg15412371	NA	NA		OpenSea														0.361651	1.18576	8.64471	1.27872e-10	2.84932e-07	14.1119	NA	NA
chr5	150052349	+	cg15674825	rs73276172	0.107045	chr5:150051116-150052107	S_Shore	MYOZ3;MYOZ3	NM_133371;NM_001122853	Body;Body						5:150052312-150052507	Promoter_Associated		TRUE		-0.382249	-2.27791	-8.64242	1.28757e-10	2.86096e-07	14.1054	91977	MYOZ3
chr17	25856540	+	cg26877678	NA	NA		OpenSea	KSR1	NM_014238	5'UTR				TRUE					TRUE		-0.405703	-1.2316	-8.63426	1.31961e-10	2.91632e-07	14.082	8844	KSR1
chr12	26613608	+	cg17649852	rs11048530	0.066794		OpenSea	ITPR2	NM_002223	Body		chr12:26613437-26613437									-0.506053	-1.58206	-8.63394	1.32089e-10	2.91632e-07	14.0811	3709	ITPR2
chr1	153330758	+	cg16139316	NA	NA		OpenSea	S100A9	NM_002965	5'UTR								TRUE	TRUE		-0.448283	-1.51478	-8.63326	1.32358e-10	2.91632e-07	14.0792	6280	S100A9
chr3	150661892	+	cg26062204	NA	NA		OpenSea	CLRN1;CLRN1;CLRN1	NM_052995;NM_052995;NM_174878	5'UTR;1stExon;Body									TRUE		0.390084	1.10942	8.63015	1.33605e-10	2.92571e-07	14.0703	7401	CLRN1
chr5	134715577	-	cg10785340	NA	NA		OpenSea	H2AFY;H2AFY;H2AFY;H2AFY	NM_004893;NM_001040158;NM_138610;NM_138609	Body;Body;Body;Body									TRUE	TRUE	-0.351046	-1.73708	-8.62974	1.33769e-10	2.92571e-07	14.0691	9555	H2AFY
chr22	23558328	-	cg12134452	NA	NA		OpenSea	BCR;BCR	NM_004327;NM_021574	Body;Body						22:23558226-23558405	Promoter_Associated_Cell_type_specific				-0.484183	-2.52288	-8.6287	1.34191e-10	2.92571e-07	14.0661	613	BCR
chr11	847042	-	cg15406709	NA	NA	chr11:849087-850982	N_Shelf	TSPAN4;TSPAN4;TSPAN4;TSPAN4;TSPAN4;TSPAN4;TSPAN4	NM_001025238;NM_003271;NM_001025235;NM_001025236;NM_001025234;NM_001025237;NM_001025239	5'UTR;5'UTR;5'UTR;5'UTR;5'UTR;5'UTR;5'UTR											0.263121	0.820851	8.62827	1.34362e-10	2.92571e-07	14.0649	7106	TSPAN4
chr22	44464723	-	cg09183781	NA	NA		OpenSea	PARVB;PARVB;PARVB;PARVB	NM_001243385;NM_001003828;NM_013327;NM_001243386	TSS1500;Body;Body;5'UTR						22:44464711-44464843	Unclassified_Cell_type_specific				-0.379847	-2.06018	-8.62759	1.34638e-10	2.92571e-07	14.0629	29780	PARVB
chr8	37992521	+	cg04878105	NA	NA		OpenSea	ASH2L;ASH2L;ASH2L;ASH2L	NM_004674;NM_001105214;NM_001261832;NM_001282272	Body;Body;Body;Body											-0.416653	-1.53459	-8.62268	1.36647e-10	2.96121e-07	14.0489	9070	ASH2L
chr17	1617447	-	cg06927305	NA	NA	chr17:1619204-1620062	N_Shore	C17orf91;C17orf91;C17orf91;C17orf91;MIR22	NR_028505;NR_028503;NR_028504;NR_028502;NR_029494	Body;Body;Body;Body;TSS200						17:1616470-1617872	Unclassified		TRUE		-0.308879	-2.05457	-8.61675	1.39112e-10	3.00637e-07	14.0319	84981, 407004	C17orf91, MIR22
chr2	64628677	-	cg02697127	NA	NA		OpenSea														0.331963	0.689966	8.61533	1.39706e-10	3.01095e-07	14.0278	NA	NA
chr1	48459813	-	cg15001714	NA	NA	chr1:48459812-48460061	Island												TRUE		0.272731	0.451514	8.61251	1.40901e-10	3.01965e-07	14.0197	NA	NA
chr14	60180222	-	cg14119706	NA	NA		OpenSea	RTN1;RTN1	NM_021136;NM_206857	Body;Body									TRUE		0.268858	1.56244	8.61241	1.40943e-10	3.01965e-07	14.0195	6252	RTN1
chr12	107959447	-	cg15307079	NA	NA		OpenSea	BTBD11	NM_001018072	Body											0.221212	0.322847	8.61167	1.41258e-10	3.01965e-07	14.0173	121551	BTBD11
chr6	11807133	+	cg01572023	rs73721826	0.018298		OpenSea														0.26991	0.227375	8.60978	1.42067e-10	3.02872e-07	14.0119	NA	NA
chr8	65758840	+	cg16865629	NA	NA		OpenSea									8:65758696-65758950	Unclassified_Cell_type_specific				0.343779	0.868615	8.6082	1.42744e-10	3.03046e-07	14.0074	NA	NA
chr3	149192304	+	cg13235059	NA	NA		OpenSea	TM4SF4	NM_004617	TSS200									TRUE		0.313554	1.35394	8.6078	1.42917e-10	3.03046e-07	14.0062	7104	TM4SF4
chr12	123209643	-	cg05930046	NA	NA		OpenSea														0.265573	1.30512	8.60684	1.43331e-10	3.03109e-07	14.0035	NA	NA
chr14	23305941	-	cg10599444	NA	NA	chr14:23305893-23307013	Island	MMP14;MMP14	NM_004995;NM_004995	5'UTR;1stExon					14:22375734-22376842	14:23304670-23307026	Gene_Associated	TRUE	TRUE		-0.398077	-1.58604	-8.60591	1.43735e-10	3.03152e-07	14.0008	4323	MMP14
chr20	35634250	-	cg05566585	rs79766461	0.02172		OpenSea	RBL1;RBL1	NM_002895;NM_183404	Body;Body											-0.44469	-0.98464	-8.60376	1.44666e-10	3.03747e-07	13.9947	5933	RBL1
chr15	67706575	-	cg15787282	NA	NA		OpenSea	IQCH;IQCH;IQCH;IQCH-AS1;IQCH-AS1	NM_001031715;NM_001284348;NM_001284347;NR_040052;NR_040051	Body;Body;Body;Body;Body				TRUE							-0.332699	-2.48672	-8.60051	1.46095e-10	3.03747e-07	13.9853	64799, 100506686	IQCH, IQCH-AS1
chr12	20422450	+	cg23439062	NA	NA		OpenSea														0.317551	1.34031	8.59992	1.46354e-10	3.03747e-07	13.9837	NA	NA
chr2	54832147	+	cg09404516	NA	NA		OpenSea	SPTBN1;SPTBN1	NM_178313;NM_003128	Body;Body				TRUE					TRUE		-0.369345	-1.57881	-8.59978	1.46415e-10	3.03747e-07	13.9833	6711	SPTBN1
chr6	10839408	+	cg14114133	NA	NA	chr6:10838098-10838915	S_Shore									6:10838101-10839588	Promoter_Associated		TRUE		0.304726	0.495362	8.59958	1.46502e-10	3.03747e-07	13.9827	NA	NA
chr1	62699592	-	cg04363555	NA	NA		OpenSea														0.323503	1.18736	8.59917	1.46687e-10	3.03747e-07	13.9815	NA	NA
chr17	77967529	+	cg03837680	NA	NA	chr17:77965805-77966296	S_Shore	TBC1D16	NM_019020	Body	low-CpG:75582103-75582139			TRUE		17:77967273-77967757	Unclassified		TRUE		-0.366182	-1.57769	-8.59911	1.46713e-10	3.03747e-07	13.9813	125058	TBC1D16
chr2	179889396	-	cg17417630	NA	NA		OpenSea	CCDC141	NM_173648	Body						2:179889352-179889413	Unclassified_Cell_type_specific				-0.561626	-1.99462	-8.59501	1.48536e-10	3.06717e-07	13.9696	285025	CCDC141
chr2	43437911	-	cg12847502	rs77127718	0.016926		OpenSea					chr2:43437815-43437815		TRUE		2:43437844-43438018	Unclassified_Cell_type_specific		TRUE		-0.298272	-0.624583	-8.59359	1.49178e-10	3.07237e-07	13.9655	NA	NA
chr2	47055138	-	cg02315315	NA	NA		OpenSea	LOC100134259	NR_024452	Body									TRUE		0.248895	0.838173	8.59161	1.50071e-10	3.08158e-07	13.9598	NA	NA
chr5	59786348	-	cg12056746	NA	NA		OpenSea	PART1;PART1;PART1	NR_024617;NR_028508;NR_028509	Body;Body;Body											0.289327	1.38316	8.59087	1.50406e-10	3.08158e-07	13.9577	25859	PART1
chr11	67294448	+	cg09554259	NA	NA		OpenSea														0.278901	0.853243	8.58918	1.51173e-10	3.08927e-07	13.9529	NA	NA
chr8	109961849	-	cg04108518	NA	NA		OpenSea														0.211363	1.31528	8.58641	1.52442e-10	3.10716e-07	13.9449	NA	NA
chr18	22627608	-	cg27387643	rs1893311	0.303649		OpenSea														0.320815	1.57953	8.58519	1.53005e-10	3.1106e-07	13.9414	NA	NA
chr11	76353433	+	cg16992839	NA	NA		OpenSea														0.337885	0.740992	8.58194	1.54514e-10	3.12705e-07	13.9321	NA	NA
chr8	41818829	-	cg01266449	NA	NA		OpenSea	KAT6A;KAT6A	NM_006766;NM_001305878	Body;Body											-0.32736	-2.1204	-8.58131	1.54809e-10	3.12705e-07	13.9303	7994	KAT6A
chr12	124713427	+	cg04961161	rs78151769	0.048219		OpenSea	ZNF664-FAM101A	NM_001204299	5'UTR											0.362404	1.11564	8.58089	1.55004e-10	3.12705e-07	13.9291	NA	NA
chr2	73438142	+	cg15005526	NA	NA	chr2:73441313-73441817	N_Shelf	NOTO	NM_001134462	3'UTR									TRUE		0.345661	1.40491	8.57778	1.56465e-10	3.14848e-07	13.9202	344022	NOTO
chr17	43503144	+	cg03244997	NA	NA	chr17:43506828-43510380	N_Shelf	ARHGAP27	NM_199282	TSS200									TRUE		-0.289736	-1.14836	-8.57581	1.57401e-10	3.15761e-07	13.9145	201176	ARHGAP27
chr1	150951737	-	cg13477111	NA	NA	chr1:150946496-150947950	S_Shelf									1:150951609-150952440	Promoter_Associated		TRUE		-0.334802	-1.7977	-8.57514	1.57719e-10	3.15761e-07	13.9126	NA	NA
chr19	42510771	-	cg24229413	NA	NA	chr19:42509859-42510094	S_Shore	GRIK5;GRIK5	NM_002088;NM_001301030	Body;Body											0.228666	0.307751	8.57234	1.59058e-10	3.17634e-07	13.9046	2901	GRIK5
chr14	105750534	+	cg26402555	NA	NA		OpenSea	BRF1	NM_001519	Body					14:104821527-104821722				TRUE		-0.461079	-3.14899	-8.56866	1.60837e-10	3.20375e-07	13.894	2972	BRF1
chr11	129838947	+	cg06182390	NA	NA		OpenSea	PRDM10;PRDM10	NM_020228;NM_199437	5'UTR;5'UTR											-0.467222	-1.80774	-8.56706	1.61615e-10	3.21115e-07	13.8894	56980	PRDM10
chr16	30485810	+	cg16519923	NA	NA	chr16:30485382-30485721	S_Shore	ITGAL;ITGAL	NM_002209;NM_001114380	Body;Body					16:30392948-30393312				TRUE		0.416204	0.968679	8.56504	1.62605e-10	3.2227e-07	13.8836	3683	ITGAL
chr7	45469	-	cg25319170	NA	NA		OpenSea														0.260471	0.338988	8.56413	1.63052e-10	3.22347e-07	13.881	NA	NA
chr3	129513427	+	cg04208434	NA	NA		OpenSea	TMCC1;TMCC1	NM_001017395;NM_001128224	Body;Body				TRUE		3:129513308-129513932	Unclassified_Cell_type_specific		TRUE		-0.337648	-2.09079	-8.56104	1.64581e-10	3.24556e-07	13.8721	23023	TMCC1
chr15	44212926	-	cg06113668	NA	NA		OpenSea	FRMD5;FRMD5;FRMD5;FRMD5	NR_104455;NM_032892;NM_001286491;NM_001286490	Body;Body;5'UTR;5'UTR				TRUE							0.355113	1.34521	8.55478	1.67722e-10	3.29925e-07	13.8541	84978	FRMD5
chr11	75470515	+	cg22016077	NA	NA		OpenSea	LOC283214	NR_046090	Body											0.258908	0.952208	8.55233	1.68968e-10	3.3155e-07	13.8471	283214	LOC283214
chr1	8772712	-	cg24352878	NA	NA		OpenSea	RERE;RERE	NM_012102;NM_001042681	5'UTR;5'UTR				TRUE					TRUE		-0.435595	-2.61018	-8.55007	1.70129e-10	3.32998e-07	13.8406	473	RERE
chr6	135470692	-	cg07708637	rs55680618	0.012153		OpenSea														-0.516253	-1.9012	-8.54838	1.71e-10	3.33874e-07	13.8358	NA	NA
chr3	33701223	-	cg16136926	NA	NA		OpenSea	CLASP2;CLASP2	NM_001207044;NM_015097	TSS1500;Body				TRUE		3:33701030-33701341	Unclassified_Cell_type_specific				-0.352453	-1.74813	-8.54599	1.72239e-10	3.35001e-07	13.8289	23122	CLASP2
chr2	71779926	+	cg12743068	NA	NA		OpenSea	DYSF;DYSF;DYSF;DYSF;DYSF;DYSF;DYSF;DYSF;DYSF;DYSF;DYSF;DYSF;DYSF;DYSF	NM_001130981;NM_001130976;NM_003494;NM_001130977;NM_001130979;NM_001130978;NM_001130980;NM_001130983;NM_001130985;NM_001130455;NM_001130984;NM_001130987;NM_001130986;NM_001130982	Body;Body;Body;Body;Body;Body;Body;Body;Body;Body;Body;Body;Body;Body											0.245893	0.569907	8.54563	1.72426e-10	3.35001e-07	13.8279	8291	DYSF
chr4	55991701	+	cg25722465	rs7667298	0.445261	chr4:55991402-55992171	Island	KDR;KDR	NM_002253;NM_002253	1stExon;5'UTR				TRUE	4:55685551-55687004				TRUE	TRUE	-0.969489	-2.98277	-8.54335	1.73621e-10	3.36494e-07	13.8213	3791	KDR
chr12	77171610	+	cg13908190	NA	NA		OpenSea	ZDHHC17	NM_015336	Body											-0.247728	-2.27361	-8.54034	1.75208e-10	3.37404e-07	13.8126	23390	ZDHHC17
chr12	93854885	-	cg25017926	NA	NA		OpenSea														-0.387135	-1.19332	-8.54028	1.75239e-10	3.37404e-07	13.8125	NA	NA
chr6	36653973	-	cg23575275	rs3176358	0.018333	chr6:36651874-36652135	S_Shore	CDKN1A;CDKN1A	NM_078467;NM_000389	3'UTR;3'UTR									TRUE		-0.391087	-1.5753	-8.54003	1.75374e-10	3.37404e-07	13.8117	1026	CDKN1A
chr6	15400500	-	cg14892936	NA	NA		OpenSea	JARID2;JARID2	NM_004973;NM_001267040	Body;5'UTR			RDMR	TRUE							-0.494531	-2.4044	-8.53877	1.76041e-10	3.37862e-07	13.8081	3720	JARID2
chr15	80870768	+	cg05472466	rs74027856	0.04479		OpenSea	ARNT2	NM_014862	Body											0.249674	1.04897	8.53681	1.77088e-10	3.39048e-07	13.8025	9915	ARNT2
chr10	77784369	-	cg01140247	NA	NA		OpenSea	C10orf11	NM_032024	Body									TRUE	TRUE	0.274282	0.843509	8.53453	1.78313e-10	3.40566e-07	13.7959	83938	C10orf11
chr11	126206492	-	cg05399705	NA	NA		OpenSea	DCPS	NM_014026	Body											-0.384614	-1.928	-8.53279	1.79255e-10	3.41538e-07	13.7909	28960	DCPS
chr10	104535920	-	cg25104397	rs149868446	0.0101		OpenSea	C10orf26;C10orf26;C10orf26	NM_017787;NM_001083913;NM_017787	5'UTR;Body;1stExon	low-CpG:104525908-104526111			TRUE					TRUE		-0.379738	-1.70892	-8.53158	1.79908e-10	3.41957e-07	13.7875	54838	C10orf26
chr7	55620604	+	cg18693822	NA	NA		OpenSea	VOPP1	NM_030796	Body						7:55620540-55620720	Unclassified_Cell_type_specific		TRUE		-0.453987	-2.35476	-8.5271	1.82367e-10	3.45798e-07	13.7746	81552	VOPP1
chr20	33463910	-	cg04841442	NA	NA	chr20:33464156-33464645	N_Shore	ACSS2;ACSS2;ACSS2	NM_001242393;NM_018677;NM_001076552	5'UTR;TSS1500;TSS1500						20:33463401-33465203	Promoter_Associated				-0.40407	-2.49368	-8.52555	1.8322e-10	3.45882e-07	13.7701	55902	ACSS2
chr6	126279149	+	cg16883357	rs7756024	0.075437	chr6:126277792-126278501	S_Shore	HINT3	NM_138571	Body		chr6:126279126-126279126									-0.345995	-1.85017	-8.52543	1.83289e-10	3.45882e-07	13.7698	135114	HINT3
chr12	125219188	-	cg22591538	NA	NA		OpenSea					chr12:125218943-125218943									-0.346754	-2.05355	-8.52314	1.84565e-10	3.46841e-07	13.7632	NA	NA
chr11	10596059	+	cg16638248	NA	NA		OpenSea	MRVI1;MRVI1;MRVI1;MRVI1	NM_130385;NM_001098579;NM_001100167;NM_001100163	3'UTR;3'UTR;3'UTR;3'UTR									TRUE		0.235324	0.545676	8.52284	1.84731e-10	3.46841e-07	13.7623	10335	MRVI1
chr10	31435673	-	cg09098522	NA	NA		OpenSea							TRUE	10:31475651-31475740				TRUE		-0.473988	-1.26717	-8.52181	1.85307e-10	3.46841e-07	13.7594	NA	NA
chr13	51289817	+	cg01515803	NA	NA		OpenSea	DLEU7	NM_198989	Body											-0.411857	-1.38393	-8.52137	1.85556e-10	3.46841e-07	13.7581	220107	DLEU7
chr1	42317463	+	cg13423554	NA	NA		OpenSea	HIVEP3;HIVEP3	NM_024503;NM_001127714	5'UTR;5'UTR				TRUE					TRUE		-0.40159	-2.0965	-8.51226	1.90742e-10	3.55007e-07	13.7319	59269	HIVEP3
chr2	85648512	-	cg16256243	NA	NA	chr2:85645343-85645879	S_Shelf									2:85647526-85648613	Unclassified		TRUE		-0.436028	-1.14269	-8.51212	1.90825e-10	3.55007e-07	13.7315	NA	NA
chr16	48655341	+	cg06448699	NA	NA		OpenSea	MIR5095	NR_039970	Body		chr16:48655232-48655232									-0.452354	-2.14046	-8.50613	1.94316e-10	3.59961e-07	13.7142	NA	NA
chr17	36058381	-	cg22317887	NA	NA		OpenSea	HNF1B;HNF1B;HNF1B	NM_001304286;NM_001165923;NM_000458	Body;Body;Body		chr17:36058346-36058346									0.221494	0.377483	8.50507	1.94936e-10	3.59961e-07	13.7112	6928	HNF1B
chr19	31293121	+	cg20092588	NA	NA		OpenSea														0.219151	0.499111	8.50411	1.95504e-10	3.59961e-07	13.7084	NA	NA
chr3	37212771	+	cg19734792	NA	NA		OpenSea	LRRFIP2;LRRFIP2;LRRFIP2;LRRFIP2	NM_006309;NM_001282691;NM_001134369;NM_017724	5'UTR;5'UTR;5'UTR;5'UTR											-0.413894	-2.71478	-8.50316	1.96067e-10	3.59961e-07	13.7057	9209	LRRFIP2
chr11	117695828	+	cg15929395	rs11216564	0.123381		OpenSea	FXYD2;FXYD2;FXYD2	NM_021603;NM_001127489;NM_001680	Body;TSS1500;TSS1500									TRUE		-0.378339	-1.0066	-8.50286	1.96244e-10	3.59961e-07	13.7048	486	FXYD2
chr2	225266263	-	cg19108747	NA	NA		OpenSea	FAM124B;FAM124B	NM_024785;NM_001122779	1stExon;1stExon				TRUE	2:224974477-224974612				TRUE		-0.345889	-1.52314	-8.50279	1.9629e-10	3.59961e-07	13.7046	79843	FAM124B
chr11	119024496	+	cg01019843	NA	NA	chr11:119019643-119020887	S_Shelf	ABCG4;ABCG4	NM_001142505;NM_022169	Body;Body											0.280454	0.930107	8.50213	1.96682e-10	3.59961e-07	13.7027	64137	ABCG4
chr1	229194510	-	cg08514195	rs4654711	0.342048		OpenSea									1:229193608-229194671	Unclassified_Cell_type_specific				-0.37543	-1.40542	-8.49903	1.98538e-10	3.62518e-07	13.6938	NA	NA
chr13	113238006	-	cg18571045	NA	NA	chr13:113241711-113241925	N_Shelf	TUBGCP3	NM_006322	Body									TRUE		-0.394679	-1.77688	-8.4937	2.01766e-10	3.67561e-07	13.6785	10426	TUBGCP3
chr22	47467616	+	cg07980905	rs66473441	0.151598		OpenSea	TBC1D22A;TBC1D22A;TBC1D22A;TBC1D22A;TBC1D22A	NM_001284304;NM_001284305;NM_001284303;NM_014346;NR_104292	Body;Body;Body;Body;Body											-0.323901	-1.49474	-8.49016	2.03945e-10	3.70675e-07	13.6682	25771	TBC1D22A
chr2	71817620	-	cg00183786	rs720541	0.005051		OpenSea	DYSF;DYSF;DYSF;DYSF;DYSF;DYSF;DYSF;DYSF;DYSF;DYSF;DYSF;DYSF;DYSF;DYSF	NM_001130981;NM_001130976;NM_003494;NM_001130977;NM_001130979;NM_001130978;NM_001130980;NM_001130983;NM_001130985;NM_001130455;NM_001130984;NM_001130987;NM_001130986;NM_001130982	Body;Body;Body;Body;Body;Body;Body;Body;Body;Body;Body;Body;Body;Body						2:71817482-71817663	Unclassified_Cell_type_specific				0.331584	1.78313	8.48847	2.0499e-10	3.71572e-07	13.6634	8291	DYSF
chr1	21588799	-	cg25007705	NA	NA		OpenSea	ECE1;ECE1;ECE1;ECE1	NM_001113347;NM_001397;NM_001113349;NM_001113348	Body;Body;Body;Body				TRUE					TRUE		-0.387391	-1.66719	-8.48784	2.05381e-10	3.71572e-07	13.6616	1889	ECE1
chr10	72056549	-	cg24044501	NA	NA		OpenSea							TRUE					TRUE		-0.361676	-2.00013	-8.48662	2.06139e-10	3.7209e-07	13.6581	NA	NA
chr8	27192272	+	cg19064200	NA	NA		OpenSea	PTK2B;PTK2B;PTK2B;PTK2B	NM_173174;NM_004103;NM_173176;NM_173175	5'UTR;5'UTR;5'UTR;5'UTR		chr8:27192227-27192227		TRUE							-0.448772	-1.29236	-8.48449	2.07479e-10	3.73654e-07	13.6519	2185	PTK2B
chr6	14798944	-	cg09637963	NA	NA		OpenSea							TRUE					TRUE		0.342509	1.19163	8.48273	2.08586e-10	3.74429e-07	13.6468	NA	NA
chr3	48471695	-	cg01313363	NA	NA	chr3:48470230-48471389	S_Shore	PLXNB1;PLXNB1	NM_002673;NM_001130082	TSS1500;TSS1500						3:48470226-48471835	Unclassified		TRUE		-0.313467	-1.42285	-8.48168	2.09247e-10	3.74429e-07	13.6438	5364	PLXNB1
chr3	182982965	+	cg04830056	NA	NA		OpenSea	MCF2L2;B3GNT5	NM_015078;NM_032047	Body;5'UTR				TRUE							-0.33424	-1.98245	-8.48132	2.09479e-10	3.74429e-07	13.6428	23101, 84002	MCF2L2, B3GNT5
chr2	202022618	+	cg16040230	NA	NA		OpenSea	CFLAR-AS1;CFLAR;CFLAR;CFLAR;CFLAR;CFLAR;CFLAR;CFLAR;CFLAR	NR_040030;NM_001202516;NM_003879;NM_001127183;NM_001308042;NM_001202519;NM_001202517;NM_001202518;NM_001202515	TSS200;Body;Body;Body;Body;Body;Body;Body;Body				TRUE							-0.375937	-1.47952	-8.4808	2.09809e-10	3.74429e-07	13.6413	65072, 8837	CFLAR-AS1, CFLAR
chr7	77381161	-	cg25843936	NA	NA		OpenSea	RSBN1L	NM_198467	Body											-0.488787	-1.74029	-8.47901	2.10953e-10	3.75622e-07	13.6361	222194	RSBN1L
chr1	59349784	+	cg15818692	NA	NA		OpenSea	LINC01135;LINC01135;LINC01135	NR_034015;NR_034014;NR_108106	Body;Body;Body											-0.422993	-1.37514	-8.47735	2.12014e-10	3.76386e-07	13.6313	100131060	LINC01135
chr2	219152586	+	cg14295935	NA	NA		OpenSea	PNKD;TMBIM1	NM_015488;NM_022152	Body;5'UTR											-0.340696	-1.40625	-8.47685	2.12336e-10	3.76386e-07	13.6299	25953, 64114	PNKD, TMBIM1
chr10	125951041	+	cg19450233	NA	NA		OpenSea														0.220698	0.913417	8.47444	2.13892e-10	3.76871e-07	13.623	NA	NA
chr22	43355971	-	cg10132627	NA	NA		OpenSea	PACSIN2;PACSIN2	NM_001184971;NM_001184970	TSS200;5'UTR				TRUE							-0.350809	-1.65703	-8.47431	2.13975e-10	3.76871e-07	13.6226	11252	PACSIN2
chr2	38007713	-	cg20791032	NA	NA		OpenSea														0.296323	1.2417	8.47421	2.14043e-10	3.76871e-07	13.6223	NA	NA
chr2	173859340	-	cg00327209	NA	NA		OpenSea	RAPGEF4;RAPGEF4;RAPGEF4;RAPGEF4;RAPGEF4	NM_001282901;NM_007023;NM_001100397;NM_001282900;NM_001282899	Body;Body;Body;Body;Body											0.267558	1.57551	8.47122	2.15993e-10	3.79457e-07	13.6137	11069	RAPGEF4
chr3	154897269	+	cg09901765	NA	NA		OpenSea	MME;MME;MME;MME	NM_007287;NM_000902;NM_007288;NM_007289	Body;Body;Body;Body											0.284644	1.24871	8.46905	2.17416e-10	3.80209e-07	13.6074	4311	MME
chr8	123997804	+	cg27643697	NA	NA		OpenSea														0.380301	1.68336	8.46787	2.18194e-10	3.80209e-07	13.604	NA	NA
chr12	123727023	-	cg16138158	NA	NA		OpenSea	C12orf65;C12orf65	NM_001143905;NM_152269	5'UTR;5'UTR				TRUE					TRUE		-0.456187	-2.4877	-8.46725	2.18606e-10	3.80209e-07	13.6022	91574	C12orf65
chr2	46619888	+	cg04352083	rs75147481	0.020417		OpenSea														0.249357	0.562738	8.46716	2.18664e-10	3.80209e-07	13.602	NA	NA
chr20	50179805	+	cg15482702	NA	NA	chr20:50178960-50179675	S_Shore	NFATC2;NFATC2;NFATC2;NFATC2	NM_001136021;NM_001258295;NM_001258294;NM_001258292	TSS1500;TSS1500;TSS1500;TSS1500						20:50178777-50179823	Unclassified_Cell_type_specific				-0.385776	-2.72253	-8.46629	2.19243e-10	3.80209e-07	13.5995	4773	NFATC2
chr7	100091786	-	cg02327530	NA	NA	chr7:100091180-100091598	S_Shore	C7orf51	NM_173564	3'UTR						7:100091072-100091926	Unclassified		TRUE		-0.429796	-1.4534	-8.46531	2.19899e-10	3.80209e-07	13.5966	222950	C7orf51
chr10	22608951	+	cg26511108	NA	NA	chr10:22604907-22605632	S_Shelf	COMMD3;BMI1	NM_012071;NM_005180	3'UTR;TSS1500			RDMR						TRUE		-0.388132	-2.18407	-8.46466	2.20331e-10	3.80209e-07	13.5948	23412, 648	COMMD3, BMI1
chr20	22994357	+	cg12456833	NA	NA		OpenSea														0.327068	1.95151	8.46408	2.20715e-10	3.80209e-07	13.5931	NA	NA
chr4	153383449	-	cg23915630	rs78798049	0.024761		OpenSea	FBXW7;FBXW7	NM_033632;NM_001257069	5'UTR;5'UTR						4:153383210-153383557	Unclassified_Cell_type_specific				-0.36643	-1.27142	-8.46402	2.20759e-10	3.80209e-07	13.5929	55294	FBXW7
chr12	52346100	-	cg01740660	NA	NA	chr12:52345531-52345903	S_Shore	ACVR1B;ACVR1B;ACVR1B	NM_004302;NM_020328;NM_020327	Body;Body;TSS1500					12:50631236-50632370	12:52344735-52346142	Promoter_Associated				-0.316025	-2.18113	-8.46194	2.22152e-10	3.81774e-07	13.5869	91	ACVR1B
chr15	99432568	+	cg11702997	rs28550230	0.2621	chr15:99434565-99434913	N_Shore	IGF1R;IGF1R	NM_000875;NM_001291858	Body;Body											0.309401	1.76849	8.46051	2.23119e-10	3.82603e-07	13.5828	3480	IGF1R
chr2	108994514	-	cg10236239	NA	NA		OpenSea	SULT1C4;SULT1C4	NM_006588;NM_006588	5'UTR;1stExon				TRUE				TRUE	TRUE		-0.417523	-1.67277	-8.45439	2.27299e-10	3.88925e-07	13.5651	27233	SULT1C4
chr17	4714200	-	cg04521626	NA	NA	chr17:4710014-4710960	S_Shelf	PLD2	NM_002663	Body									TRUE		-0.315769	-1.67791	-8.45315	2.28158e-10	3.88983e-07	13.5616	5338	PLD2
chr10	73189015	+	cg25760426	NA	NA		OpenSea	CDH23;CDH23;CDH23;CDH23;CDH23	NM_001171930;NM_052836;NM_001171931;NM_022124;NM_001171932	5'UTR;5'UTR;5'UTR;5'UTR;5'UTR											0.193914	0.556521	8.45237	2.28699e-10	3.88983e-07	13.5593	64072	CDH23
chr8	134027958	+	cg27515379	rs6471109	0.455997		OpenSea	TG	NM_003235	Body											-0.435582	-1.90924	-8.45015	2.30244e-10	3.88983e-07	13.5529	7038	TG
chr1	233218769	+	cg16983456	NA	NA		OpenSea	PCNXL2	NM_014801	Body											-0.437447	-1.71638	-8.44981	2.30478e-10	3.88983e-07	13.5519	80003	PCNXL2
chr7	158331217	-	cg12364136	NA	NA		OpenSea	PTPRN2;PTPRN2;PTPRN2	NM_002847;NM_130842;NM_130843	Body;Body;Body					7:158023684-158024086				TRUE		0.26047	0.884541	8.44954	2.30672e-10	3.88983e-07	13.5511	5799	PTPRN2
chr10	48412684	-	cg12943835	NA	NA	chr10:48413741-48413968	N_Shore														0.284556	1.0329	8.44931	2.30833e-10	3.88983e-07	13.5505	NA	NA
chr9	94262767	+	cg20170059	NA	NA		OpenSea														0.254659	1.0486	8.44779	2.31898e-10	3.88983e-07	13.5461	NA	NA
chr7	104930547	-	cg17592363	NA	NA		OpenSea	SRPK2;SRPK2	NM_001278273;NM_182692	5'UTR;Body											0.289318	1.11478	8.44768	2.31978e-10	3.88983e-07	13.5458	6733	SRPK2
chr22	26838527	-	cg19692701	NA	NA		OpenSea	ASPHD2;ASPHD2	NM_020437;NM_020437	ExonBnd;Body											-0.345384	-1.64244	-8.44617	2.33043e-10	3.88983e-07	13.5414	57168	ASPHD2
chr3	169763007	+	cg13375669	NA	NA		OpenSea	GPR160	NM_014373	5'UTR						3:169762644-169763084	Unclassified_Cell_type_specific				-0.317852	-2.2323	-8.44566	2.33401e-10	3.88983e-07	13.5399	26996	GPR160
chr19	42900540	-	cg03731797	NA	NA	chr19:42901016-42901375	N_Shore									19:42900534-42902260	Promoter_Associated		TRUE		-0.351935	-1.73518	-8.44522	2.33711e-10	3.88983e-07	13.5387	NA	NA
chr15	83879539	-	cg21238234	NA	NA	chr15:83875648-83877079	S_Shelf												TRUE		0.328396	1.1868	8.44497	2.33889e-10	3.88983e-07	13.538	NA	NA
chr10	80679729	+	cg02381488	NA	NA		OpenSea														0.248148	0.873021	8.44456	2.34183e-10	3.88983e-07	13.5368	NA	NA
chr1	204960014	+	cg15212590	NA	NA		OpenSea	NFASC;NFASC;NFASC;NFASC	NM_001160332;NM_015090;NM_001005388;NM_001160331	Body;Body;Body;Body				TRUE							0.304104	1.36518	8.44424	2.34408e-10	3.88983e-07	13.5358	23114	NFASC
chr6	31583942	+	cg18113826	NA	NA	chr6:31587779-31589024	N_Shelf	AIF1;AIF1;AIF1	NM_004847;NM_032955;NM_001623	Body;Body;Body									TRUE		-0.404366	-2.20049	-8.44363	2.34842e-10	3.88983e-07	13.5341	199	AIF1
chr15	40353812	+	cg24999823	NA	NA		OpenSea	SRP14-AS1;SRP14-AS1	NR_040059;NR_040060	Body;Body				TRUE							0.282751	0.536123	8.4431	2.35223e-10	3.88983e-07	13.5325	100131089	SRP14-AS1
chr4	7054700	-	cg10004897	rs12502513	0.0501	chr4:7056020-7056581	N_Shore	TADA2B	NM_152293	Body									TRUE		-0.364448	-1.99367	-8.44157	2.36319e-10	3.89978e-07	13.5281	93624	TADA2B
chr6	131571435	-	cg12700074	NA	NA		OpenSea	AKAP7;AKAP7;AKAP7	NM_138633;NM_004842;NM_016377	TSS200;TSS200;Body				TRUE					TRUE		-0.518842	-2.71912	-8.43818	2.38761e-10	3.92588e-07	13.5183	9465	AKAP7
chr8	140757835	-	cg13442238	NA	NA		OpenSea	TRAPPC9;TRAPPC9	NM_001160372;NM_031466	Body;Body											0.257579	0.945471	8.43799	2.38896e-10	3.92588e-07	13.5178	83696	TRAPPC9
chr12	53995468	+	cg27598576	rs11170608	0.254559		OpenSea	ATF7;ATF7;ATF7;ATF7;ATF7	NR_073163;NM_001206683;NM_001130060;NM_001206682;NM_006856	Body;5'UTR;5'UTR;5'UTR;5'UTR											-0.424906	-1.44329	-8.4371	2.39543e-10	3.92833e-07	13.5152	11016	ATF7
chr20	45179345	-	cg17801864	NA	NA		OpenSea	C20orf123	NM_080721	TSS200									TRUE		-0.35939	-1.68416	-8.43629	2.40132e-10	3.92981e-07	13.5129	128506	C20orf123
chr4	720218	+	cg17705041	NA	NA	chr4:716281-716977	S_Shelf	PCGF3	NM_006315	5'UTR				TRUE	4:710112-710263				TRUE		-0.348843	-1.61983	-8.43361	2.42098e-10	3.95379e-07	13.5051	10336	PCGF3
chr4	141014217	+	cg25621692	rs80165698	0.017383		OpenSea	MAML3	NM_018717	Body		chr4:141014112-141014112		TRUE							-0.527006	-1.55082	-8.4318	2.43425e-10	3.96725e-07	13.4999	55534	MAML3
chr7	104601787	-	cg11811274	NA	NA		OpenSea					chr7:104601504-104601504									-0.452699	-1.44789	-8.42841	2.4595e-10	4.00012e-07	13.4901	NA	NA
chr18	52918079	+	cg04681088	NA	NA		OpenSea	TCF4;TCF4;TCF4;TCF4;TCF4;TCF4;TCF4;TCF4;TCF4;TCF4;TCF4;TCF4;TCF4;TCF4	NM_001243236;NM_001243235;NM_001243234;NM_001243233;NM_001306208;NM_001243232;NM_001243231;NM_001306207;NM_001243227;NM_001243228;NM_001083962;NM_003199;NM_001243230;NM_001243226	Body;Body;Body;Body;Body;Body;Body;Body;Body;Body;Body;Body;Body;Body											0.321396	1.01494	8.42623	2.47582e-10	4.0154e-07	13.4838	6925	TCF4
chr22	29605147	+	cg18036081	NA	NA	chr22:29601547-29602291	S_Shelf	EMID1	NM_133455	Body		chr22:29605025-29605025				22:29604979-29605176	Unclassified_Cell_type_specific		TRUE		-0.356749	-1.24015	-8.4258	2.47907e-10	4.0154e-07	13.4826	129080	EMID1
chr4	77011716	+	cg22301128	NA	NA		OpenSea	ART3;ART3;ART3	NM_001130016;NM_001179;NM_001130017	Body;Body;Body		chr4:77011342-77011342		TRUE		4:77011523-77011734	Unclassified_Cell_type_specific		TRUE		-0.462174	-2.22728	-8.42478	2.48677e-10	4.01961e-07	13.4796	419	ART3
chr16	89384602	+	cg08721324	NA	NA		OpenSea	ANKRD11	NM_013275	5'UTR					16:87912045-87912519				TRUE		-0.414641	-0.669261	-8.42266	2.50282e-10	4.02515e-07	13.4735	29123	ANKRD11
chr13	114988303	-	cg12380169	NA	NA		OpenSea														-0.473999	-1.33612	-8.42202	2.50768e-10	4.02515e-07	13.4717	NA	NA
chr16	4712003	+	cg06717140	NA	NA		OpenSea	MGRN1;MGRN1;MGRN1;MGRN1;MGRN1	NR_102267;NM_001142291;NM_001142290;NM_001142289;NM_015246	Body;Body;Body;Body;Body											-0.27888	-1.12527	-8.42164	2.51059e-10	4.02515e-07	13.4706	23295	MGRN1
chr6	109557073	+	cg02768585	rs76849386	0.014323		OpenSea	LOC100996634	NM_001277339	TSS1500											0.30853	1.24401	8.42105	2.51505e-10	4.02515e-07	13.4689	NA	NA
chr8	119011173	+	cg24603102	rs17505079	0.055215		OpenSea	EXT1	NM_000127	Body				TRUE							0.443444	1.73896	8.42032	2.52066e-10	4.02515e-07	13.4668	2131	EXT1
chr6	37105406	-	cg00733115	NA	NA		OpenSea					chr6:37104908-37104908		TRUE					TRUE		0.223705	0.302664	8.41966	2.52568e-10	4.02515e-07	13.4649	NA	NA
chr7	6179009	+	cg08396621	NA	NA		OpenSea	USP42	NM_032172	Body											-0.463735	-2.17537	-8.41963	2.52591e-10	4.02515e-07	13.4648	84132	USP42
chr20	44462030	+	cg05618982	NA	NA	chr20:44462383-44463169	N_Shore	SNX21;SNX21;SNX21;SNX21	NM_152897;NM_001042633;NM_001042632;NM_033421	TSS1500;TSS1500;TSS1500;TSS1500						20:44461878-44463530	Promoter_Associated				-0.385868	-2.45757	-8.41833	2.53595e-10	4.033e-07	13.461	90203	SNX21
chr13	73634643	+	cg21790851	NA	NA	chr13:73632860-73634370	S_Shore	KLF5	NM_001730	Body				TRUE	13:72532639-72532672	13:73634003-73634765	Promoter_Associated		TRUE		-0.430028	-2.31867	-8.41371	2.5718e-10	4.08178e-07	13.4477	688	KLF5
chr8	74276808	+	cg24371615	rs16938625	0.105984		OpenSea					chr8:74276592-74276592		TRUE							0.257599	0.739893	8.41143	2.58965e-10	4.09336e-07	13.4411	NA	NA
chr2	202047459	+	cg16745604	NA	NA		OpenSea	CASP10;CASP10;CASP10	NM_032977;NM_001230;NM_032974	TSS200;TSS200;TSS200								TRUE	TRUE		-0.34672	-1.71873	-8.40971	2.60323e-10	4.09336e-07	13.4361	843	CASP10
chr17	9862436	+	cg04331406	NA	NA		OpenSea	GAS7;GAS7;GAS7;GAS7	NM_201433;NM_003644;NM_001130831;NM_201432	Body;Body;Body;Body						17:9861655-9863404	Unclassified_Cell_type_specific				-0.363862	-1.40957	-8.40962	2.60396e-10	4.09336e-07	13.4358	8522	GAS7
chr22	47338365	-	cg09235147	NA	NA		OpenSea	TBC1D22A;TBC1D22A;TBC1D22A;TBC1D22A;TBC1D22A	NM_001284304;NM_001284305;NM_001284303;NM_014346;NR_104292	Body;Body;Body;Body;Body											-0.556139	-1.36222	-8.4096	2.60409e-10	4.09336e-07	13.4358	25771	TBC1D22A
chr1	153958977	-	cg26336059	rs111939539	0.014181		OpenSea	RAB13	NM_002870	TSS200					1:152225286-152225602	1:153958959-153959765	Unclassified		TRUE		-0.317666	-1.20727	-8.40948	2.60504e-10	4.09336e-07	13.4354	5872	RAB13
chr5	14415656	-	cg09111892	NA	NA		OpenSea	TRIO	NM_007118	Body											0.428925	1.13654	8.40321	2.65513e-10	4.16377e-07	13.4173	7204	TRIO
chr12	12491627	-	cg19891612	NA	NA		OpenSea	MANSC1	NM_018050	Body											-0.538954	-2.1952	-8.40203	2.66468e-10	4.17045e-07	13.4139	54682	MANSC1
chr15	88307922	-	cg05971934	NA	NA		OpenSea							TRUE					TRUE		0.292118	1.17536	8.4013	2.67061e-10	4.17146e-07	13.4118	NA	NA
chr21	40259397	+	cg20872930	NA	NA		OpenSea	LOC400867	NR_120405	Body											0.234313	0.826261	8.39994	2.68168e-10	4.18048e-07	13.4078	400867	LOC400867
chr11	71702782	+	cg26289525	NA	NA		OpenSea	RNF121;RNF121;RNF121;RNF121	NR_024147;NR_024148;NM_001300926;NM_018320	Body;Body;Body;Body		chr11:71702677-71702677									-0.417565	-1.78906	-8.39838	2.69441e-10	4.18728e-07	13.4033	55298	RNF121
chr2	112173542	-	cg15327395	NA	NA		OpenSea	MIR4435-2HG	NR_015395	Body											-0.377106	-1.18243	-8.39811	2.69666e-10	4.18728e-07	13.4025	541471	MIR4435-2HG
chr4	4442273	+	cg03065503	NA	NA		OpenSea	STX18	NM_016930	Body				TRUE					TRUE		0.408338	1.33429	8.39567	2.7167e-10	4.20581e-07	13.3955	53407	STX18
chr2	144487774	+	cg02258751	NA	NA		OpenSea	ARHGAP15	NM_018460	Body											0.394278	1.37532	8.39523	2.72036e-10	4.20581e-07	13.3942	55843	ARHGAP15
chr8	27468166	+	cg22217144	NA	NA	chr8:27471954-27472523	N_Shelf	CLU;MIR6843;CLU;CLU	NM_001831;NR_106902;NR_038335;NR_045494	5'UTR;Body;Body;Body											-0.327682	-1.77604	-8.39448	2.72657e-10	4.20581e-07	13.3921	1191, 102465508	CLU, MIR6843
chr10	94451016	-	cg24787755	NA	NA	chr10:94451329-94451737	N_Shore	HHEX	NM_002729	Body			RDMR		10:94440846-94441052				TRUE		-0.350844	-2.50913	-8.39407	2.72992e-10	4.20581e-07	13.3909	3087	HHEX
chr10	77811420	+	cg15395412	NA	NA		OpenSea	C10orf11;C10orf11;C10orf11	NM_001305581;NR_131178;NM_032024	Body;Body;Body											0.327819	2.16714	8.39241	2.74377e-10	4.21204e-07	13.3861	83938	C10orf11
chr6	15365693	+	cg13189271	rs74857545	0.018663		OpenSea	JARID2	NM_004973	Body		chr6:15365610-15365610		TRUE		6:15365541-15365872	Promoter_Associated_Cell_type_specific		TRUE		-0.448884	-1.76489	-8.3923	2.74465e-10	4.21204e-07	13.3858	3720	JARID2
chr17	39868514	-	cg15920124	rs9889551	0.158759		OpenSea	GAST	NM_000805	TSS200											0.291644	1.99769	8.38924	2.77038e-10	4.24327e-07	13.3769	2520	GAST
chr1	206836194	+	cg08753999	NA	NA		OpenSea														0.278859	0.429203	8.38842	2.77728e-10	4.2456e-07	13.3745	NA	NA
chr10	73489276	+	cg20373393	NA	NA		OpenSea	C10orf105;CDH23;CDH23	NM_001168390;NM_001171930;NM_022124	5'UTR;Body;Body		chr10:73489038-73489038									-0.367934	-1.86141	-8.38726	2.7871e-10	4.25237e-07	13.3712	414152, 64072	C10orf105, CDH23
chr2	27211953	-	cg04059696	NA	NA		OpenSea	MAPRE3	NM_012326	5'UTR				TRUE					TRUE		0.220808	0.266751	8.38651	2.79343e-10	4.2538e-07	13.369	22924	MAPRE3
chr10	71097507	-	cg24245397	NA	NA		OpenSea	HK1;HK1;HK1;HK1;HK1	NM_033497;NM_033498;NM_033500;NM_033496;NM_000188	Body;Body;Body;Body;Body				TRUE							-0.45067	-1.47441	-8.38359	2.81833e-10	4.26576e-07	13.3606	3098	HK1
chr16	81789792	-	cg09938644	NA	NA		OpenSea														-0.45651	-2.32849	-8.38342	2.81982e-10	4.26576e-07	13.3601	NA	NA
chr12	110704909	-	cg00289346	NA	NA		OpenSea					chr12:110704832-110704832									-0.474564	-1.52903	-8.38238	2.82872e-10	4.26576e-07	13.3571	NA	NA
chr3	177199287	-	cg12455066	NA	NA		OpenSea	LINC00578	NR_047568	Body											-0.448728	-1.67513	-8.38183	2.83348e-10	4.26576e-07	13.3555	100505566	LINC00578
chr22	20247735	+	cg03002689	NA	NA		OpenSea	RTN4R	NM_023004	Body											0.227464	0.265725	8.38174	2.83423e-10	4.26576e-07	13.3552	65078	RTN4R
chr10	77794758	-	cg10389741	NA	NA		OpenSea	C10orf11;C10orf11;C10orf11	NM_001305581;NR_131178;NM_032024	Body;Body;Body					10:77464572-77464765						0.351874	1.22102	8.38153	2.83607e-10	4.26576e-07	13.3546	83938	C10orf11
chr19	4566759	-	cg08964513	NA	NA	chr19:4566457-4566678	S_Shore														0.257326	0.787351	8.38117	2.83914e-10	4.26576e-07	13.3536	NA	NA
chr4	48382815	+	cg08700083	NA	NA		OpenSea	SLAIN2	NM_020846	Body				TRUE					TRUE		-0.515176	-1.66314	-8.37968	2.8521e-10	4.27434e-07	13.3492	57606	SLAIN2
chr6	106562613	-	cg01145975	NA	NA		OpenSea														0.259858	0.457905	8.37895	2.85842e-10	4.27434e-07	13.3471	NA	NA
chr16	56637612	+	cg17804137	NA	NA		OpenSea									16:56637205-56638029	Unclassified				-0.370412	-2.08678	-8.37864	2.86111e-10	4.27434e-07	13.3462	NA	NA
chr2	87893593	-	cg26663099	NA	NA		OpenSea														-0.334648	-2.07132	-8.37774	2.86897e-10	4.27799e-07	13.3436	NA	NA
chr5	10441316	+	cg23561965	NA	NA	chr5:10441605-10442512	N_Shore	ROPN1L;ROPN1L;ROPN1L-AS1	NM_001201466;NM_031916;NR_102746	TSS1500;TSS1500;Body				TRUE		5:10441041-10443001	Promoter_Associated				-0.344862	-2.3756	-8.37559	2.88776e-10	4.29789e-07	13.3374	83853, 100505845	ROPN1L, ROPN1L-AS1
chr13	45014024	-	cg21044637	NA	NA	chr13:45011151-45011395	S_Shelf	TSC22D1;TSC22D1;TSC22D1	NM_001243798;NM_001243799;NM_183422	5'UTR;Body;Body											-0.349903	-2.46824	-8.37456	2.89683e-10	4.30326e-07	13.3344	8848	TSC22D1
chr15	81633740	+	cg08450079	NA	NA		OpenSea	TMC3;TMC3-AS1;TMC3	NM_001080532;NR_120365;NM_001080532	ExonBnd;Body;Body											0.304988	1.63321	8.37252	2.91491e-10	4.31032e-07	13.3285	342125, 101929655	TMC3, TMC3-AS1
chr13	50783080	-	cg27478863	NA	NA		OpenSea							TRUE					TRUE		-0.348295	-2.34356	-8.37206	2.91894e-10	4.31032e-07	13.3272	NA	NA
chr4	110625080	-	cg17714799	NA	NA	chr4:110623959-110624831	S_Shore	CASP6;CASP6	NM_001226;NM_032992	TSS1500;TSS1500								TRUE	TRUE		-0.432087	-1.46611	-8.37178	2.92148e-10	4.31032e-07	13.3264	839	CASP6
chr20	30309466	+	cg18787420	NA	NA	chr20:30310503-30310707	N_Shore	BCL2L1;BCL2L1	NM_138578;NM_001191	Body;Body			RDMR						TRUE		0.291416	0.766765	8.37132	2.92555e-10	4.31032e-07	13.325	598	BCL2L1
chr8	38133371	-	cg14926219	NA	NA		OpenSea	WHSC1L1	NM_023034	Body											-0.316836	-1.44048	-8.37094	2.92891e-10	4.31032e-07	13.3239	54904	WHSC1L1
chr10	78193152	+	cg04812133	NA	NA		OpenSea	C10orf11;C10orf11;C10orf11	NM_001305581;NR_131178;NM_032024	Body;Body;Body											0.283768	0.768182	8.36783	2.9568e-10	4.34327e-07	13.3149	83938	C10orf11
chr16	87203817	-	cg20687848	rs2121249	0.023636		OpenSea														0.249197	1.00652	8.36697	2.96452e-10	4.34651e-07	13.3124	NA	NA
chr8	122368492	-	cg01341067	rs73328420	0.011883		OpenSea							TRUE							0.418807	1.92123	8.36282	3.00223e-10	4.38407e-07	13.3004	NA	NA
chr9	99145401	-	cg00430036	NA	NA	chr9:99145524-99145849	N_Shore	SLC35D2	NM_007001	Body						9:99145116-99146777	Unclassified_Cell_type_specific		TRUE		-0.304797	-1.54789	-8.36234	3.00658e-10	4.38407e-07	13.299	11046	SLC35D2
chr5	31742848	+	cg09152451	NA	NA		OpenSea														0.271331	0.862537	8.36232	3.0068e-10	4.38407e-07	13.299	NA	NA
chr3	182972742	+	cg23655039	NA	NA	chr3:182971429-182972635	S_Shore	MCF2L2;B3GNT5	NM_015078;NM_032047	Body;5'UTR			RDMR						TRUE		-0.378054	-2.33667	-8.35968	3.03101e-10	4.41015e-07	13.2913	23101, 84002	MCF2L2, B3GNT5
chr5	179496893	-	cg02596779	NA	NA	chr5:179498291-179499338	N_Shore	RNF130	NM_018434	Body		chr5:179496781-179496781	RDMR	TRUE					TRUE		-0.426203	-2.41232	-8.35916	3.03588e-10	4.41015e-07	13.2898	55819	RNF130
chr9	130768215	-	cg22503783	NA	NA		OpenSea														-0.35293	-1.78657	-8.3577	3.04933e-10	4.42155e-07	13.2856	NA	NA
chr6	135627987	+	cg00797554	rs7754938	0.069402		OpenSea	AHI1;AHI1;AHI1	NM_001134830;NM_017651;NM_001134831	Body;Body;Body											-0.393703	-2.48085	-8.35637	3.06172e-10	4.43136e-07	13.2817	54806	AHI1
chr3	183596123	+	cg19266387	NA	NA		OpenSea	PARL;PARL	NM_001037639;NM_018622	Body;Body				TRUE					TRUE		-0.505046	-2.26931	-8.35274	3.09579e-10	4.47247e-07	13.2712	55486	PARL
chr8	61807417	+	cg21692838	NA	NA		OpenSea														-0.371554	-1.53182	-8.34853	3.13572e-10	4.52187e-07	13.259	NA	NA
chr9	125795820	-	cg15441686	NA	NA		OpenSea	GPR21;RABGAP1	NM_005294;NM_012197	TSS200;Body											-0.415129	-1.6942	-8.3471	3.14942e-10	4.53335e-07	13.2549	2844, 23637	GPR21, RABGAP1
chr20	44541013	+	cg24182521	NA	NA	chr20:44539729-44540099	S_Shore	PLTP;PLTP	NM_182676;NM_006227	TSS1500;TSS1500						20:44540800-44541231	Unclassified_Cell_type_specific		TRUE		-0.351149	-1.97843	-8.34594	3.16058e-10	4.54113e-07	13.2515	5360	PLTP
chr2	196427684	-	cg06266994	NA	NA		OpenSea									2:196427575-196427783	Unclassified_Cell_type_specific				0.362091	0.980281	8.34529	3.16683e-10	4.54184e-07	13.2496	NA	NA
chr17	39656157	+	cg15971827	NA	NA		OpenSea														0.233883	0.273576	8.34326	3.18643e-10	4.56165e-07	13.2437	NA	NA
chr3	71560431	-	cg01463294	NA	NA		OpenSea	FOXP1;FOXP1;FOXP1;FOXP1;FOXP1	NM_001244816;NM_001244808;NM_032682;NM_001244810;NM_001012505	5'UTR;5'UTR;5'UTR;5'UTR;5'UTR				TRUE							-0.341156	-1.44719	-8.33985	3.21974e-10	4.59378e-07	13.2338	27086	FOXP1
chr1	28462234	+	cg15672949	NA	NA		OpenSea					chr1:28462161-28462161									-0.535289	-2.56484	-8.33977	3.22052e-10	4.59378e-07	13.2336	NA	NA
chr6	89928426	+	cg08321271	NA	NA		OpenSea	GABRR1;GABRR1;GABRR1;GABRR1	NM_002042;NM_001256704;NM_001256703;NM_001267582	TSS1500;TSS1500;TSS1500;5'UTR											0.400588	1.84276	8.3387	3.23098e-10	4.60038e-07	13.2305	2569	GABRR1
chr2	39063259	+	cg09459451	NA	NA		OpenSea	DHX57	NM_198963	Body		chr2:39063059-39063059									-0.455662	-1.4023	-8.33487	3.26895e-10	4.64605e-07	13.2194	90957	DHX57
chr11	57443308	-	cg27636058	NA	NA		OpenSea	ZDHHC5	NM_015457	Body				TRUE					TRUE		0.293203	1.61115	8.33394	3.27824e-10	4.65088e-07	13.2167	25921	ZDHHC5
chr17	28246432	+	cg21794683	NA	NA		OpenSea	SSH2;SSH2;SSH2	NM_033389;NM_001282129;NM_001282130	Body;Body;Body											-0.47192	-2.29657	-8.33236	3.29399e-10	4.65933e-07	13.2121	85464	SSH2
chr4	159131516	-	cg19843036	NA	NA	chr4:159131508-159131736	Island	TMEM144;TMEM144	NM_018342;NM_018342	5'UTR;1stExon				TRUE	4:159350959-159351186			TRUE	TRUE		-0.414274	-2.74464	-8.33216	3.29601e-10	4.65933e-07	13.2116	55314	TMEM144
chr1	236165249	+	cg08801007	NA	NA		OpenSea	NID1	NM_002508	Body											-0.474314	-1.827	-8.32655	3.35287e-10	4.72399e-07	13.1953	4811	NID1
chr9	74334857	+	cg10017394	NA	NA		OpenSea	TMEM2;TMEM2	NM_001135820;NM_013390	Body;Body											-0.4339	-1.74057	-8.32647	3.35373e-10	4.72399e-07	13.195	23670	TMEM2
chr8	42994955	-	cg26618437	NA	NA	chr8:42995665-42996591	N_Shore	HGSNAT	NM_152419	TSS1500											-0.562622	-3.04757	-8.32485	3.37029e-10	4.7312e-07	13.1903	138050	HGSNAT
chr6	32820029	+	cg02181920	rs72860339	0.029241	chr6:32820849-32822370	N_Shore	TAP1	NM_000593	Body									TRUE		0.400999	0.495121	8.3248	3.37084e-10	4.7312e-07	13.1902	6890	TAP1
chr2	109204845	+	cg00585790	NA	NA		OpenSea	LIMS1;LIMS1	NM_004987;NM_004987	1stExon;5'UTR	low-CpG:108571177-108571466							TRUE	TRUE		-0.386137	-2.4651	-8.32356	3.38358e-10	4.73745e-07	13.1866	3987	LIMS1
chr7	151691457	+	cg06380475	NA	NA		OpenSea	GALNTL5;GALNTL5	NR_033169;NM_145292	Body;Body											0.283562	1.37833	8.3232	3.38731e-10	4.73745e-07	13.1855	168391	GALNTL5
chr1	227946279	+	cg24576313	rs116441613	0.013032		OpenSea	SNAP47	NM_053052	Body						1:227946127-227946497	Unclassified_Cell_type_specific				0.283766	0.453571	8.32217	3.3979e-10	4.74385e-07	13.1826	116841	SNAP47
chr17	64227024	+	cg19253201	NA	NA		OpenSea	APOH	NM_000042	TSS1500											0.329874	1.03327	8.32096	3.41047e-10	4.75253e-07	13.1791	350	APOH
chr2	233877200	+	cg03648730	rs6710482	0.025276		OpenSea	NGEF	NM_019850	5'UTR											-0.365613	-1.70496	-8.32041	3.41617e-10	4.75253e-07	13.1775	25791	NGEF
chr16	75121671	+	cg22438063	NA	NA		OpenSea	ZNRF1	NM_032268	Body				TRUE							-0.318197	-1.68146	-8.31866	3.43449e-10	4.76462e-07	13.1724	84937	ZNRF1
chr1	232864391	+	cg03428503	NA	NA		OpenSea							TRUE					TRUE		0.405062	1.64784	8.31807	3.44063e-10	4.76462e-07	13.1707	NA	NA
chr9	132316968	+	cg07147544	NA	NA		OpenSea														-0.347719	-1.75832	-8.31769	3.44466e-10	4.76462e-07	13.1696	NA	NA
chr22	47338605	+	cg16381605	NA	NA		OpenSea	TBC1D22A;TBC1D22A;TBC1D22A;TBC1D22A;TBC1D22A	NM_001284304;NM_001284305;NM_001284303;NM_014346;NR_104292	Body;Body;Body;Body;Body		chr22:47338470-47338470			22:45717200-45717286						-0.450658	-1.93132	-8.31728	3.44902e-10	4.76462e-07	13.1684	25771	TBC1D22A
chr4	105890788	+	cg10925937	NA	NA		OpenSea									4:105890563-105890864	Unclassified_Cell_type_specific				-0.411965	-1.99118	-8.31635	3.45879e-10	4.76804e-07	13.1657	NA	NA
chr20	3819979	+	cg00120897	NA	NA		OpenSea														-0.40495	-1.80356	-8.31589	3.46358e-10	4.76804e-07	13.1644	NA	NA
chr1	169455899	+	cg06062494	NA	NA	chr1:169454558-169455577	S_Shore	SLC19A2	NM_006996	TSS1500											-0.486545	-2.75166	-8.31173	3.5078e-10	4.81041e-07	13.1523	10560	SLC19A2
chr7	116963492	+	cg01830294	NA	NA	chr7:116962841-116964803	Island	WNT2;WNT2	NR_024047;NM_003391	TSS200;TSS200			DMR		7:116750053-116752039			TRUE	TRUE		-0.318728	-1.99072	-8.31097	3.516e-10	4.81041e-07	13.1501	7472	WNT2
chr14	73932609	-	cg25220326	NA	NA		OpenSea					chr14:73932564-73932564									-0.415415	-2.29038	-8.3109	3.51672e-10	4.81041e-07	13.1499	NA	NA
chr4	2748390	-	cg21715619	NA	NA		OpenSea	TNIP2;TNIP2;TNIP2	NM_001161527;NM_001292016;NM_024309	Body;Body;Body				TRUE		4:2747877-2748459	Unclassified				0.307544	0.663341	8.31071	3.51875e-10	4.81041e-07	13.1493	79155	TNIP2
chr2	121612912	+	cg21454279	NA	NA		OpenSea	GLI2	NM_005270	Body											0.297117	1.08543	8.30609	3.56869e-10	4.8663e-07	13.1359	2736	GLI2
chr1	167298149	+	cg08267336	NA	NA		OpenSea	POU2F1;POU2F1;POU2F1;POU2F1	NM_001198783;NR_037163;NM_002697;NM_001198786	TSS200;Body;Body;Body											-0.498976	-1.68757	-8.30579	3.57197e-10	4.8663e-07	13.135	5451	POU2F1
chr22	40905891	-	cg24812349	NA	NA		OpenSea	MKL1;MKL1;MKL1	NM_001282662;NM_020831;NM_001282661	5'UTR;5'UTR;5'UTR											-0.397463	-1.40308	-8.30279	3.60475e-10	4.90248e-07	13.1263	57591	MKL1
chr18	371380	-	cg16279684	NA	NA		OpenSea	COLEC12	NM_130386	Body											0.297987	1.60076	8.30179	3.61581e-10	4.90742e-07	13.1234	81035	COLEC12
chr14	85853554	-	cg15883287	NA	NA		OpenSea														0.278429	1.28563	8.30134	3.62082e-10	4.90742e-07	13.1221	NA	NA
chr3	51602206	-	cg00847511	NA	NA		OpenSea	RAD54L2	NM_015106	5'UTR				TRUE							-0.501699	-2.61505	-8.29792	3.65871e-10	4.94567e-07	13.1122	23132	RAD54L2
chr3	55515585	+	cg15345351	NA	NA	chr3:55515152-55515613	Island	WNT5A;WNT5A	NM_001256105;NM_003392	TSS200;Body					3:55490193-55490844						-0.288553	-2.91603	-8.29767	3.66158e-10	4.94567e-07	13.1114	7474	WNT5A
chr22	43041118	+	cg11879465	NA	NA	chr22:43045009-43045679	N_Shelf	CYB5R3;CYB5R3;CYB5R3;CYB5R3;CYB5R3	NM_001171660;NM_000398;NM_007326;NM_001171661;NM_001129819	TSS1500;Body;5'UTR;5'UTR;5'UTR			RDMR	TRUE							-0.315289	-1.082	-8.29692	3.66989e-10	4.94842e-07	13.1093	1727	CYB5R3
chr18	12679466	-	cg16402252	NA	NA		OpenSea	PSMG2;CEP76;CEP76;CEP76	NM_147163;NR_073537;NM_001271989;NM_024899	5'UTR;Body;Body;Body											-0.352124	-1.91477	-8.29293	3.71483e-10	4.99422e-07	13.0977	56984, 79959	PSMG2, CEP76
chr22	31625914	+	cg17751774	NA	NA		OpenSea	LIMK2	NM_005569	Body				TRUE		22:31625539-31625957	Promoter_Associated_Cell_type_specific				-0.346061	-2.00406	-8.29279	3.71652e-10	4.99422e-07	13.0973	3985	LIMK2
chr20	45179234	-	cg17349544	NA	NA		OpenSea	OCSTAMP	NM_080721	TSS200											-0.445672	-1.99871	-8.29103	3.73648e-10	5.0125e-07	13.0922	128506	OCSTAMP
chr17	60937887	+	cg23247281	NA	NA		OpenSea	MIR548W	NR_036146	Body											0.293497	1.25275	8.2898	3.75056e-10	5.01535e-07	13.0886	100422923	MIR548W
chr17	55888532	-	cg18347010	NA	NA		OpenSea							TRUE	17:53243447-53243584				TRUE		-0.362159	-2.19682	-8.2894	3.75511e-10	5.01535e-07	13.0874	NA	NA
chr17	71434049	-	cg04908905	NA	NA	chr17:71431621-71431878	S_Shelf	SDK2	NM_001144952	Body									TRUE		0.260805	0.843937	8.28918	3.75768e-10	5.01535e-07	13.0868	54549	SDK2
chr20	45342916	+	cg20359756	NA	NA		OpenSea	SLC2A10	NM_030777	Body											0.207701	0.372653	8.28738	3.77832e-10	5.03438e-07	13.0816	81031	SLC2A10
chr22	23593187	+	cg25630875	NA	NA		OpenSea	BCR;BCR	NM_004327;NM_021574	Body;Body				TRUE							-0.418476	-0.811933	-8.28443	3.8125e-10	5.07135e-07	13.073	613	BCR
chr11	67858441	-	cg13367589	NA	NA		OpenSea	CHKA;CHKA	NM_001277;NM_212469	Body;Body											-0.495748	-2.21569	-8.28159	3.84571e-10	5.10091e-07	13.0647	1119	CHKA
chr12	54690833	-	cg24552675	NA	NA		OpenSea	NFE2;NFE2;NFE2	NM_001136023;NM_001261461;NM_006163	5'UTR;5'UTR;TSS1500											-0.316813	-1.81054	-8.28142	3.84765e-10	5.10091e-07	13.0642	4778	NFE2
chr12	53969503	+	cg25352747	NA	NA		OpenSea	ATF7;ATF7;ATF7;ATF7;ATF7	NM_001130060;NM_006856;NM_001206683;NM_001206682;NR_073163	Body;Body;Body;Body;Body											-0.573112	-0.874889	-8.28054	3.858e-10	5.10606e-07	13.0617	11016	ATF7
chr10	89564834	-	cg02589947	NA	NA		OpenSea	ATAD1	NM_032810	Body											0.338453	0.92416	8.27968	3.86822e-10	5.111e-07	13.0592	84896	ATAD1
chr3	42950090	-	cg12019893	NA	NA	chr3:42947480-42948170	S_Shore	ZNF662;ZNF662	NM_207404;NM_001134656	Body;Body			CDMR						TRUE		0.3798	1.17716	8.27508	3.92288e-10	5.17456e-07	13.0458	389114	ZNF662
chr10	14703043	-	cg12609546	rs74976155	0.04583		OpenSea	FAM107B;FAM107B	NM_031453;NM_001282695	Body;5'UTR		chr10:14702883-14702883									-0.332661	-1.55261	-8.2676	4.0136e-10	5.26857e-07	13.024	83641	FAM107B
chr2	160471518	+	cg03994381	rs138415100	0.0101	chr2:160472088-160472736	N_Shore	LOC643072;LOC643072;BAZ2B;BAZ2B	NR_110588;NR_110587;NM_001289975;NM_013450	TSS1500;TSS1500;5'UTR;5'UTR						2:160471477-160471602	Promoter_Associated_Cell_type_specific				-0.518037	-2.20482	-8.26693	4.02182e-10	5.26857e-07	13.0221	643072, 29994	LOC643072, BAZ2B
chr1	65775064	+	cg20968142	NA	NA	chr1:65775018-65775746	Island	DNAJC6;DNAJC6;DNAJC6	NM_001256864;NM_001256865;NM_014787	TSS200;5'UTR;Body				TRUE	1:65547354-65547876						-0.314512	-2.81707	-8.26637	4.02871e-10	5.26857e-07	13.0205	9829	DNAJC6
chr3	58024845	+	cg12152073	NA	NA		OpenSea	FLNB;FLNB;FLNB;FLNB	NM_001164319;NM_001164318;NM_001457;NM_001164317	Body;Body;Body;Body											-0.401705	-1.83674	-8.26513	4.04396e-10	5.26857e-07	13.0169	2317	FLNB
chr2	182652738	-	cg20587271	NA	NA		OpenSea					chr2:182652534-182652534									-0.314485	-2.41168	-8.26465	4.04991e-10	5.26857e-07	13.0155	NA	NA
chr4	170928419	+	cg00860182	NA	NA		OpenSea	MFAP3L;MFAP3L	NM_021647;NM_001301647	5'UTR;5'UTR											-0.425817	-1.60021	-8.26464	4.04999e-10	5.26857e-07	13.0154	9848	MFAP3L
chr16	17166247	+	cg13133312	NA	NA		OpenSea														0.358879	1.31304	8.26434	4.05368e-10	5.26857e-07	13.0146	NA	NA
chr1	212809557	+	cg04564681	rs3123536	0.205835		OpenSea														-0.321575	-3.03638	-8.26419	4.05554e-10	5.26857e-07	13.0141	NA	NA
chr8	42356871	-	cg10806146	NA	NA		OpenSea	SLC20A2	NM_006749	5'UTR			CDMR	TRUE	8:42475794-42476072				TRUE		-0.33811	-1.04036	-8.26405	4.05735e-10	5.26857e-07	13.0137	6575	SLC20A2
chr11	8788397	+	cg14488043	NA	NA		OpenSea	ST5;ST5;ST5	NM_213618;NM_139157;NM_005418	5'UTR;5'UTR;5'UTR				TRUE							0.269155	1.45389	8.26376	4.06095e-10	5.26857e-07	13.0129	6764	ST5
chr14	81629527	+	cg10050207	NA	NA		OpenSea														-0.481473	-1.53067	-8.26315	4.06846e-10	5.26964e-07	13.0111	NA	NA
chr13	37454413	-	cg23200122	NA	NA		OpenSea	SMAD9;SMAD9	NM_001127217;NM_005905	5'UTR;5'UTR											0.308365	1.05997	8.26035	4.10338e-10	5.30616e-07	13.003	4093	SMAD9
chr5	39219698	-	cg13703437	NA	NA		OpenSea	FYB;FYB	NM_199335;NM_001465	TSS200;TSS200								TRUE	TRUE		-0.482535	-1.3425	-8.25851	4.12654e-10	5.32046e-07	12.9976	2533	FYB
chr13	99884177	+	cg16154454	NA	NA		OpenSea	UBAC2;UBAC2;UBAC2;MIR548AN	NR_026644;NM_001144072;NM_177967;NR_039765	Body;Body;Body;Body											-0.404433	-1.89855	-8.25782	4.13523e-10	5.32046e-07	12.9956	337867, 100616144	UBAC2, MIR548AN
chr19	4976633	-	cg04503332	rs112220911	0.018282		OpenSea	KDM4B	NM_015015	5'UTR		chr19:4976440-4976440			19:4927606-4927809						-0.424999	-1.71735	-8.25744	4.14002e-10	5.32046e-07	12.9945	23030	KDM4B
chr13	114822877	+	cg14063747	NA	NA		OpenSea	RASA3	NM_007368	Body											-0.423449	-0.895333	-8.25705	4.14496e-10	5.32046e-07	12.9934	22821	RASA3
chr21	33968392	+	cg14379968	rs180794961	0.0224		OpenSea														0.352687	1.56261	8.2568	4.14816e-10	5.32046e-07	12.9926	NA	NA
chr16	28121951	+	cg00593814	NA	NA		OpenSea	XPO6;XPO6	NM_001270940;NM_015171	Body;Body											-0.520708	-1.43031	-8.25476	4.17407e-10	5.345e-07	12.9867	23214	XPO6
chr3	99615019	-	cg26273312	NA	NA		OpenSea	MIR548G;CMSS1;FILIP1L;FILIP1L	NR_031662;NM_032359;NM_182909;NM_001042459	Body;Body;Body;Body		chr3:99614794-99614794		TRUE							-0.50859	-1.31656	-8.25271	4.20041e-10	5.36766e-07	12.9807	100313938, 84319, 11259	MIR548G, CMSS1, FILIP1L
chr1	90369790	+	cg11075127	NA	NA		OpenSea	LRRC8D;LRRC8D	NM_001134479;NM_018103	5'UTR;5'UTR											-0.403563	-1.73747	-8.25201	4.2093e-10	5.36766e-07	12.9787	55144	LRRC8D
chr13	50217317	+	cg10328118	NA	NA		OpenSea					chr13:50217217-50217217									-0.485457	-1.55741	-8.25179	4.21217e-10	5.36766e-07	12.978	NA	NA
chr5	140961838	+	cg15340456	NA	NA		OpenSea	DIAPH1;DIAPH1	NM_001079812;NM_005219	Body;Body											-0.46127	-1.49732	-8.24976	4.23844e-10	5.39241e-07	12.9721	1729	DIAPH1
chr10	3792283	+	cg09455513	NA	NA		OpenSea							TRUE					TRUE		-0.36248	-1.52434	-8.24461	4.30565e-10	5.4691e-07	12.9571	NA	NA
chr5	142806343	+	cg14438279	NA	NA		OpenSea	NR3C1;NR3C1;NR3C1	NM_001018077;NM_001018075;NM_001018074	5'UTR;5'UTR;5'UTR											0.468328	1.34526	8.24161	4.3453e-10	5.5106e-07	12.9484	2908	NR3C1
chr9	129624994	+	cg13916080	NA	NA	chr9:129622611-129623574	S_Shore	ZBTB34	NM_001099270	5'UTR		chr9:129624910-129624910							TRUE		-0.413255	-1.92528	-8.23723	4.40382e-10	5.57585e-07	12.9357	403341	ZBTB34
chr8	59507393	-	cg13763047	rs73250303	0.042543		OpenSea	NSMAF;NSMAF	NM_001144772;NM_003580	Body;Body				TRUE							-0.397644	-1.92073	-8.236	4.42045e-10	5.58702e-07	12.9321	8439	NSMAF
chr14	62036609	+	cg09341797	NA	NA		OpenSea	FLJ22447;LOC101927780;LOC101927780	NR_039985;NR_110417;NR_110416	TSS1500;Body;Body						14:62036505-62036978	Unclassified_Cell_type_specific				-0.471706	-1.99193	-8.23553	4.42681e-10	5.58702e-07	12.9307	400221	FLJ22447
chr13	46190037	+	cg20884298	NA	NA		OpenSea	FAM194B	NM_182542	TSS200				TRUE					TRUE		-0.352442	-2.21361	-8.23475	4.43734e-10	5.59136e-07	12.9285	220081	FAM194B
chr16	69121082	-	cg13508642	NA	NA		OpenSea														-0.236126	-2.04767	-8.23404	4.44707e-10	5.59469e-07	12.9264	NA	NA
chr7	105926817	+	cg13145193	rs61330082	0.295874	chr7:105924650-105925975	S_Shore	NAMPT	NM_005746	TSS1500						7:105926562-105926866	Promoter_Associated_Cell_type_specific				0.399405	1.31313	8.23178	4.4779e-10	5.60552e-07	12.9198	10135	NAMPT
chr11	107695825	+	cg26794034	rs1021901	0.237142		OpenSea	SLC35F2	NM_017515	Body											-0.429017	-2.16146	-8.23175	4.47826e-10	5.60552e-07	12.9197	54733	SLC35F2
chr8	125388806	-	cg26780125	NA	NA	chr8:125383817-125385437	S_Shelf												TRUE		-0.362207	-1.64428	-8.23119	4.48594e-10	5.60552e-07	12.9181	NA	NA
chr2	202047473	+	cg24401737	rs41440544	0.042108		OpenSea	CASP10;CASP10;CASP10	NM_032977;NM_001230;NM_032974	TSS200;TSS200;TSS200						2:202047464-202048322	Promoter_Associated_Cell_type_specific		TRUE		-0.448774	-2.31057	-8.23082	4.49101e-10	5.60552e-07	12.917	843	CASP10
chr18	13291163	-	cg06012220	NA	NA		OpenSea	LDLRAD4;LDLRAD4	NM_181482;NM_181481	5'UTR;5'UTR		chr18:13291140-13291140				18:13290821-13291196	Unclassified_Cell_type_specific				0.229691	0.894974	8.23081	4.49122e-10	5.60552e-07	12.917	753	LDLRAD4
chr1	91000048	-	cg14362105	rs113550183	0.015096		OpenSea							TRUE							0.310517	1.48223	8.23028	4.49847e-10	5.60571e-07	12.9154	NA	NA
chr4	3060812	+	cg13831161	NA	NA		OpenSea														-0.369905	-2.2286	-8.22783	4.53225e-10	5.63421e-07	12.9083	NA	NA
chr5	176748043	+	cg15867796	NA	NA		OpenSea														-0.354763	-1.62339	-8.22759	4.53563e-10	5.63421e-07	12.9076	NA	NA
chr2	43189254	-	cg17993248	rs6745258	0.375807		OpenSea														-0.345163	-1.12244	-8.22354	4.59219e-10	5.6955e-07	12.8958	NA	NA
chr16	81528974	-	cg04851702	rs17777059	0.177762		OpenSea	CMIP;CMIP;CMIP	NM_030629;NM_030629;NM_198390	1stExon;5'UTR;Body									TRUE		-0.378102	-1.82783	-8.22244	4.60764e-10	5.70569e-07	12.8926	80790	CMIP
chr3	101504046	+	cg15363920	NA	NA		OpenSea	NXPE3;NXPE3	NM_145037;NM_001134456	5'UTR;5'UTR						3:101504035-101504483	Promoter_Associated_Cell_type_specific				-0.36696	-2.19802	-8.2198	4.64501e-10	5.73477e-07	12.8849	91775	NXPE3
chr5	142514548	-	cg18004617	NA	NA		OpenSea	ARHGAP26;ARHGAP26	NM_001135608;NM_015071	Body;Body				TRUE							0.3273	2.05352	8.21976	4.64567e-10	5.73477e-07	12.8848	23092	ARHGAP26
chr2	113432193	+	cg24899310	NA	NA		OpenSea														-0.362003	-1.52126	-8.21763	4.67591e-10	5.76309e-07	12.8786	NA	NA
chr6	4890079	-	cg03187073	NA	NA		OpenSea	CDYL;CDYL;CDYL;CDYL	NM_001143970;NM_004824;NR_026590;NM_001143971	5'UTR;Body;Body;TSS200									TRUE		-0.603222	-1.69908	-8.21669	4.6894e-10	5.7707e-07	12.8758	9425	CDYL
chr2	233381417	+	cg11929365	NA	NA		OpenSea														0.226208	0.795168	8.21549	4.70676e-10	5.77519e-07	12.8723	NA	NA
chr17	61524713	+	cg06243194	NA	NA	chr17:61523000-61524470	S_Shore	CYB561;CYB561	NM_001017916;NM_001915	TSS1500;TSS1500				TRUE							-0.318291	-2.64071	-8.21542	4.70769e-10	5.77519e-07	12.8721	1534	CYB561
chr3	121865709	+	cg11279858	NA	NA		OpenSea														0.394366	1.58213	8.21455	4.7203e-10	5.78166e-07	12.8696	NA	NA
chr1	2171879	+	cg01776341	NA	NA		OpenSea	SKI	NM_003036	Body		chr1:2171824-2171824		TRUE		1:2171832-2172243	Unclassified_Cell_type_specific				-0.284234	-1.25602	-8.21327	4.73875e-10	5.78763e-07	12.8659	6497	SKI
chr10	81045085	-	cg04609265	NA	NA		OpenSea	ZMIZ1	NM_020338	Body				TRUE		10:81045003-81045137	Unclassified_Cell_type_specific				0.309188	1.08268	8.2132	4.73984e-10	5.78763e-07	12.8656	57178	ZMIZ1
chr20	49072540	+	cg26604595	NA	NA		OpenSea					chr20:49072488-49072488									-0.320504	-1.82449	-8.21038	4.78093e-10	5.82792e-07	12.8574	NA	NA
chr1	47060743	+	cg12919527	NA	NA		OpenSea	MKNK1;MKNK1;MKNK1;MKNK1;MKNK1	NM_001135553;NM_198973;NM_003684;NR_024176;NR_024174	5'UTR;5'UTR;5'UTR;Body;Body											-0.443291	-1.94038	-8.20893	4.80214e-10	5.82792e-07	12.8532	8569	MKNK1
chr16	88589918	+	cg09962809	rs75303800	0.119854	chr16:88590204-88590410	N_Shore	ZFPM1	NM_153813	Body						16:88589880-88590041	Unclassified_Cell_type_specific		TRUE		-0.269316	-1.74351	-8.20812	4.8141e-10	5.82792e-07	12.8508	161882	ZFPM1
chr1	92414782	+	cg02935097	NA	NA	chr1:92414718-92414986	Island	BRDT	NM_207189	TSS200					1:92187307-92187842	1:92413703-92414789	Unclassified_Cell_type_specific		TRUE		0.450641	1.83318	8.20796	4.81636e-10	5.82792e-07	12.8504	676	BRDT
chr15	83513583	-	cg07073529	NA	NA		OpenSea														-0.3457	-2.19781	-8.20715	4.82843e-10	5.82792e-07	12.848	NA	NA
chr1	230248121	-	cg23735745	NA	NA		OpenSea	GALNT2	NM_004481	Body		chr1:230248068-230248068		TRUE					TRUE		-0.400128	-1.86222	-8.20631	4.84083e-10	5.82792e-07	12.8456	2590	GALNT2
chr7	45903399	+	cg05145862	NA	NA		OpenSea														0.23947	0.226753	8.2063	4.8409e-10	5.82792e-07	12.8455	NA	NA
chr2	153468347	-	cg00612751	NA	NA		OpenSea	FMNL2	NM_052905	Body				TRUE					TRUE		-0.345229	-2.13331	-8.20614	4.84339e-10	5.82792e-07	12.8451	114793	FMNL2
chr7	141985039	+	cg08605993	NA	NA		OpenSea														0.357778	1.79843	8.20474	4.86413e-10	5.82792e-07	12.841	NA	NA
chr7	44318619	-	cg00009919	NA	NA		OpenSea	CAMK2B;CAMK2B;CAMK2B;CAMK2B;CAMK2B;CAMK2B;CAMK2B;CAMK2B;CAMK2B	NM_172081;NM_172079;NM_172080;NM_172078;NM_001293170;NM_001220;NM_172084;NM_172083;NM_172082	Body;Body;Body;Body;Body;Body;Body;Body;Body				TRUE							0.247333	1.20748	8.20444	4.86863e-10	5.82792e-07	12.8401	816	CAMK2B
chr10	64520254	-	cg05105832	NA	NA		OpenSea					chr10:64520214-64520214									-0.364041	-1.4477	-8.20399	4.87529e-10	5.82792e-07	12.8388	NA	NA
chr4	11482979	+	cg06576519	NA	NA		OpenSea														-0.375927	-1.39068	-8.20344	4.88354e-10	5.82792e-07	12.8372	NA	NA
chr6	137603455	+	cg17138053	NA	NA		OpenSea														-0.329178	-2.09017	-8.20344	4.88355e-10	5.82792e-07	12.8372	NA	NA
chr1	228857260	-	cg05008852	NA	NA		OpenSea	RHOU	NR_037962	Body											0.374232	1.61574	8.20314	4.88798e-10	5.82792e-07	12.8363	58480	RHOU
chr6	106233632	-	cg15850190	NA	NA		OpenSea					chr6:106233418-106233418									-0.436167	-2.09949	-8.20295	4.89087e-10	5.82792e-07	12.8358	NA	NA
chr11	995292	+	cg08811482	NA	NA	chr11:993208-994006	S_Shore	AP2A2;AP2A2	NM_001242837;NM_012305	Body;Body						11:995287-995709	Unclassified_Cell_type_specific				0.25835	1.1626	8.20203	4.90464e-10	5.82792e-07	12.8331	161	AP2A2
chr11	65326533	-	cg02589497	NA	NA	chr11:65325081-65326209	S_Shore	LTBP3;LTBP3;LTBP3	NM_001130144;NM_001164266;NM_021070	TSS1500;TSS1500;TSS1500											-0.305708	-1.73674	-8.20201	4.90488e-10	5.82792e-07	12.833	4054	LTBP3
chr1	159904598	-	cg07198059	NA	NA		OpenSea	IGSF9;IGSF9;IGSF9;IGSF9	NM_020789;NM_001135050;NM_020789;NM_001135050	ExonBnd;ExonBnd;Body;Body											0.288746	0.847441	8.20195	4.90583e-10	5.82792e-07	12.8329	57549	IGSF9
chr11	118846877	+	cg26785702	NA	NA	chr11:118842379-118842933	S_Shelf	FOXR1	NM_181721	Body									TRUE		0.243946	0.780791	8.2009	4.92167e-10	5.83794e-07	12.8298	283150	FOXR1
chr13	50702914	+	cg26585452	NA	NA	chr13:50703685-50705025	N_Shore						CDMR		13:49600879-49601046	13:50702745-50703962	Unclassified_Cell_type_specific		TRUE		0.455854	0.986074	8.19838	4.95969e-10	5.87421e-07	12.8225	NA	NA
chr9	111622249	+	cg01919509	NA	NA		OpenSea														0.268733	0.657135	8.19657	4.98731e-10	5.89807e-07	12.8172	NA	NA
chr3	11624023	+	cg07330114	NA	NA		OpenSea	VGLL4;VGLL4;VGLL4	NM_014667;NM_001128220;NM_001128219	Body;TSS200;Body				TRUE					TRUE		-0.427478	-2.45528	-8.1911	5.07152e-10	5.96325e-07	12.8012	9686	VGLL4
chr7	27208590	+	cg23854860	NA	NA	chr7:27208871-27209616	N_Shore	HOXA10-AS;HOXA10-HOXA9	NR_046609;NR_037940	Body;Body											-0.250226	-1.43886	-8.19035	5.08325e-10	5.96325e-07	12.799	100874323, 100534589	HOXA10-AS, HOXA10-HOXA9
chr3	113350168	+	cg20703878	NA	NA		OpenSea														-0.447792	-2.42123	-8.19027	5.08446e-10	5.96325e-07	12.7988	NA	NA
chr1	101174567	-	cg07830156	NA	NA		OpenSea							TRUE					TRUE		0.301323	1.29215	8.19027	5.08455e-10	5.96325e-07	12.7988	NA	NA
chr15	66697029	+	cg05485635	rs1025453	0.101947		OpenSea	MAP2K1	NM_002755	Body				TRUE		15:66696920-66697188	Unclassified_Cell_type_specific				-0.410705	-1.89305	-8.19011	5.08696e-10	5.96325e-07	12.7983	5604	MAP2K1
chr4	75960138	-	cg17130646	NA	NA		OpenSea	PARM1	NM_015393	Body											0.271388	0.888104	8.18992	5.08995e-10	5.96325e-07	12.7978	25849	PARM1
chr6	16586201	-	cg21074468	rs60494656	0.010522		OpenSea	ATXN1;ATXN1	NM_001128164;NM_000332	5'UTR;5'UTR											-0.460219	-1.30661	-8.18957	5.09535e-10	5.96325e-07	12.7967	6310	ATXN1
chr2	69062067	-	cg07677892	NA	NA		OpenSea														-0.549354	-1.34382	-8.18894	5.1052e-10	5.96592e-07	12.7949	NA	NA
chr14	89631502	-	cg18569623	NA	NA	chr14:89628885-89629199	S_Shelf	FOXN3;FOXN3	NM_005197;NM_001085471	Body;Body				TRUE					TRUE		-0.312791	-1.51282	-8.18579	5.15476e-10	6.01142e-07	12.7857	1112	FOXN3
chr2	237781809	+	cg15307353	NA	NA		OpenSea														0.292852	1.45606	8.1853	5.16248e-10	6.01142e-07	12.7843	NA	NA
chr2	106681945	+	cg21838979	NA	NA	chr2:106681982-106682403	N_Shore	C2orf40	NM_032411	TSS200				TRUE	2:106048219-106049307	2:106681687-106682611	Unclassified_Cell_type_specific		TRUE		-0.402953	-2.2226	-8.18501	5.16699e-10	6.01142e-07	12.7834	84417	C2orf40
chr1	169455894	+	cg16090801	NA	NA	chr1:169454558-169455577	S_Shore	SLC19A2	NM_006996	TSS1500											-0.519707	-2.0205	-8.18324	5.19509e-10	6.01502e-07	12.7783	10560	SLC19A2
chr19	33794746	-	cg02493939	NA	NA	chr19:33792061-33794944	Island	LOC80054;CEBPA	NR_026887;NM_004364	Body;TSS1500					19:38483864-38486784				TRUE		-0.298333	-2.09351	-8.183	5.19891e-10	6.01502e-07	12.7776	1050	CEBPA
chr1	79085765	+	cg00855901	NA	NA		OpenSea	IFI44L	NM_006820	TSS1500						1:79085547-79085797	Unclassified_Cell_type_specific		TRUE		-0.512629	-2.58412	-8.18292	5.20026e-10	6.01502e-07	12.7773	10964	IFI44L
chr20	45023713	+	cg03683984	NA	NA		OpenSea	ELMO2;ELMO2	NM_133171;NM_182764	5'UTR;5'UTR											-0.340901	-2.67724	-8.1829	5.20059e-10	6.01502e-07	12.7773	63916	ELMO2
chr2	157292018	-	cg14754555	NA	NA	chr2:157292102-157292646	N_Shore	GPD2;GPD2;GPD2	NM_001083112;NM_000408;NM_001083112	1stExon;TSS1500;5'UTR	low-CpG:157000206-157000428					2:157291700-157293667	Promoter_Associated		TRUE		-0.511627	-1.44127	-8.18106	5.22993e-10	6.04011e-07	12.7719	2820	GPD2
chr17	25798880	+	cg11354101	NA	NA		OpenSea	KSR1	NM_014238	TSS200						17:25798737-25799223	Unclassified				0.295271	0.294657	8.17874	5.26731e-10	6.07438e-07	12.7651	8844	KSR1
chr14	101014148	-	cg01991752	rs75403841	0.056518	chr14:101012840-101013117	S_Shore	BEGAIN;BEGAIN	NM_001159531;NM_020836	Body;Body				TRUE					TRUE		-0.48608	-2.20518	-8.17793	5.2803e-10	6.08047e-07	12.7628	57596	BEGAIN
chr10	3027087	+	cg20095507	NA	NA		OpenSea														0.257127	1.13856	8.17727	5.29099e-10	6.08127e-07	12.7609	NA	NA
chr17	53895453	+	cg12311129	NA	NA		OpenSea														0.314144	0.802632	8.17694	5.29641e-10	6.08127e-07	12.7599	NA	NA
chr14	68911660	-	cg20223214	NA	NA		OpenSea	RAD51B;RAD51B;RAD51B	NM_133510;NM_002877;NM_133509	Body;Body;Body											-0.342723	-1.35339	-8.17576	5.31562e-10	6.08977e-07	12.7564	5890	RAD51B
chr4	48240183	+	cg10307212	NA	NA		OpenSea	TEC	NM_003215	5'UTR											-0.342855	-2.42069	-8.17554	5.31925e-10	6.08977e-07	12.7558	7006	TEC
chr18	77190089	+	cg00636427	NA	NA	chr18:77193463-77193764	N_Shelf	NFATC1;NFATC1;NFATC1;NFATC1;NFATC1	NM_006162;NM_172388;NM_172389;NM_172387;NM_172390	Body;5'UTR;Body;Body;Body					18:75290976-75291091	18:77189673-77190206	Unclassified_Cell_type_specific		TRUE		-0.363227	-1.40168	-8.1746	5.33449e-10	6.09836e-07	12.7531	4772	NFATC1
chr1	2178014	+	cg16052025	NA	NA		OpenSea	SKI	NM_003036	Body											-0.355866	-1.48129	-8.17284	5.3633e-10	6.11759e-07	12.7479	6497	SKI
chr1	226788200	-	cg17542742	NA	NA		OpenSea	C1orf95	NM_001003665	Body											0.22748	0.259227	8.17263	5.36682e-10	6.11759e-07	12.7473	375057	C1orf95
chr6	136685165	-	cg14772533	NA	NA	chr6:136681750-136682273	S_Shelf	MAP7;MAP7;MAP7;MAP7;MAP7;MAP7;MAP7;MAP7;MAP7;MAP7	NM_001198619;NM_001198618;NM_001198615;NM_001198609;NM_001198608;NM_001198611;NM_001198614;NM_001198617;NM_003980;NM_001198616	Body;Body;Body;Body;Body;Body;Body;Body;Body;Body											0.255812	1.8663	8.17197	5.3777e-10	6.12114e-07	12.7454	9053	MAP7
chr14	85904015	+	cg15695082	NA	NA		OpenSea														0.413109	1.83703	8.1711	5.39199e-10	6.12857e-07	12.7428	NA	NA
chr4	40723032	-	cg12059280	NA	NA		OpenSea					chr4:40722899-40722899									-0.422916	-2.76728	-8.16995	5.4111e-10	6.13913e-07	12.7395	NA	NA
chr6	135602552	-	cg03398435	NA	NA		OpenSea														-0.422624	-1.45397	-8.1696	5.41685e-10	6.13913e-07	12.7385	NA	NA
chr11	44976423	-	cg05949397	NA	NA	chr11:44978615-44979030	N_Shelf												TRUE		-0.417267	-0.881005	-8.16861	5.43331e-10	6.14895e-07	12.7356	NA	NA
chr2	208123082	+	cg05894494	NA	NA		OpenSea							TRUE							-0.434346	-2.18471	-8.16636	5.47104e-10	6.18277e-07	12.729	NA	NA
chr20	46086203	+	cg21191726	NA	NA		OpenSea														0.338364	1.83015	8.1642	5.50728e-10	6.21483e-07	12.7227	NA	NA
chr11	829182	+	cg09524686	NA	NA	chr11:829284-833558	N_Shore	EFCAB4A	NM_173584	Body				TRUE		11:828992-829231	Unclassified_Cell_type_specific		TRUE		-0.301989	-1.46859	-8.1633	5.52244e-10	6.22304e-07	12.7201	283229	EFCAB4A
chr1	156915620	-	cg07492680	NA	NA		OpenSea	ARHGEF11;ARHGEF11	NM_198236;NM_014784	Body;Body											0.243796	1.10721	8.16148	5.55351e-10	6.24478e-07	12.7147	9826	ARHGEF11
chr17	62252524	-	cg21519701	NA	NA		OpenSea	TEX2	NM_018469	Body		chr17:62252131-62252131		TRUE					TRUE		-0.486332	-1.41426	-8.16075	5.56592e-10	6.24478e-07	12.7126	55852	TEX2
chr17	7461260	-	cg05872923	NA	NA	chr17:7464666-7465823	N_Shelf	TNFSF13;TNFSF13;TNFSF12-TNFSF13;TNFSF13	NM_003808;NM_172088;NM_172089;NM_172087	TSS1500;TSS1500;Body;TSS1500									TRUE		-0.439357	-2.09884	-8.16058	5.56884e-10	6.24478e-07	12.7121	8741, 407977	TNFSF13, TNFSF12-TNFSF13
chr12	8276175	-	cg12401842	NA	NA		OpenSea	CLEC4A;CLEC4A;CLEC4A;CLEC4A	NM_194448;NM_194450;NM_016184;NM_194447	TSS200;TSS200;TSS200;TSS200									TRUE		-0.586156	-1.20568	-8.16031	5.57341e-10	6.24478e-07	12.7113	50856	CLEC4A
chr11	47995771	+	cg14135462	NA	NA		OpenSea							TRUE							-0.447644	-1.87766	-8.15816	5.61023e-10	6.26864e-07	12.705	NA	NA
chr10	990452	+	cg00877303	rs75250060	0.024703		OpenSea					chr10:990446-990446									-0.342522	-1.79553	-8.15814	5.6106e-10	6.26864e-07	12.705	NA	NA
chr3	13395137	-	cg08470365	NA	NA		OpenSea	NUP210	NM_024923	Body											-0.290769	-1.67618	-8.15395	5.68311e-10	6.34068e-07	12.6927	23225	NUP210
chr15	61349870	-	cg13141458	NA	NA		OpenSea	RORA	NM_134261	Body											0.290903	0.430629	8.15227	5.71255e-10	6.36452e-07	12.6878	6095	RORA
chr3	129669559	-	cg17315137	NA	NA		OpenSea														-0.371913	-1.64649	-8.1484	5.78062e-10	6.43128e-07	12.6765	NA	NA
chr10	126223401	+	cg24759108	rs72837316	0.036892		OpenSea	LHPP;LHPP	NM_022126;NM_001167880	Body;Body					10:126212965-126213568	10:126222770-126223411	Unclassified		TRUE		-0.310524	-1.98413	-8.14762	5.79446e-10	6.4376e-07	12.6742	64077	LHPP
chr5	134990285	+	cg00737979	NA	NA		OpenSea	LOC340074	NR_027127	TSS1500									TRUE		0.214111	0.359308	8.14631	5.81788e-10	6.4503e-07	12.6704	NA	NA
chr9	38059226	-	cg25789773	rs114886164	0.013467		OpenSea	SHB	NM_003028	Body				TRUE							0.251115	0.861357	8.14607	5.82225e-10	6.4503e-07	12.6697	6461	SHB
chr1	223354246	+	cg02504313	NA	NA		OpenSea														-0.353458	-1.24517	-8.14538	5.83444e-10	6.45049e-07	12.6677	NA	NA
chr12	124865130	-	cg00765705	NA	NA		OpenSea	NCOR2;NCOR2	NM_006312;NM_001077261	Body;Body					12:123430978-123431094	12:124863870-124865469	Unclassified		TRUE		-0.345216	-0.81146	-8.14481	5.8447e-10	6.45049e-07	12.666	9612	NCOR2
chr1	33835338	+	cg09810389	NA	NA		OpenSea	PHC2	NM_198040	Body											0.25199	0.702935	8.14396	5.86002e-10	6.45049e-07	12.6635	1912	PHC2
chr14	101134256	+	cg26280287	NA	NA		OpenSea	LINC00523	NR_024096	Body											0.218915	0.800854	8.14348	5.86863e-10	6.45049e-07	12.6621	283601	LINC00523
chr17	70698691	+	cg22384905	NA	NA		OpenSea	SLC39A11;SLC39A11	NM_139177;NM_001159770	Body;Body											0.310235	1.35272	8.14329	5.87204e-10	6.45049e-07	12.6616	201266	SLC39A11
chr12	56225508	-	cg11388130	NA	NA	chr12:56223786-56224312	S_Shore	TMEM198B;TMEM198B;TMEM198B;TMEM198B	NR_036479;NR_036478;NR_036477;NR_036476	Body;Body;Body;Body											-0.38448	-2.26145	-8.14251	5.88601e-10	6.45049e-07	12.6593	440104	TMEM198B
chr3	193924044	-	cg00108744	NA	NA	chr3:193921881-193922407	S_Shore	LOC100505920;LOC100505920	NR_125404;NR_125403	Body;Body											-0.344519	-2.09193	-8.14226	5.89052e-10	6.45049e-07	12.6586	NA	NA
chr18	12880767	-	cg13431464	NA	NA	chr18:12883285-12884578	N_Shelf	PTPN2;PTPN2;PTPN2	NM_002828;NM_080422;NM_080423	Body;Body;Body						18:12880497-12880774	Promoter_Associated		TRUE		-0.39104	-2.56873	-8.14201	5.8952e-10	6.45049e-07	12.6578	5771	PTPN2
chr10	77969251	+	cg12620322	NA	NA		OpenSea	C10orf11;C10orf11;C10orf11	NM_001305581;NR_131178;NM_032024	Body;Body;Body											0.251221	1.11111	8.14196	5.89602e-10	6.45049e-07	12.6577	83938	C10orf11
chr14	70264741	-	cg23804064	NA	NA		OpenSea	SLC10A1	NM_003049	TSS1500											-0.449654	-1.34747	-8.14093	5.91461e-10	6.46186e-07	12.6547	6554	SLC10A1
chr3	195627419	+	cg20368214	NA	NA		OpenSea	TNK2	NM_005781	5'UTR						3:195627414-195627983	Unclassified_Cell_type_specific				-0.358985	-1.45081	-8.13687	5.98885e-10	6.52117e-07	12.6428	10188	TNK2
chr5	118787325	-	cg13271483	NA	NA	chr5:118788125-118788428	N_Shore	HSD17B4;HSD17B4;HSD17B4;HSD17B4;HSD17B4	NM_000414;NM_001199292;NM_001292027;NM_001199291;NM_001292028	TSS1500;TSS1500;TSS1500;TSS1500;TSS1500											0.360443	1.98736	8.13686	5.98901e-10	6.52117e-07	12.6428	3295	HSD17B4
chr4	173814353	-	cg05615534	NA	NA		OpenSea	GALNTL6	NM_001034845	Body											0.197885	0.925883	8.13661	5.99369e-10	6.52117e-07	12.642	442117	GALNTL6
chr11	64458846	-	cg26661640	NA	NA		OpenSea	NRXN2;NRXN2	NM_138732;NM_015080	Body;Body									TRUE		0.233098	0.985267	8.13578	6.00888e-10	6.52869e-07	12.6396	9379	NRXN2
chr17	46667737	-	cg01351315	rs114686333	0.012163	chr17:46669434-46669811	N_Shore	LOC404266;LOC404266	NR_033201;NR_033202	TSS200;TSS200									TRUE		-0.386502	-1.24657	-8.13155	6.08739e-10	6.60412e-07	12.6273	NA	NA
chr7	41525	+	cg07972624	NA	NA		OpenSea														0.312625	1.16735	8.13114	6.09505e-10	6.60412e-07	12.6261	NA	NA
chr12	99012919	+	cg00745181	NA	NA		OpenSea	IKBIP;IKBIP	NM_201612;NM_201613	Body;Body											-0.48573	-2.1979	-8.12909	6.13364e-10	6.61333e-07	12.62	121457	IKBIP
chr14	38725634	+	cg24800728	NA	NA	chr14:38724254-38725537	S_Shore	CLEC14A	NM_175060	TSS200					14:37793917-37795485	14:38725586-38726135	Unclassified_Cell_type_specific				-0.390716	-2.96906	-8.12874	6.14012e-10	6.61333e-07	12.619	161198	CLEC14A
chr2	241824514	-	cg16905434	rs10185214	0.371045	chr2:241827777-241828031	N_Shelf												TRUE		0.302603	1.96278	8.1286	6.14284e-10	6.61333e-07	12.6186	NA	NA
chr10	120939330	-	cg23169499	NA	NA	chr10:120938028-120938418	S_Shore	PRDX3;PRDX3;PRDX3;PRDX3;PRDX3;PRDX3	NM_001302272;NM_006793;NR_126106;NR_126105;NR_126103;NR_126102	TSS1500;TSS1500;TSS1500;TSS1500;TSS1500;TSS1500											0.389075	1.37659	8.12841	6.14642e-10	6.61333e-07	12.6181	10935	PRDX3
chr5	139653332	-	cg01573405	NA	NA		OpenSea	PFDN1	NM_002622	Body		chr5:139652898-139652898									-0.467044	-1.33939	-8.12795	6.15512e-10	6.61333e-07	12.6167	5201	PFDN1
chr11	17314948	+	cg13392051	NA	NA		OpenSea	NUCB2	NM_005013	5'UTR											-0.404591	-1.81147	-8.12783	6.15734e-10	6.61333e-07	12.6164	4925	NUCB2
chr15	43569965	-	cg00860722	NA	NA		OpenSea	TGM7	NM_052955	Body											0.27443	1.25539	8.12738	6.16589e-10	6.61333e-07	12.615	116179	TGM7
chr20	45179354	+	cg17775490	NA	NA		OpenSea	C20orf123	NM_080721	TSS200									TRUE		-0.449314	-2.16266	-8.12653	6.18203e-10	6.61333e-07	12.6126	128506	C20orf123
chr1	154148831	+	cg06763402	NA	NA		OpenSea	TPM3;TPM3;TPM3;TPM3;TPM3;TPM3;TPM3;TPM3;TPM3;TPM3	NM_001278191;NR_103461;NM_001278188;NM_001043351;NM_153649;NM_001278190;NM_001278189;NM_001043353;NM_001043352;NM_152263	5'UTR;Body;Body;Body;Body;Body;Body;Body;Body;Body											-0.374218	-1.89042	-8.12651	6.18222e-10	6.61333e-07	12.6125	7170	TPM3
chr1	186868975	+	cg02630294	NA	NA		OpenSea	PLA2G4A	NM_024420	Body											0.285492	0.926624	8.12586	6.19462e-10	6.61333e-07	12.6106	5321	PLA2G4A
chr3	187724825	-	cg19138585	NA	NA		OpenSea					chr3:187724632-187724632									-0.339863	-2.13208	-8.1258	6.19577e-10	6.61333e-07	12.6104	NA	NA
chr11	66085958	+	cg19090861	NA	NA	chr11:66083955-66084535	S_Shore	CD248	NM_020404	TSS1500			RDMR			11:66085824-66086066	Unclassified_Cell_type_specific		TRUE		-0.314052	-2.04108	-8.12501	6.2109e-10	6.62052e-07	12.6081	57124	CD248
chr9	125795777	+	cg17790532	NA	NA		OpenSea	GPR21;RABGAP1	NM_005294;NM_012197	TSS200;Body											-0.432416	-1.65502	-8.12414	6.22737e-10	6.62911e-07	12.6056	2844, 23637	GPR21, RABGAP1
chr9	96084459	+	cg08864757	NA	NA		OpenSea	C9orf129	NM_001098808	Body											0.240839	0.737381	8.12226	6.2635e-10	6.65705e-07	12.6001	445577	C9orf129
chr3	177391387	-	cg01178099	NA	NA		OpenSea							TRUE					TRUE		-0.46481	-1.13657	-8.12159	6.27644e-10	6.65705e-07	12.5981	NA	NA
chr22	44568775	+	cg13429423	NA	NA		OpenSea	PARVG;PARVG	NR_024427;NM_001137605	TSS200;TSS200				TRUE					TRUE		-0.390447	-1.72165	-8.12114	6.28502e-10	6.65705e-07	12.5968	64098	PARVG
chr9	127044327	+	cg27418470	NA	NA		OpenSea	NEK6;NEK6;NEK6;NEK6	NM_001166167;NM_001145001;NM_014397;NM_001166168	Body;5'UTR;5'UTR;5'UTR		chr9:127044216-127044216				9:127044169-127044416	Unclassified_Cell_type_specific				-0.387168	-1.59055	-8.12102	6.28737e-10	6.65705e-07	12.5965	10783	NEK6
chr2	207226678	+	cg14144359	NA	NA		OpenSea														0.372238	1.70538	8.11964	6.31417e-10	6.66757e-07	12.5924	NA	NA
chr1	226974433	+	cg12043187	NA	NA		OpenSea									1:226974334-226974543	Unclassified_Cell_type_specific				0.320222	1.43537	8.11963	6.31421e-10	6.66757e-07	12.5924	NA	NA
chr11	40314618	-	cg09147985	NA	NA		OpenSea	LRRC4C;LRRC4C	NM_020929;NM_020929	5'UTR;1stExon					11:40271142-40271679				TRUE		-0.293379	-1.44216	-8.11864	6.33344e-10	6.67354e-07	12.5895	57689	LRRC4C
chr3	71592056	+	cg18558767	NA	NA		OpenSea	FOXP1;MIR1284;FOXP1	NM_032682;NR_031697;NM_001012505	5'UTR;TSS1500;5'UTR				TRUE					TRUE		-0.410071	-1.30353	-8.11847	6.33679e-10	6.67354e-07	12.589	27086, 100302112	FOXP1, MIR1284
chr10	1156482	-	cg03444838	NA	NA		OpenSea	WDR37	NM_014023	Body				TRUE	10:1146453-1146616	10:1155668-1156799	Promoter_Associated		TRUE		0.376224	0.823072	8.11642	6.37683e-10	6.70676e-07	12.583	22884	WDR37
chr1	209590391	-	cg05034776	rs12074376	0.163479		OpenSea														0.278614	1.3173	8.11431	6.41833e-10	6.74141e-07	12.5768	NA	NA
chr8	95874874	+	cg11304191	NA	NA		OpenSea	INTS8;INTS8;INTS8	NR_073445;NR_073444;NM_017864	Body;Body;Body											-0.519205	-2.49571	-8.11258	6.45253e-10	6.76832e-07	12.5717	55656	INTS8
chr1	203023236	-	cg23460472	NA	NA		OpenSea	PPFIA4;PPFIA4	NM_001304332;NM_001304331	Body;Body											0.268202	1.37932	8.10977	6.50835e-10	6.80231e-07	12.5635	8497	PPFIA4
chr2	240144335	-	cg08740901	rs6543518	0.279358		OpenSea	HDAC4	NM_006037	Body				TRUE							-0.441164	-2.08854	-8.10945	6.51472e-10	6.80231e-07	12.5626	9759	HDAC4
chr16	50293530	-	cg26706803	NA	NA		OpenSea							TRUE					TRUE		-0.437364	-2.09152	-8.1092	6.51985e-10	6.80231e-07	12.5618	NA	NA
chr17	8334637	+	cg15972314	NA	NA		OpenSea														0.260639	1.45111	8.10918	6.52019e-10	6.80231e-07	12.5618	NA	NA
chr22	51154009	-	cg16111461	NA	NA		OpenSea	SHANK3	NM_033517	Body						22:51153929-51154118	Unclassified_Cell_type_specific				0.221594	0.926187	8.10871	6.52969e-10	6.80231e-07	12.5604	85358	SHANK3
chr22	28839350	+	cg07096093	NA	NA		OpenSea	TTC28	NM_001145418	Body			DMR								-0.397507	-2.8243	-8.10836	6.53667e-10	6.80231e-07	12.5594	23331	TTC28
chr2	158695158	-	cg09499849	NA	NA		OpenSea	ACVR1;ACVR1	NM_001105;NM_001111067	5'UTR;5'UTR				TRUE				TRUE	TRUE		-0.395058	-2.26986	-8.10626	6.57887e-10	6.81386e-07	12.5533	90	ACVR1
chr15	90608429	-	cg15188623	NA	NA	chr15:90610400-90611606	N_Shore	ZNF710	NM_198526	5'UTR		chr15:90608117-90608117			15:88409433-88409533				TRUE		-0.537849	-1.89355	-8.1056	6.59233e-10	6.81386e-07	12.5513	374655	ZNF710
chr19	44066539	-	cg06158978	NA	NA		OpenSea	XRCC1	NM_006297	Body						19:44066408-44066598	Unclassified_Cell_type_specific				-0.30902	-1.62547	-8.10555	6.59337e-10	6.81386e-07	12.5512	7515	XRCC1
chr20	62327611	-	cg04390849	rs2297441	0.274902	chr20:62328013-62328558	N_Shore	TNFRSF6B;RTEL1-TNFRSF6B	NM_003823;NR_037882	TSS1500;Body						20:62327499-62329004	Unclassified_Cell_type_specific				-0.368315	-2.4187	-8.1052	6.60036e-10	6.81386e-07	12.5502	8771, 100533107	TNFRSF6B, RTEL1-TNFRSF6B
chr20	20469961	-	cg10373803	rs16981942	0.015712		OpenSea	RALGAPA2	NM_020343	Body											0.422896	1.67951	8.10462	6.61211e-10	6.81386e-07	12.5485	57186	RALGAPA2
chr12	122682871	+	cg19328630	NA	NA		OpenSea	LRRC43;LRRC43	NM_001098519;NM_152759	Body;Body											-0.394397	-1.70567	-8.10447	6.6153e-10	6.81386e-07	12.548	254050	LRRC43
chr19	46969919	-	cg25734089	NA	NA		OpenSea	PNMAL1;PNMAL1	NM_018215;NM_001103149	3'UTR;3'UTR						19:46969722-46970016	Unclassified_Cell_type_specific		TRUE		0.347495	1.17785	8.10443	6.61599e-10	6.81386e-07	12.5479	55228	PNMAL1
chr5	31933966	+	cg02505225	NA	NA		OpenSea	PDZD2	NM_178140	Body											0.271314	1.51679	8.1042	6.62074e-10	6.81386e-07	12.5472	23037	PDZD2
chr16	50280723	-	cg06751366	NA	NA	chr16:50279728-50280605	S_Shore									16:50279106-50280843	Promoter_Associated		TRUE		-0.422723	-2.23156	-8.10396	6.62552e-10	6.81386e-07	12.5465	NA	NA
chr2	46260367	+	cg08033142	NA	NA		OpenSea	PRKCE	NM_005400	Body											0.358251	1.09862	8.10271	6.65101e-10	6.83118e-07	12.5429	5581	PRKCE
chr18	22804466	-	cg10649367	NA	NA		OpenSea	ZNF521;ZNF521	NM_001308225;NM_015461	Body;Body											0.318638	2.16868	8.1017	6.67181e-10	6.84363e-07	12.5399	25925	ZNF521
chr16	381873	+	cg16778107	NA	NA		OpenSea	AXIN1;AXIN1	NM_003502;NM_181050	Body;Body		chr16:381616-381616		TRUE					TRUE		-0.493989	-1.38733	-8.1005	6.69645e-10	6.85158e-07	12.5364	8312	AXIN1
chr11	102482191	+	cg14404577	NA	NA		OpenSea	MMP20	NM_004771	Body											0.260626	1.00789	8.10047	6.69694e-10	6.85158e-07	12.5363	9313	MMP20
chr5	126626348	-	cg27346707	NA	NA	chr5:126626053-126626901	Island	MEGF10	NM_032446	TSS200			DMR	TRUE	5:126653687-126654771	5:126625043-126627039	Unclassified_Cell_type_specific		TRUE		-0.249115	-2.10539	-8.09925	6.72221e-10	6.86016e-07	12.5327	84466	MEGF10
chr18	28923457	+	cg10733251	NA	NA		OpenSea	DSG1-AS1;DSG1;DSG1-AS1	NR_110789;NM_001942;NR_110788	Body;Body;Body											0.217645	0.669549	8.0992	6.72316e-10	6.86016e-07	12.5326	101927718, 1828	DSG1-AS1, DSG1
chr7	150694028	-	cg17429236	NA	NA		OpenSea	NOS3;NOS3;NOS3;NOS3	NM_001160109;NM_001160111;NM_001160110;NM_000603	Body;Body;Body;Body						7:150693902-150694142	Unclassified_Cell_type_specific		TRUE		-0.339278	-1.4196	-8.09825	6.74286e-10	6.86016e-07	12.5298	4846	NOS3
chr9	132631970	+	cg11434837	NA	NA	chr9:132630324-132630823	S_Shore	USP20;USP20;USP20	NM_006676;NM_001110303;NM_001008563	Body;Body;Body											0.294738	0.513269	8.09783	6.75157e-10	6.86016e-07	12.5286	10868	USP20
chr22	42823184	+	cg13885081	NA	NA		OpenSea	NFAM1	NM_145912	Body											0.305833	1.14878	8.09756	6.7571e-10	6.86016e-07	12.5278	150372	NFAM1
chr6	46923451	-	cg25323497	NA	NA		OpenSea	GPR116	NM_015234	TSS1500									TRUE		0.252681	1.16158	8.09754	6.7575e-10	6.86016e-07	12.5277	221395	GPR116
chr22	39745530	+	cg19713460	NA	NA	chr22:39745983-39746634	N_Shore	SYNGR1;SYNGR1	NM_004711;NM_145731	TSS1500;TSS1500					22:38075461-38076572			TRUE	TRUE		-0.535191	-2.46596	-8.0962	6.78553e-10	6.87976e-07	12.5238	9145	SYNGR1
chr12	32487523	+	cg15048611	NA	NA		OpenSea	BICD1;BICD1	NM_001003398;NM_001714	Body;Body											0.35636	1.29148	8.09538	6.80258e-10	6.88555e-07	12.5214	636	BICD1
chr2	25502040	-	cg23042148	NA	NA	chr2:25499763-25500429	S_Shore	DNMT3A;DNMT3A	NM_022552;NM_175629	Body;Body						2:25501984-25502390	Unclassified_Cell_type_specific		TRUE		-0.222425	-1.69515	-8.09509	6.8087e-10	6.88555e-07	12.5205	1788	DNMT3A
chr6	131571441	-	cg05712302	NA	NA		OpenSea	AKAP7;AKAP7;AKAP7;AKAP7;AKAP7	NM_138633;NM_004842;NM_138633;NM_004842;NM_016377	5'UTR;5'UTR;1stExon;1stExon;Body				TRUE							-0.635153	-2.54515	-8.09274	6.85798e-10	6.91852e-07	12.5137	9465	AKAP7
chr21	45145759	+	cg11441704	NA	NA	chr21:45148454-45149262	N_Shelf	PDXK	NM_003681	Body			CDMR						TRUE		-0.316585	-2.16358	-8.0927	6.85884e-10	6.91852e-07	12.5135	8566	PDXK
chr4	124339575	+	cg02461863	NA	NA		OpenSea														-0.392335	-1.8026	-8.09199	6.87382e-10	6.92477e-07	12.5115	NA	NA
chr11	121350035	-	cg18544696	NA	NA		OpenSea	SORL1	NM_003105	Body				TRUE							-0.440054	-1.98178	-8.09154	6.88333e-10	6.92551e-07	12.5101	6653	SORL1
chr11	67775236	-	cg01196335	NA	NA	chr11:67770426-67771629	S_Shelf	ALDH3B1	NM_001161473	TSS1500											0.229256	0.738851	8.09088	6.89726e-10	6.93069e-07	12.5082	221	ALDH3B1
chr7	50325233	-	cg14315807	NA	NA		OpenSea														-0.423022	-1.73911	-8.08918	6.93344e-10	6.95818e-07	12.5032	NA	NA
chr17	19290520	-	cg25216196	NA	NA		OpenSea	MFAP4	NM_002404	TSS200				TRUE		17:19290131-19290554	Unclassified_Cell_type_specific		TRUE		-0.324606	-2.04171	-8.08586	7.00459e-10	7.00889e-07	12.4935	4239	MFAP4
chr16	30198505	-	cg27583010	NA	NA	chr16:30194747-30195357	S_Shelf	CORO1A;LOC606724	NM_007074;NR_002454	Body;TSS1500			CDMR		16:30105995-30106257	16:30198141-30199180	Promoter_Associated		TRUE		0.347082	0.580728	8.08545	7.01339e-10	7.00889e-07	12.4923	11151, 606724	CORO1A, LOC606724
chr7	140043078	+	cg01012242	NA	NA		OpenSea	SLC37A3;SLC37A3	NM_207113;NM_032295	Body;Body						7:140042797-140043346	Unclassified_Cell_type_specific		TRUE		-0.362527	-1.34449	-8.08526	7.01748e-10	7.00889e-07	12.4917	84255	SLC37A3
chr17	62045522	-	cg24069602	NA	NA		OpenSea	SCN4A	NM_000334	Body					17:59399182-59399454				TRUE		0.354965	0.516113	8.08464	7.03082e-10	7.00889e-07	12.4899	6329	SCN4A
chr2	47206965	+	cg12292810	NA	NA		OpenSea	TTC7A;TTC7A;TTC7A;TTC7A	NM_001288953;NM_001288955;NM_001288951;NM_020458	Body;5'UTR;Body;Body		chr2:47206692-47206692				2:47206808-47207151	Promoter_Associated				-0.440043	-1.79625	-8.0841	7.04253e-10	7.00889e-07	12.4883	57217	TTC7A
chr1	25031947	-	cg07201717	NA	NA		OpenSea							TRUE					TRUE		-0.362578	-1.65767	-8.08409	7.0428e-10	7.00889e-07	12.4883	NA	NA
chr12	4398618	-	cg09799980	NA	NA		OpenSea	CCND2	NM_001759	Body					12:4268600-4268887				TRUE		-0.376035	-1.72944	-8.08393	7.04617e-10	7.00889e-07	12.4879	894	CCND2
chr1	112032495	+	cg27663181	NA	NA		OpenSea	TMIGD3;TMIGD3;TMIGD3	NM_020683;NM_001302680;NM_001081976	Body;Body;Body											-0.498566	-1.34879	-8.08206	7.08692e-10	7.02802e-07	12.4824	57413	TMIGD3
chr4	154711304	-	cg21630608	NA	NA	chr4:154712073-154712706	N_Shore	SFRP2	NM_003013	TSS1500			RDMR		4:154930520-154931366	4:154711210-154711480	Unclassified_Cell_type_specific		TRUE		-0.355778	-1.78214	-8.08196	7.08897e-10	7.02802e-07	12.4821	6423	SFRP2
chr13	31019673	-	cg26814703	NA	NA	chr13:31019860-31020137	N_Shore							TRUE		13:31019600-31020324	Unclassified		TRUE		-0.350551	-1.74453	-8.0812	7.10567e-10	7.02802e-07	12.4798	NA	NA
chr2	169489435	+	cg15762892	rs74347024	0.05363		OpenSea	CERS6;CERS6	NM_001256126;NM_203463	Body;Body											-0.358707	-1.34654	-8.08118	7.10599e-10	7.02802e-07	12.4798	253782	CERS6
chr1	21376633	-	cg26561681	NA	NA		OpenSea	EIF4G3	NM_003760	5'UTR				TRUE					TRUE		-0.484977	-1.57635	-8.081	7.10995e-10	7.02802e-07	12.4793	8672	EIF4G3
chr14	101296134	+	cg09285543	NA	NA	chr14:101293427-101294433	S_Shore	MEG3;MEG3;MEG3	NR_003531;NR_003530;NR_002766	Body;Body;Body			CDMR						TRUE		0.258942	1.07972	8.08041	7.12293e-10	7.03203e-07	12.4775	55384	MEG3
chr17	999650	-	cg02881866	rs2257532	0.269847		OpenSea	ABR;ABR;ABR	NM_001092;NM_001159746;NM_021962	Body;Body;Body		chr17:999488-999488									-0.267823	-1.4409	-8.07907	7.15231e-10	7.05008e-07	12.4736	29	ABR
chr3	50553548	-	cg04224187	NA	NA		OpenSea							TRUE							-0.327378	-1.24102	-8.07876	7.15908e-10	7.05008e-07	12.4727	NA	NA
chr11	63650618	-	cg21362410	NA	NA		OpenSea	MARK2;MARK2;MARK2;MARK2	NM_001039469;NM_001163297;NM_004954;NM_001163296	Body;Body;Body;Body						11:63650468-63650623	Unclassified_Cell_type_specific				-0.37244	-2.14872	-8.07818	7.1718e-10	7.0538e-07	12.471	2011	MARK2
chr2	219974186	-	cg03438773	rs58131198	0.041703		OpenSea	NHEJ1	NM_024782	Body				TRUE					TRUE		-0.334385	-1.91855	-8.07652	7.20869e-10	7.07292e-07	12.4661	79840	NHEJ1
chr7	26409770	-	cg22027092	NA	NA		OpenSea	SNX10;SNX10;SNX10;SNX10;SNX10	NM_001199835;NM_013322;NM_001199837;NM_001199838;NR_037670	Body;Body;Body;Body;Body											-0.40801	-2.42187	-8.07609	7.21809e-10	7.07292e-07	12.4649	29887	SNX10
chr6	2726667	-	cg09848493	rs77924138	0.016073		OpenSea	MYLK4	NM_001012418	Body		chr6:2726588-2726588				6:2726572-2726701	Unclassified_Cell_type_specific				-0.35561	-1.59762	-8.07609	7.21814e-10	7.07292e-07	12.4649	340156	MYLK4
chr11	43758349	+	cg14489013	NA	NA		OpenSea	HSD17B12	NM_016142	Body											-0.399644	-1.54406	-8.07474	7.24814e-10	7.08649e-07	12.4609	51144	HSD17B12
chr3	15408790	-	cg18856776	NA	NA		OpenSea														0.427873	1.58539	8.07456	7.25205e-10	7.08649e-07	12.4604	NA	NA
chr16	11862854	+	cg12321040	NA	NA		OpenSea	ZC3H7A	NM_014153	Body											-0.507269	-1.94376	-8.07426	7.25894e-10	7.08649e-07	12.4595	29066	ZC3H7A
chr3	11623800	-	cg03370106	NA	NA		OpenSea	VGLL4;VGLL4;VGLL4;VGLL4	NM_014667;NM_001128219;NM_001128220;NM_001128220	Body;Body;1stExon;5'UTR				TRUE		3:11623723-11623993	Unclassified_Cell_type_specific		TRUE		-0.369867	-2.56915	-8.07247	7.29899e-10	7.10302e-07	12.4543	9686	VGLL4
chr16	24087793	+	cg09327847	NA	NA		OpenSea	PRKCB;PRKCB	NM_002738;NM_212535	Body;Body				TRUE		16:24087684-24087895	Unclassified_Cell_type_specific		TRUE		0.303221	0.969301	8.07238	7.30092e-10	7.10302e-07	12.454	5579	PRKCB
chr6	38463839	-	cg08444334	NA	NA		OpenSea	BTBD9;BTBD9;BTBD9;BTBD9	NM_152733;NM_001172418;NM_001099272;NM_052893	Body;Body;Body;Body											0.442942	1.55394	8.07229	7.30289e-10	7.10302e-07	12.4537	114781	BTBD9
chr20	17973048	+	cg18379532	NA	NA		OpenSea														0.3511	1.27114	8.07182	7.31353e-10	7.10461e-07	12.4524	NA	NA
chr11	19463903	+	cg19323289	NA	NA		OpenSea	NAV2	NM_001111018	Body				TRUE					TRUE		0.234888	0.216073	8.07133	7.32447e-10	7.10648e-07	12.4509	89797	NAV2
chr1	65211677	-	cg01002030	NA	NA	chr1:65210282-65211238	S_Shore	RAVER2	NM_018211	Body									TRUE		-0.489371	-2.4357	-8.0694	7.36824e-10	7.13329e-07	12.4453	55225	RAVER2
chr5	58512694	-	cg12236236	NA	NA		OpenSea	PDE4D;PDE4D;PDE4D;PDE4D;PDE4D;PDE4D	NM_001197220;NM_001197219;NM_006203;NM_001197218;NM_001104631;NM_001165899	Body;Body;Body;Body;Body;Body											0.221045	0.927337	8.06931	7.37019e-10	7.13329e-07	12.445	5144	PDE4D
chr17	76881471	+	cg02909287	NA	NA		OpenSea	TIMP2	NM_003255	Body											0.225759	1.44564	8.06795	7.40112e-10	7.14509e-07	12.441	7077	TIMP2
chr18	54199609	-	cg14927815	NA	NA		OpenSea														0.329892	0.799872	8.06785	7.40328e-10	7.14509e-07	12.4407	NA	NA
chr1	28471395	-	cg21069962	NA	NA		OpenSea														0.26601	0.701415	8.06758	7.40955e-10	7.14509e-07	12.4399	NA	NA
chr9	102591302	+	cg08042258	NA	NA	chr9:102590742-102591303	Island	NR4A3;NR4A3;NR4A3;NR4A3	NM_173199;NM_006981;NM_173200;NM_173198	Body;Body;Body;Body				TRUE					TRUE		-0.314021	-0.896438	-8.06528	7.4621e-10	7.18571e-07	12.4332	8013	NR4A3
chr2	240505319	+	cg24267597	NA	NA		OpenSea														0.2772	0.897851	8.06494	7.46989e-10	7.18571e-07	12.4322	NA	NA
chr15	70556646	+	cg23597825	NA	NA		OpenSea					chr15:70556541-70556541		TRUE							-0.400225	-1.76209	-8.0642	7.48688e-10	7.19328e-07	12.43	NA	NA
chr1	231164492	-	cg23187869	NA	NA		OpenSea	FAM89A	NM_198552	Body											-0.426692	-1.72603	-8.06052	7.57216e-10	7.26636e-07	12.4192	375061	FAM89A
chr2	26367161	-	cg01053551	NA	NA		OpenSea									2:26367062-26368325	Unclassified				-0.405778	-1.24028	-8.06006	7.58288e-10	7.26781e-07	12.4179	NA	NA
chr6	25167695	-	cg01366985	NA	NA		OpenSea												TRUE		-0.573143	-2.34993	-8.05924	7.60209e-10	7.27738e-07	12.4155	NA	NA
chr14	93132197	-	cg02635237	NA	NA		OpenSea	RIN3	NM_024832	Body											-0.54531	-2.36275	-8.05818	7.62702e-10	7.28379e-07	12.4123	79890	RIN3
chr1	54719938	-	cg00112238	NA	NA	chr1:54723696-54724019	N_Shelf	SSBP3;SSBP3;SSBP3	NM_001009955;NM_018070;NM_145716	Body;Body;Body				TRUE		1:54719930-54720210	Unclassified_Cell_type_specific		TRUE		-0.327916	-1.6035	-8.05709	7.65243e-10	7.28379e-07	12.4092	23648	SSBP3
chr11	76382359	-	cg24888384	NA	NA	chr11:76381449-76382295	S_Shore	LRRC32;LRRC32	NM_005512;NM_001128922	TSS1500;TSS1500											-0.318281	-2.48065	-8.05696	7.65554e-10	7.28379e-07	12.4088	2615	LRRC32
chr1	51910707	-	cg20698942	NA	NA		OpenSea	EPS15	NM_001981	Body				TRUE					TRUE		0.408061	2.06161	8.05669	7.66192e-10	7.28379e-07	12.408	2060	EPS15
chr19	10894947	-	cg04755363	rs873015	0.123093		OpenSea	DNM2;DNM2;DNM2;DNM2;DNM2	NM_001005362;NM_001005360;NM_004945;NM_001190716;NM_001005361	Body;Body;Body;Body;Body											-0.378418	-1.44266	-8.05668	7.66226e-10	7.28379e-07	12.4079	1785	DNM2
chr19	38916738	-	cg23072008	rs35136248	0.042048		OpenSea	RASGRP4;RASGRP4;RASGRP4;RASGRP4;RASGRP4;RASGRP4;RASGRP4;RASGRP4;RASGRP4;RASGRP4;RASGRP4;RASGRP4;RASGRP4;RASGRP4	NM_001146202;NM_001146204;NM_001146203;NM_170604;NM_001146207;NM_001146206;NM_001146206;NM_001146205;NM_001146205;NM_001146202;NM_001146204;NM_001146203;NM_001146207;NM_170604	1stExon;1stExon;5'UTR;1stExon;5'UTR;1stExon;5'UTR;1stExon;5'UTR;5'UTR;5'UTR;1stExon;1stExon;5'UTR				TRUE					TRUE		-0.331715	-2.09303	-8.05655	7.6652e-10	7.28379e-07	12.4076	115727	RASGRP4
chr15	65763347	+	cg17683940	NA	NA		OpenSea	DPP8;DPP8;DPP8;DPP8	NM_130434;NM_017743;NM_197960;NM_197961	Body;Body;Body;Body											0.440933	1.63136	8.0562	7.67343e-10	7.28379e-07	12.4066	54878	DPP8
chr8	61821400	-	cg04173396	NA	NA	chr8:61822358-61823028	N_Shore												TRUE		-0.325727	-1.45732	-8.05431	7.71828e-10	7.3063e-07	12.401	NA	NA
chr2	95974677	-	cg07174335	NA	NA		OpenSea	KCNIP3	NM_013434	Body											0.229372	1.19513	8.05428	7.7189e-10	7.3063e-07	12.4009	30818	KCNIP3
chr1	3471940	-	cg09977998	NA	NA		OpenSea	MEGF6	NM_001409	Body											0.231754	0.666693	8.05367	7.7336e-10	7.3063e-07	12.3991	1953	MEGF6
chr13	95740301	+	cg07237438	NA	NA		OpenSea	ABCC4;ABCC4	NM_005845;NM_001301829	Body;Body											-0.309261	-1.5923	-8.05364	7.73419e-10	7.3063e-07	12.399	10257	ABCC4
chr20	45179413	-	cg01880463	NA	NA		OpenSea	C20orf123	NM_080721	TSS1500									TRUE		-0.362033	-2.15252	-8.05284	7.75318e-10	7.31548e-07	12.3967	128506	C20orf123
chr11	1876365	+	cg25344862	rs74047611	0.055276		OpenSea	LSP1	NM_002339	Body		chr11:1876283-1876283				11:1875845-1876605	Promoter_Associated				0.292817	0.788486	8.0514	7.78776e-10	7.33933e-07	12.3925	4046	LSP1
chr2	232046799	+	cg07999828	NA	NA		OpenSea					chr2:232046537-232046537				2:232046697-232046911	Unclassified_Cell_type_specific				-0.456655	-1.8581	-8.05022	7.81602e-10	7.35717e-07	12.389	NA	NA
chr1	249111461	-	cg17855943	NA	NA		OpenSea	SH3BP5L	NM_030645	Body											-0.411257	-1.91853	-8.04766	7.87784e-10	7.40652e-07	12.3815	80851	SH3BP5L
chr17	1373797	+	cg15089769	NA	NA	chr17:1375216-1375460	N_Shore	MYO1C;MYO1C;MYO1C;MYO1C;MYO1C;MYO1C	NM_001080779;NM_001080950;NM_033375;NM_033375;NM_001080950;NM_001080779	ExonBnd;ExonBnd;ExonBnd;Body;Body;Body					17:1320307-1320907						-0.329625	-2.06787	-8.04659	7.90386e-10	7.42214e-07	12.3784	4641	MYO1C
chr21	39610290	+	cg10592780	NA	NA		OpenSea	KCNJ15;KCNJ15;KCNJ15	NM_001276439;NM_001276438;NM_001276437	5'UTR;5'UTR;5'UTR											0.323541	1.29244	8.04605	7.91705e-10	7.42568e-07	12.3768	3772	KCNJ15
chr12	13145561	-	cg13465470	NA	NA		OpenSea	HEBP1	NM_015987	Body		chr12:13145446-13145446									-0.406945	-2.45388	-8.04515	7.93895e-10	7.42789e-07	12.3741	50865	HEBP1
chr8	18067331	+	cg04241863	NA	NA		OpenSea	NAT1;NAT1;NAT1;NAT1;NAT1;NAT1;NAT1;NAT1	NM_001160173;NM_001160172;NM_001160176;NM_001160175;NM_001160170;NM_001160171;NM_000662;NM_001160179	TSS1500;TSS1500;TSS1500;TSS1500;TSS1500;TSS1500;TSS1500;5'UTR				TRUE		8:18067084-18068129	Promoter_Associated_Cell_type_specific		TRUE		-0.461326	-2.84716	-8.04509	7.94055e-10	7.42789e-07	12.3739	9	NAT1
chr1	27754893	-	cg24096902	NA	NA		OpenSea	WASF2;WASF2	NM_006990;NM_001201404	Body;Body											-0.52842	-2.40772	-8.04475	7.94886e-10	7.42789e-07	12.3729	10163	WASF2
chr2	224783534	+	cg14586711	NA	NA		OpenSea	WDFY1	NM_020830	Body											-0.407903	-1.27693	-8.04441	7.95707e-10	7.42789e-07	12.372	57590	WDFY1
chr17	37895771	+	cg14398691	NA	NA		OpenSea	GRB7;GRB7	NM_005310;NM_001030002	5'UTR;5'UTR				TRUE	17:35149270-35149488				TRUE		-0.379297	-1.166	-8.04348	7.97983e-10	7.4381e-07	12.3692	2886	GRB7
chr21	15907213	-	cg10175829	NA	NA		OpenSea	SAMSN1;SAMSN1;SAMSN1	NM_001286523;NM_022136;NM_001256370	5'UTR;Body;Body											0.36879	0.920814	8.0432	7.98686e-10	7.4381e-07	12.3684	64092	SAMSN1
chr1	15504414	+	cg19470726	rs12039330	0.084007		OpenSea	TMEM51;TMEM51;TMEM51;TMEM51	NM_001136217;NM_001136216;NM_001136218;NM_018022	5'UTR;5'UTR;5'UTR;5'UTR				TRUE							-0.388422	-1.03432	-8.0421	8.01385e-10	7.44372e-07	12.3652	55092	TMEM51
chr10	72299368	+	cg02043127	NA	NA		OpenSea	PALD1	NM_014431	Body											0.257477	0.830773	8.04181	8.02102e-10	7.44372e-07	12.3643	27143	PALD1
chr14	76371681	-	cg11083848	rs4903352	0.000308		OpenSea	TTLL5	NM_015072	Body				TRUE					TRUE		-0.503013	-1.36627	-8.04143	8.03033e-10	7.44372e-07	12.3632	23093	TTLL5
chr9	79230217	+	cg04114897	rs700800	0.342168		OpenSea	PRUNE2;PRUNE2;PRUNE2;PRUNE2;PRUNE2;PRUNE2;PRUNE2	NR_131751;NM_001308049;NM_001308050;NM_001308051;NM_015225;NM_001308047;NM_001308048	Body;Body;Body;Body;Body;Body;Body											-0.448928	-2.6313	-8.04142	8.03065e-10	7.44372e-07	12.3632	158471	PRUNE2
chr2	74210960	+	cg05981785	NA	NA	chr2:74211214-74212314	N_Shore								2:74064358-74064469				TRUE		-0.282062	-0.8503	-8.04052	8.05296e-10	7.45249e-07	12.3605	NA	NA
chr6	150217255	-	cg05893475	NA	NA		OpenSea	RAET1E;RAET1E-AS1;RAET1E-AS1;RAET1E-AS1	NM_001243328;NR_045127;NR_045127;NR_045126	TSS200;ExonBnd;Body;Body				TRUE		6:150217024-150217540	Unclassified_Cell_type_specific				-0.369413	-1.78763	-8.04028	8.059e-10	7.45249e-07	12.3598	135250, 100652739	RAET1E, RAET1E-AS1
chr11	78181115	+	cg00747928	NA	NA		OpenSea	NARS2;NARS2	NM_001243251;NM_024678	Body;Body				TRUE							-0.430603	-1.32506	-8.03818	8.11106e-10	7.49184e-07	12.3537	79731	NARS2
chr10	118645884	-	cg05468433	rs17095398	0.052385		OpenSea	SHTN1;SHTN1;SHTN1	NM_018330;NM_001258298;NM_001127211	3'UTR;Body;Body											0.310725	1.83373	8.03733	8.13249e-10	7.50285e-07	12.3512	57698	SHTN1
chr22	48508382	+	cg03645899	NA	NA		OpenSea														-0.307889	-2.44733	-8.03689	8.14348e-10	7.50421e-07	12.3499	NA	NA
chr2	64081788	-	cg11893820	NA	NA		OpenSea	UGP2;UGP2	NM_001001521;NM_006759	5'UTR;Body				TRUE							-0.51124	-1.47129	-8.03441	8.20589e-10	7.55291e-07	12.3426	7360	UGP2
chr1	46509395	-	cg01008154	NA	NA		OpenSea	PIK3R3;PIK3R3	NM_003629;NM_001114172	Body;Body				TRUE		1:46509342-46509598	Unclassified_Cell_type_specific		TRUE		-0.332272	-2.98604	-8.03191	8.26927e-10	7.59954e-07	12.3353	8503	PIK3R3
chr20	57582856	+	cg08545593	NA	NA	chr20:57581902-57582595	S_Shore	CTSZ	NM_001336	TSS1500						20:57582783-57583151	Promoter_Associated		TRUE		-0.376615	-1.53086	-8.03165	8.27582e-10	7.59954e-07	12.3345	1522	CTSZ
chr7	50253138	-	cg15824675	NA	NA		OpenSea					chr7:50253120-50253120									-0.418941	-2.28442	-8.03074	8.29914e-10	7.61209e-07	12.3318	NA	NA
chr16	55738066	-	cg16338844	NA	NA		OpenSea	SLC6A2	NM_001172504	Body											0.283598	1.11195	8.02864	8.35309e-10	7.65267e-07	12.3256	6530	SLC6A2
chr11	10089331	-	cg22736513	NA	NA		OpenSea	SBF2	NM_030962	Body				TRUE							0.28478	1.32395	8.02779	8.37482e-10	7.65722e-07	12.3232	81846	SBF2
chr19	46825002	-	cg07476426	NA	NA		OpenSea	HIF3A;HIF3A;HIF3A;HIF3A	NM_152795;NM_152794;NM_152796;NM_022462	Body;Body;Body;Body											0.241491	0.415657	8.02769	8.37747e-10	7.65722e-07	12.3229	64344	HIF3A
chr12	68513016	-	cg05640676	NA	NA		OpenSea														0.393768	1.72565	8.02686	8.39893e-10	7.66795e-07	12.3204	NA	NA
chr9	6107092	+	cg26229325	rs340903	0.14422		OpenSea														-0.402152	-2.00848	-8.02397	8.4739e-10	7.72655e-07	12.312	NA	NA
chr9	101559271	+	cg00259588	NA	NA	chr9:101558329-101559214	S_Shore	ANKS6	NM_173551	TSS1500					9:100598151-100599174	9:101557716-101559406	Promoter_Associated				-0.53491	-3.01339	-8.02333	8.49076e-10	7.72655e-07	12.3101	203286	ANKS6
chr9	99408794	-	cg16275569	NA	NA		OpenSea	AAED1	NM_153698	Body		chr9:99408748-99408748		TRUE							-0.496287	-2.99	-8.02307	8.49743e-10	7.72655e-07	12.3093	195827	AAED1
chr2	44958986	-	cg22063265	rs1437746	0.03219		OpenSea	CAMKMT	NM_024766	Body											0.408235	1.66691	8.02287	8.50287e-10	7.72655e-07	12.3087	79823	CAMKMT
chr3	64065295	-	cg04397876	NA	NA		OpenSea	LINC00994;PRICKLE2-AS1	NR_033978;NR_045697	Body;Body											0.191766	1.5093	8.02248	8.51289e-10	7.72655e-07	12.3076	100287879, 100652759	LINC00994, PRICKLE2-AS1
chr2	196427786	-	cg14048158	rs7340331	0.278548		OpenSea					chr2:196427777-196427777									0.387153	0.577278	8.02214	8.52189e-10	7.72655e-07	12.3066	NA	NA
chr2	240162187	+	cg04528931	NA	NA		OpenSea	HDAC4	NM_006037	Body		chr2:240161951-240161951		TRUE	2:239827124-239827294				TRUE		-0.397035	-2.30271	-8.0212	8.54673e-10	7.73365e-07	12.3038	9759	HDAC4
chr9	130645053	-	cg23873281	NA	NA		OpenSea														-0.395139	-1.93074	-8.02052	8.56463e-10	7.73365e-07	12.3018	NA	NA
chr21	30677172	-	cg22076474	NA	NA		OpenSea	BACH1;BACH1;BACH1	NM_206866;NR_027655;NM_001186	5'UTR;TSS1500;5'UTR									TRUE		-0.441416	-1.32471	-8.02031	8.57008e-10	7.73365e-07	12.3012	571	BACH1
chr1	22164880	-	cg02593918	NA	NA		OpenSea	HSPG2;HSPG2	NM_005529;NM_001291860	Body;Body											0.289703	1.06345	8.0201	8.57561e-10	7.73365e-07	12.3006	3339	HSPG2
chr4	88896208	-	cg02549628	NA	NA		OpenSea	SPP1;SPP1;SPP1	NM_001040060;NM_001040058;NM_000582	TSS1500;TSS1500;TSS1500									TRUE		-0.33066	-2.21842	-8.01993	8.58025e-10	7.73365e-07	12.3001	6696	SPP1
chr10	30865963	+	cg12086468	NA	NA		OpenSea														0.291234	1.31024	8.01909	8.60244e-10	7.73365e-07	12.2976	NA	NA
chr3	33700962	-	cg21424270	NA	NA		OpenSea	CLASP2;CLASP2	NM_001207044;NM_015097	TSS200;Body				TRUE							-0.590022	-2.08342	-8.01827	8.624e-10	7.73365e-07	12.2952	23122	CLASP2
chr8	41862894	+	cg02913714	NA	NA		OpenSea	KAT6A;KAT6A	NM_006766;NM_001305878	Body;Body											-0.429004	-2.2531	-8.01805	8.62993e-10	7.73365e-07	12.2946	7994	KAT6A
chr17	34458957	-	cg05859325	rs2158114	0.001425		OpenSea									17:34458907-34459056	Unclassified_Cell_type_specific				-0.444292	-2.08155	-8.01796	8.63231e-10	7.73365e-07	12.2943	NA	NA
chr6	149175336	-	cg21754524	NA	NA		OpenSea	UST	NM_005715	Body											-0.491589	-2.14067	-8.01759	8.64222e-10	7.73365e-07	12.2932	10090	UST
chr1	159928680	-	cg27198652	NA	NA		OpenSea														0.381614	1.44407	8.01719	8.65282e-10	7.73365e-07	12.292	NA	NA
chr19	36203832	-	cg08539991	NA	NA	chr19:36207084-36209691	N_Shelf	ZBTB32;ZBTB32	NM_014383;NM_014383	5'UTR;1stExon						19:36203724-36204028	Unclassified_Cell_type_specific	TRUE	TRUE		0.279013	0.608581	8.01713	8.65453e-10	7.73365e-07	12.2918	27033	ZBTB32
chr5	132657596	-	cg20639011	NA	NA		OpenSea	FSTL4	NM_015082	Body											0.325129	1.33915	8.01679	8.66345e-10	7.73365e-07	12.2909	23105	FSTL4
chr11	32416490	-	cg04721710	NA	NA		OpenSea	WT1;WT1;WT1;WT1;WT1	NM_001198552;NM_001198551;NM_024424;NM_024426;NM_000378	Body;Body;Body;Body;Body											0.240291	1.04241	8.01659	8.66883e-10	7.73365e-07	12.2903	7490	WT1
chr5	100113853	-	cg23266773	NA	NA		OpenSea					chr5:100113377-100113377		TRUE							-0.383723	-1.55671	-8.01629	8.67678e-10	7.73365e-07	12.2894	NA	NA
chr3	33701149	+	cg21553436	NA	NA		OpenSea	CLASP2;CLASP2	NM_001207044;NM_015097	TSS1500;Body				TRUE		3:33701030-33701341	Unclassified_Cell_type_specific				-0.372105	-2.07711	-8.01579	8.69019e-10	7.73489e-07	12.2879	23122	CLASP2
chr19	54604187	-	cg18447740	NA	NA	chr19:54605985-54606590	N_Shore	OSCAR;OSCAR;OSCAR;OSCAR	NM_206818;NM_133168;NM_130771;NM_133169	TSS200;TSS200;TSS200;TSS200									TRUE		-0.351532	-1.6192	-8.01551	8.69779e-10	7.73489e-07	12.2871	126014	OSCAR
chr12	109901083	-	cg24727480	NA	NA		OpenSea	KCTD10	NM_031954	Body		chr12:109900993-109900993	DMR			12:109900884-109901484	Unclassified_Cell_type_specific		TRUE		-0.473295	-2.2077	-8.01458	8.72279e-10	7.74567e-07	12.2844	83892	KCTD10
chr7	30590918	+	cg27107685	rs75429358	0.038848		OpenSea							TRUE					TRUE		-0.433619	-2.26547	-8.01433	8.72955e-10	7.74567e-07	12.2836	NA	NA
chr6	209712	+	cg03910874	NA	NA		OpenSea								6:154675-154810	6:209656-210194	Unclassified		TRUE		0.320971	0.359793	8.01364	8.74796e-10	7.75329e-07	12.2816	NA	NA
chr12	107216023	-	cg16981614	NA	NA		OpenSea	RIC8B	NM_018157	Body											0.299957	1.20388	8.0111	8.81675e-10	7.80548e-07	12.2741	55188	RIC8B
chr1	192845391	-	cg21974845	NA	NA		OpenSea														0.331282	1.87996	8.0106	8.83038e-10	7.80879e-07	12.2727	NA	NA
chr6	10521558	+	cg19657351	NA	NA		OpenSea	GCNT2	NM_145649	TSS200				TRUE					TRUE		-0.405401	-2.90418	-8.00786	8.90536e-10	7.86627e-07	12.2646	2651	GCNT2
chr17	79197892	+	cg06836762	NA	NA	chr17:79196345-79197419	S_Shore	CEP131;CEP131	NM_014984;NM_001009811	TSS1500;TSS1500											-0.432568	-2.272	-8.00748	8.91571e-10	7.86661e-07	12.2635	22994	CEP131
chr11	47417205	+	cg21929970	NA	NA	chr11:47416357-47416598	S_Shore									11:47415567-47417209	Promoter_Associated				-0.325256	-1.5883	-8.00666	8.93815e-10	7.8776e-07	12.2611	NA	NA
chr22	39745533	-	cg26175719	NA	NA	chr22:39745983-39746634	N_Shore	SYNGR1;SYNGR1	NM_004711;NM_145731	TSS1500;TSS1500					22:38075461-38076572						-0.530864	-2.37961	-8.00487	8.98768e-10	7.91185e-07	12.2558	9145	SYNGR1
chr1	19642293	-	cg25210609	rs2073099	0.077576	chr1:19638207-19639309	S_Shelf	PQLC2;PQLC2;PQLC2	NM_001040126;NM_001040125;NM_017765	5'UTR;5'UTR;5'UTR						1:19642114-19642350	Unclassified_Cell_type_specific		TRUE		-0.391185	-1.65375	-8.00426	9.00471e-10	7.91185e-07	12.254	54896	PQLC2
chr9	140524817	+	cg01627758	NA	NA		OpenSea	EHMT1;EHMT1	NM_001145527;NM_024757	Body;Body				TRUE							-0.325665	-1.28648	-8.00417	9.00711e-10	7.91185e-07	12.2538	79813	EHMT1
chr7	41264719	+	cg16309866	NA	NA		OpenSea														0.26052	0.73219	7.99887	9.15559e-10	8.03333e-07	12.2382	NA	NA
chr18	6511712	+	cg15839798	NA	NA		OpenSea	LINC01387	NR_120518	Body											0.299962	0.869629	7.99788	9.18354e-10	8.04405e-07	12.2353	100130480	LINC01387
chr2	66782831	-	cg24421216	NA	NA		OpenSea	MEIS1	NM_002398	Body				TRUE					TRUE		-0.444557	-2.75799	-7.9975	9.19415e-10	8.04405e-07	12.2342	4211	MEIS1
chr4	71836756	-	cg02622874	NA	NA		OpenSea	MOB1B;MOB1B;MOB1B	NM_001244767;NM_173468;NM_001244766	Body;Body;Body											-0.441783	-2.22246	-7.99716	9.20397e-10	8.04405e-07	12.2331	92597	MOB1B
chr22	24862972	-	cg06629548	NA	NA		OpenSea	ADORA2A-AS1;ADORA2A-AS1	NR_028484;NR_028483	Body;Body				TRUE							-0.324731	-1.44018	-7.99642	9.22503e-10	8.04405e-07	12.231	646023	ADORA2A-AS1
chr15	101057936	-	cg20139501	NA	NA		OpenSea	CERS3;CERS3;CERS3;CERS3	NM_001290342;NM_178842;NM_001290343;NM_001290341	5'UTR;5'UTR;5'UTR;5'UTR											-0.634024	-1.10323	-7.99591	9.23954e-10	8.04405e-07	12.2295	204219	CERS3
chr1	180881086	+	cg01022200	NA	NA	chr1:180881316-180882592	N_Shore	KIAA1614	NM_020950	TSS1500					1:179147697-179149215	1:180880963-180881208	Unclassified_Cell_type_specific		TRUE		-0.369482	-2.04968	-7.99574	9.24431e-10	8.04405e-07	12.229	57710	KIAA1614
chr1	54821853	-	cg09890699	NA	NA	chr1:54821990-54822333	N_Shore	SSBP3;SSBP3;SSBP3	NM_001009955;NM_018070;NM_145716	Body;Body;Body									TRUE		-0.345923	-2.04662	-7.99555	9.24977e-10	8.04405e-07	12.2284	23648	SSBP3
chr12	6417135	-	cg02182110	NA	NA	chr12:6419603-6420024	N_Shelf														0.195279	0.887036	7.99479	9.2713e-10	8.04405e-07	12.2262	NA	NA
chr11	68096138	-	cg24051242	NA	NA		OpenSea	LRP5	NM_002335	Body					11:67852551-67852834	11:68095959-68096232	Unclassified_Cell_type_specific		TRUE		-0.380785	-1.93902	-7.99451	9.27938e-10	8.04405e-07	12.2254	4041	LRP5
chr18	28622593	-	cg15439862	NA	NA	chr18:28621489-28623117	Island	DSC3;DSC3	NM_024423;NM_001941	1stExon;1stExon			DMR		18:26875488-26877115	18:28622592-28622708	Unclassified	TRUE	TRUE		-0.380953	-1.90011	-7.99418	9.28891e-10	8.04405e-07	12.2244	1825	DSC3
chr6	36930726	+	cg02678600	NA	NA	chr6:36929837-36930135	S_Shore	PI16;PI16;PI16;PI16	NM_153370;NM_001199159;NM_001199159;NM_153370	ExonBnd;ExonBnd;Body;Body						6:36930626-36932008	Promoter_Associated_Cell_type_specific				-0.360973	-2.80416	-7.99382	9.29908e-10	8.04405e-07	12.2233	221476	PI16
chr2	240262006	+	cg07315452	NA	NA		OpenSea	HDAC4	NM_006037	Body											-0.399651	-1.31757	-7.99378	9.30029e-10	8.04405e-07	12.2232	9759	HDAC4
chr6	39846226	+	cg13892383	NA	NA		OpenSea	DAAM2;DAAM2	NM_015345;NM_001201427	Body;Body											0.218541	1.41163	7.99378	9.30038e-10	8.04405e-07	12.2232	23500	DAAM2
chr2	160473039	-	cg15883329	NA	NA	chr2:160472088-160472736	S_Shore	LOC643072;LOC643072;BAZ2B;BAZ2B;BAZ2B;BAZ2B	NR_110588;NR_110587;NM_001289975;NM_013450;NM_001289975;NM_013450	Body;Body;1stExon;1stExon;5'UTR;5'UTR	low-CpG:160181267-160181306					2:160471821-160473111	Unclassified				-0.392963	-3.09623	-7.99336	9.31244e-10	8.04566e-07	12.222	643072, 29994	LOC643072, BAZ2B
chr3	46335416	-	cg18502743	NA	NA		OpenSea														0.318993	0.626504	7.99238	9.34054e-10	8.06111e-07	12.2191	NA	NA
chr17	72988125	-	cg21415304	NA	NA	chr17:72983621-72984591	S_Shelf	CDR2L	NM_014603	Body											0.223916	0.743461	7.99132	9.37118e-10	8.06856e-07	12.216	30850	CDR2L
chr15	40390240	+	cg01003399	NA	NA		OpenSea	BMF;BMF;BMF;BMF	NM_001003942;NM_033503;NM_001003940;NM_001003943	Body;Body;Body;Body		chr15:40390220-40390220		TRUE							-0.370014	-1.94385	-7.99072	9.38855e-10	8.06856e-07	12.2142	90427	BMF
chr4	2600528	-	cg09708256	NA	NA		OpenSea							TRUE							-0.37212	-2.72885	-7.99039	9.39796e-10	8.06856e-07	12.2133	NA	NA
chr6	7042118	-	cg12885183	NA	NA		OpenSea							TRUE							-0.337836	-2.05245	-7.99007	9.40733e-10	8.06856e-07	12.2123	NA	NA
chr11	125365478	-	cg17071639	NA	NA	chr11:125365137-125366319	Island	FEZ1;FEZ1	NM_005103;NM_022549	5'UTR;5'UTR			DMR		11:124869857-124871500	11:125364549-125366440	Unclassified		TRUE		-0.586455	-2.47012	-7.99004	9.40827e-10	8.06856e-07	12.2122	9638	FEZ1
chr12	29360159	-	cg13255846	NA	NA		OpenSea	FAR2	NM_001271783	5'UTR		chr12:29360104-29360104									-0.39185	-1.54439	-7.98996	9.41054e-10	8.06856e-07	12.212	55711	FAR2
chr18	3722551	+	cg24295229	NA	NA		OpenSea	DLGAP1;DLGAP1;DLGAP1;DLGAP1;DLGAP1;DLGAP1;DLGAP1;DLGAP1;DLGAP1	NM_001003809;NM_001242766;NM_001308390;NM_001242764;NM_001242763;NM_001242762;NM_004746;NM_001242765;NM_001242761	Body;Body;Body;Body;Body;Body;Body;Body;Body				TRUE							-0.465559	-1.42291	-7.9895	9.4239e-10	8.07124e-07	12.2106	9229	DLGAP1
chr8	133688101	-	cg16721582	rs79600483	0.046441	chr8:133687573-133687998	S_Shore	LRRC6	NM_012472	TSS1500			CDMR		8:133756551-133757368	8:133687414-133688520	Promoter_Associated_Cell_type_specific		TRUE		-0.267528	-2.47271	-7.98848	9.45349e-10	8.0878e-07	12.2076	23639	LRRC6
chr9	102587600	-	cg12348501	NA	NA	chr9:102581791-102587561	S_Shore	NR4A3;NR4A3;NR4A3	NM_173200;NM_173199;NM_006981	5'UTR;5'UTR;5'UTR			CDMR		9:101625826-101627570						-0.343227	-2.68927	-7.98752	9.48144e-10	8.10021e-07	12.2048	8013	NR4A3
chr2	48013230	+	cg16656550	rs3136249	0.104238	chr2:48009808-48011443	S_Shore	MSH6;MSH6;MSH6;MSH6	NM_001281493;NM_001281492;NM_000179;NM_001281494	5'UTR;Body;Body;5'UTR											-0.350788	-1.93756	-7.987	9.49678e-10	8.10021e-07	12.2033	2956	MSH6
chr4	155662217	+	cg22398226	NA	NA	chr4:155663809-155664315	N_Shore						RDMR						TRUE		0.469334	1.09578	7.98693	9.49881e-10	8.10021e-07	12.2031	NA	NA
chr6	134757763	+	cg20427318	rs61283207	0.078611		OpenSea							TRUE		6:134757736-134757994	Unclassified		TRUE		0.428351	1.77481	7.98546	9.54192e-10	8.12819e-07	12.1988	NA	NA
chr17	7461456	-	cg01011453	NA	NA	chr17:7464666-7465823	N_Shelf	TNFSF13;TNFSF13;TNFSF13;TNFSF13;TNFSF13;TNFSF13;TNFSF13;TNFSF12-TNFSF13	NM_001198624;NM_001198623;NM_003808;NM_172088;NM_172087;NM_001198622;NR_073490;NM_172089	TSS200;TSS200;TSS200;TSS200;TSS200;TSS200;TSS200;Body						17:7461366-7461673	Promoter_Associated_Cell_type_specific				-0.261325	-2.55541	-7.98467	9.56531e-10	8.13932e-07	12.1964	8741, 407977	TNFSF13, TNFSF12-TNFSF13
chr12	122429384	-	cg02982740	NA	NA		OpenSea	WDR66	NM_144668	Body											0.252393	0.806857	7.9835	9.59982e-10	8.15135e-07	12.193	144406	WDR66
chr1	19407897	+	cg02862467	NA	NA		OpenSea	UBR4	NM_020765	Body				TRUE					TRUE		-0.47234	-1.24363	-7.98349	9.60011e-10	8.15135e-07	12.193	23352	UBR4
chr2	239755896	-	cg13518883	rs74951949	0.013455	chr2:239755096-239758310	Island	TWIST2;TWIST2	NM_001271893;NM_057179	TSS1500;TSS1500		chr2:239755854-239755854	DMR		2:239419846-239420928						-0.69837	-1.96745	-7.98213	9.6404e-10	8.16463e-07	12.189	117581	TWIST2
chr17	34129021	-	cg13207490	NA	NA		OpenSea														-0.335351	-2.24716	-7.98186	9.64841e-10	8.16463e-07	12.1882	NA	NA
chr8	96193941	+	cg10810999	rs6982829	0.143479		OpenSea					chr8:96193707-96193707									-0.323018	-2.1791	-7.98151	9.65892e-10	8.16463e-07	12.1871	NA	NA
chr12	53448399	-	cg25958857	NA	NA	chr12:53448008-53448406	Island	TENC1;TENC1;TENC1	NM_198316;NM_170754;NM_015319	Body;Body;Body					12:51734338-51734673	12:53446992-53448572	Promoter_Associated		TRUE		-0.611512	-3.42393	-7.98127	9.66616e-10	8.16463e-07	12.1864	23371	TENC1
chr5	137675076	+	cg04198187	NA	NA	chr5:137673380-137674328	S_Shore	FAM53C;FAM53C;CDC25C	NM_001135647;NM_016605;NM_001287583	5'UTR;5'UTR;TSS1500											-0.339777	-1.88271	-7.98122	9.6675e-10	8.16463e-07	12.1863	51307, 995	FAM53C, CDC25C
chr2	60562918	-	cg13914612	NA	NA		OpenSea														-0.368623	-1.8896	-7.98014	9.69982e-10	8.17692e-07	12.1831	NA	NA
chr6	4890095	-	cg27307183	NA	NA		OpenSea	CDYL;CDYL;CDYL;CDYL	NM_001143970;NM_004824;NR_026590;NM_001143971	5'UTR;Body;Body;TSS200									TRUE		-0.444805	-1.38119	-7.98004	9.70279e-10	8.17692e-07	12.1828	9425	CDYL
chr6	36288118	-	cg04795450	NA	NA		OpenSea	C6orf222	NM_001010903	Body											0.287462	1.22181	7.97816	9.75933e-10	8.2158e-07	12.1773	389384	C6orf222
chr15	75527224	-	cg25046772	NA	NA		OpenSea												TRUE		0.21095	0.523892	7.976	9.8245e-10	8.26184e-07	12.1709	NA	NA
chr12	89476250	+	cg18148255	NA	NA		OpenSea							TRUE					TRUE		0.329309	0.95078	7.97564	9.83551e-10	8.26229e-07	12.1699	NA	NA
chr10	77221564	+	cg01424263	NA	NA		OpenSea							TRUE					TRUE		0.285993	1.51197	7.97065	9.98806e-10	8.3761e-07	12.1552	NA	NA
chr3	51602121	+	cg20133901	NA	NA		OpenSea	RAD54L2	NM_015106	5'UTR				TRUE					TRUE		-0.366259	-1.63748	-7.97043	9.9948e-10	8.3761e-07	12.1545	23132	RAD54L2
chr5	112383621	-	cg02028114	NA	NA		OpenSea	MCC;MCC	NM_002387;NM_001085377	Body;Body		chr5:112383528-112383528									-0.443003	-2.11998	-7.97017	1.00028e-09	8.3761e-07	12.1538	4163	MCC
chr3	183723836	+	cg08478621	NA	NA		OpenSea	ABCC5-AS1;ABCC5;ABCC5	NR_046570;NM_005688;NM_001023587	TSS1500;Body;Body											-0.464593	-1.86454	-7.96884	1.00441e-09	8.39365e-07	12.1498	100873982, 10057	ABCC5-AS1, ABCC5
chr12	63544945	-	cg13631391	NA	NA	chr12:63543636-63544967	Island	AVPR1A;AVPR1A	NM_000706;NM_000706	1stExon;5'UTR	high-CpG:61830992-61831252		CDMR	TRUE	12:61829969-61831712						-0.52579	-2.92763	-7.96851	1.00543e-09	8.39365e-07	12.1489	552	AVPR1A
chr8	37757546	-	cg23113022	NA	NA	chr8:37756454-37757339	S_Shore	RAB11FIP1;RAB11FIP1	NM_025151;NM_001002814	TSS1500;TSS1500											-0.36795	-1.69616	-7.96829	1.0061e-09	8.39365e-07	12.1482	80223	RAB11FIP1
chr6	6886571	+	cg20677278	rs116428793	0.01086		OpenSea					chr6:6886373-6886373									-0.427285	-1.47742	-7.96781	1.0076e-09	8.39365e-07	12.1468	NA	NA
chr20	62347673	+	cg25882090	NA	NA		OpenSea	ZGPAT;ZGPAT;ZGPAT;ZGPAT;ZGPAT	NM_181485;NM_001195654;NM_001195653;NM_032527;NM_001083113	Body;Body;Body;Body;Body											0.415327	1.8285	7.96778	1.0077e-09	8.39365e-07	12.1467	84619	ZGPAT
chr10	65388604	-	cg14419424	NA	NA	chr10:65389875-65390835	N_Shore					chr10:65388414-65388414	RDMR	TRUE		10:65388411-65390568	Promoter_Associated		TRUE		-0.495257	-2.21217	-7.96708	1.00989e-09	8.40301e-07	12.1447	NA	NA
chr8	10929599	-	cg09697033	NA	NA	chr8:10928984-10929211	S_Shore	XKR6	NM_173683	Body									TRUE		0.378258	1.20056	7.96606	1.01307e-09	8.41193e-07	12.1417	286046	XKR6
chr2	207972741	+	cg12934577	NA	NA		OpenSea	KLF7;KLF7;KLF7;KLF7;KLF7	NM_001270944;NR_073108;NM_003709;NM_001270943;NM_001270942	Body;Body;Body;Body;Body											-0.463945	-2.7587	-7.96605	1.01309e-09	8.41193e-07	12.1416	8609	KLF7
chr7	123365768	+	cg15455174	rs11770041	0.438469		OpenSea	WASL	NM_003941	Body				TRUE							-0.503191	-1.74935	-7.96544	1.01501e-09	8.41896e-07	12.1398	8976	WASL
chr2	9516223	-	cg08176395	NA	NA	chr2:9514723-9514995	S_Shore	ASAP2;ASAP2	NM_001135191;NM_003887	Body;Body											0.256288	0.913268	7.96441	1.01822e-09	8.43548e-07	12.1368	8853	ASAP2
chr11	73692155	-	cg25429672	NA	NA	chr11:73693702-73694802	N_Shore	UCP2	NM_003355	5'UTR									TRUE		0.387781	0.587693	7.96411	1.01918e-09	8.43548e-07	12.1359	7351	UCP2
chr8	21541227	+	cg07882213	NA	NA		OpenSea														0.307478	0.655505	7.96378	1.02021e-09	8.43548e-07	12.135	NA	NA
chr9	139424152	-	cg00407944	NA	NA	chr9:139426117-139426442	N_Shore	NOTCH1	NM_017617	Body						9:139424133-139424205	Unclassified		TRUE		-0.3667	-1.66407	-7.96255	1.02411e-09	8.45886e-07	12.1313	4851	NOTCH1
chr10	4103973	-	cg26347509	NA	NA		OpenSea	LOC101927964	NR_120632	Body				TRUE							-0.484119	-2.01398	-7.96213	1.02543e-09	8.46091e-07	12.1301	101927964	LOC101927964
chr16	73238968	+	cg18870424	NA	NA		OpenSea														0.222736	0.787264	7.96051	1.03056e-09	8.49267e-07	12.1253	NA	NA
chr18	44121822	+	cg01248932	NA	NA		OpenSea	LOXHD1;LOXHD1;LOXHD1	NM_001145472;NM_001308013;NM_144612	Body;Body;Body											0.348069	1.34934	7.96024	1.03143e-09	8.49267e-07	12.1245	125336	LOXHD1
chr17	58231794	+	cg01934816	NA	NA	chr17:58228061-58228361	S_Shelf	CA4	NM_000717	Body											0.275735	1.17625	7.9594	1.03411e-09	8.50586e-07	12.122	762	CA4
chr15	90342804	+	cg03138318	NA	NA		OpenSea	ANPEP;ANPEP	NM_001150;NM_001150	ExonBnd;Body											0.205064	0.77941	7.95758	1.03994e-09	8.54489e-07	12.1167	290	ANPEP
chr9	139129949	-	cg12691902	NA	NA	chr9:139128416-139128652	S_Shore	QSOX2	NM_181701	Body											-0.295873	-1.5694	-7.95479	1.04892e-09	8.60969e-07	12.1085	169714	QSOX2
chr17	72732722	+	cg10755085	NA	NA	chr17:72732848-72733545	N_Shore	RAB37;RAB37;RAB37;RAB37	NM_001163989;NM_001163990;NM_175738;NM_001006638	TSS1500;TSS1500;Body;TSS1500				TRUE	17:70244317-70245474				TRUE		-0.318655	-2.0251	-7.95431	1.05047e-09	8.61344e-07	12.1071	326624	RAB37
chr11	57529614	+	cg09878888	NA	NA		OpenSea	CTNND1;CTNND1;CTNND1;CTNND1;CTNND1;CTNND1;CTNND1;CTNND1;CTNND1;CTNND1;CTNND1;CTNND1;CTNND1	NM_001085459;NM_001085467;NM_001085462;NM_001331;NM_001085460;NM_001085463;NM_001085468;NM_001085464;NM_001085465;NM_001085469;NM_001085458;NM_001085466;NM_001085461	5'UTR;5'UTR;5'UTR;5'UTR;5'UTR;5'UTR;5'UTR;5'UTR;5'UTR;5'UTR;5'UTR;5'UTR;5'UTR	low-CpG:57285840-57286264								TRUE		-0.44033	-1.91173	-7.95252	1.05631e-09	8.65237e-07	12.1018	1500	CTNND1
chr11	118753476	+	cg01257799	NA	NA		OpenSea	CXCR5	NM_001716	TSS1500									TRUE		-0.352462	-2.69603	-7.95173	1.05887e-09	8.66432e-07	12.0995	643	CXCR5
chr2	28873060	-	cg13156207	NA	NA		OpenSea							TRUE					TRUE		0.403093	1.38564	7.95123	1.06051e-09	8.66878e-07	12.098	NA	NA
chr12	27361176	-	cg24135088	NA	NA		OpenSea					chr12:27361104-27361104									0.293064	0.903626	7.9497	1.06555e-09	8.69965e-07	12.0935	NA	NA
chr2	197583934	+	cg09358112	NA	NA		OpenSea	CCDC150	NM_001080539	Body				TRUE		2:197583551-197584101	Unclassified_Cell_type_specific				-0.34065	-1.96799	-7.94941	1.0665e-09	8.69965e-07	12.0926	284992	CCDC150
chr10	77142527	-	cg15284082	NA	NA		OpenSea							TRUE					TRUE		0.333902	1.40949	7.94876	1.06863e-09	8.70802e-07	12.0907	NA	NA
chr3	127871102	-	cg25096306	NA	NA	chr3:127872176-127872842	N_Shore	EEFSEC	NM_021937	TSS1500											0.325242	1.44782	7.94754	1.07268e-09	8.73203e-07	12.0871	60678	EEFSEC
chr21	16434067	-	cg07543138	NA	NA	chr21:16436496-16437864	N_Shelf	NRIP1	NM_003489	5'UTR									TRUE		-0.487788	-1.95174	-7.94714	1.07401e-09	8.73384e-07	12.0859	8204	NRIP1
chr3	194261448	-	cg21453661	rs73890116	0.012797		OpenSea					chr3:194261428-194261428									-0.316374	-2.13414	-7.94457	1.08255e-09	8.79072e-07	12.0784	NA	NA
chr8	103803399	+	cg08977866	NA	NA		OpenSea					chr8:103803215-103803215									-0.361512	-1.56181	-7.94437	1.08323e-09	8.79072e-07	12.0778	NA	NA
chr3	4778321	-	cg09046468	NA	NA		OpenSea	ITPR1;ITPR1;ITPR1	NM_001099952;NM_001168272;NM_002222	Body;Body;Body											-0.368994	-2.02818	-7.94196	1.09131e-09	8.83552e-07	12.0707	3708	ITPR1
chr2	7172016	+	cg02266822	NA	NA	chr2:7172296-7172512	N_Shore	RNF144A	NM_014746	Body		chr2:7171830-7171830			2:7089367-7089549	2:7171709-7172166	Unclassified_Cell_type_specific				-0.368349	-2.02187	-7.9418	1.09186e-09	8.83552e-07	12.0702	9781	RNF144A
chr13	113438074	-	cg15149437	NA	NA	chr13:113440233-113441057	N_Shelf	ATP11A;ATP11A	NM_015205;NM_032189	Body;Body		chr13:113437900-113437900			13:112485796-112486076						-0.456161	-2.19007	-7.94134	1.09342e-09	8.83552e-07	12.0688	23250	ATP11A
chr3	182982918	-	cg18881768	NA	NA		OpenSea	MCF2L2;B3GNT5	NM_015078;NM_032047	Body;5'UTR				TRUE							-0.39617	-1.69837	-7.94107	1.09431e-09	8.83552e-07	12.0681	23101, 84002	MCF2L2, B3GNT5
chr12	102576674	+	cg11533067	NA	NA		OpenSea	PARPBP	NM_017915	Body											-0.367505	-2.44167	-7.94099	1.09458e-09	8.83552e-07	12.0678	55010	PARPBP
chr17	1170806	-	cg19504184	NA	NA	chr17:1171408-1171946	N_Shore									17:1170752-1171060	Unclassified_Cell_type_specific		TRUE		-0.229869	-1.65048	-7.94073	1.09547e-09	8.83552e-07	12.0671	NA	NA
chr5	68267366	-	cg15524731	NA	NA		OpenSea	LOC101928885	NR_130778	Body											0.237402	1.2208	7.93961	1.09925e-09	8.85694e-07	12.0638	NA	NA
chr19	14653705	+	cg20880067	rs10418939	0.257608		OpenSea	TECR;TECR;TECR	NR_038104;NR_038103;NM_138501	Body;Body;Body											-0.29685	-1.72994	-7.93867	1.10246e-09	8.87371e-07	12.061	9524	TECR
chr20	44518824	+	cg19067730	rs3817731	0.409907	chr20:44518897-44520361	N_Shore	CTSA;NEURL2;CTSA;CTSA	NM_001167594;NM_080749;NM_001127695;NM_000308	TSS1500;Body;TSS1500;TSS1500						20:44518698-44519039	Promoter_Associated_Cell_type_specific	TRUE	TRUE		-0.326612	-2.10928	-7.93769	1.1058e-09	8.89153e-07	12.0581	5476, 140825	CTSA, NEURL2
chr11	1320497	+	cg23240927	NA	NA	chr11:1315467-1317115	S_Shelf	TOLLIP	NM_019009	Body		chr11:1320394-1320394			11:1277073-1277211				TRUE		-0.518477	-1.41372	-7.9329	1.1223e-09	9.015e-07	12.044	54472	TOLLIP
chr3	16164375	-	cg04978197	NA	NA		OpenSea							TRUE							0.276209	0.915373	7.92984	1.13295e-09	9.08826e-07	12.035	NA	NA
chr15	85359854	+	cg06271561	NA	NA	chr15:85360192-85360574	N_Shore	ALPK3	NM_020778	TSS200									TRUE		0.275242	0.92878	7.92946	1.1343e-09	9.08826e-07	12.0338	57538	ALPK3
chr15	68374619	+	cg05312163	NA	NA		OpenSea	PIAS1	NM_016166	Body											-0.414281	-1.95251	-7.92929	1.13487e-09	9.08826e-07	12.0334	8554	PIAS1
chr14	65963559	+	cg12329614	NA	NA		OpenSea	FUT8;FUT8;FUT8;FUT8;FUT8	NM_178156;NM_178155;NM_004480;NR_038167;NR_038170	5'UTR;5'UTR;5'UTR;Body;Body											0.303416	1.46577	7.92782	1.14006e-09	9.1146e-07	12.029	2530	FUT8
chr6	106562851	-	cg14947993	rs80299721	0.019531		OpenSea														0.35367	1.10606	7.9277	1.14048e-09	9.1146e-07	12.0287	NA	NA
chr19	18526342	-	cg01135380	NA	NA	chr19:18527651-18531118	N_Shore					chr19:18526337-18526337									-0.432869	-2.05993	-7.92685	1.14347e-09	9.1146e-07	12.0262	NA	NA
chr6	45711008	+	cg06151364	NA	NA		OpenSea														-0.398231	-1.5803	-7.92664	1.1442e-09	9.1146e-07	12.0255	NA	NA
chr17	3819363	-	cg25031824	NA	NA		OpenSea	P2RX1	NM_002558	Body					17:3766045-3766239	17:3818859-3819375	Promoter_Associated		TRUE		-0.415394	-1.02585	-7.9265	1.14473e-09	9.1146e-07	12.0251	5023	P2RX1
chr13	44734933	-	cg24131592	NA	NA		OpenSea	SMIM2	NM_024058	Body				TRUE							0.246195	0.684565	7.92613	1.14601e-09	9.1146e-07	12.024	79024	SMIM2
chr11	76341483	-	cg01582724	rs76989537	0.010426		OpenSea														-0.278991	-1.87196	-7.92606	1.14625e-09	9.1146e-07	12.0238	NA	NA
chr12	89744524	-	cg01814191	NA	NA	chr12:89745168-89748144	N_Shore	DUSP6;DUSP6	NM_001946;NM_022652	Body;Body	low-CpG:88268599-88268847		RDMR		12:88268602-88269138				TRUE		-0.491404	-2.72071	-7.92479	1.15077e-09	9.13629e-07	12.0201	1848	DUSP6
chr2	27338538	-	cg21368063	NA	NA	chr2:27341567-27341923	N_Shelf	CGREF1;CGREF1;CGREF1	NM_001166240;NM_001166239;NM_006569	5'UTR;5'UTR;5'UTR									TRUE		0.254084	0.522144	7.92464	1.1513e-09	9.13629e-07	12.0196	10669	CGREF1
chr14	72050329	-	cg02414559	NA	NA		OpenSea	SIPA1L1;SIPA1L1	NM_015556;NM_001284245	5'UTR;5'UTR		chr14:72050156-72050156									-0.466072	-1.4874	-7.9233	1.15608e-09	9.16506e-07	12.0157	26037	SIPA1L1
chr9	123446889	-	cg14064722	NA	NA		OpenSea	MEGF9	NM_001080497	Body		chr9:123446824-123446824									-0.387565	-1.77712	-7.9225	1.15894e-09	9.17847e-07	12.0133	1955	MEGF9
chr3	112165478	-	cg24606239	NA	NA		OpenSea					chr3:112165241-112165241									-0.545421	-1.33911	-7.92192	1.16101e-09	9.18566e-07	12.0116	NA	NA
chr15	41309723	-	cg22972456	NA	NA		OpenSea	INO80;INO80	NR_104038;NM_017553	Body;Body				TRUE							-0.286212	-1.5661	-7.92118	1.16369e-09	9.18939e-07	12.0094	54617	INO80
chr1	114525428	-	cg11518509	NA	NA		OpenSea						DMR	TRUE					TRUE		-0.365519	-1.88218	-7.92114	1.16381e-09	9.18939e-07	12.0093	NA	NA
chr8	131347294	-	cg09376835	NA	NA		OpenSea	ASAP1	NM_018482	Body				TRUE					TRUE		-0.389073	-1.36224	-7.92015	1.1674e-09	9.20846e-07	12.0064	50807	ASAP1
chr9	91625772	+	cg15989814	NA	NA		OpenSea	SHC3	NM_016848	3'UTR											0.262548	1.38345	7.91876	1.17241e-09	9.23875e-07	12.0023	53358	SHC3
chr7	4809628	+	cg26738657	rs17135096	0.265073	chr7:4806860-4807086	S_Shelf	FOXK1	NM_001037165	3'UTR											-0.35197	-1.74528	-7.91807	1.17491e-09	9.2416e-07	12.0003	221937	FOXK1
chr11	68923361	+	cg06252055	NA	NA	chr11:68924690-68924957	N_Shore	LOC338694	NR_104161	Body											0.375002	1.6437	7.91802	1.17511e-09	9.2416e-07	12.0001	338694	LOC338694
chr12	89727665	-	cg11876952	NA	NA		OpenSea														-0.424129	-1.23399	-7.91699	1.17885e-09	9.25974e-07	11.9971	NA	NA
chr21	38737243	-	cg15514380	NA	NA		OpenSea						RDMR						TRUE		-0.512607	-2.45743	-7.91663	1.18015e-09	9.25974e-07	11.996	NA	NA
chr1	93590625	+	cg17431362	rs2815429	0.144134		OpenSea	MTF2;MTF2;MTF2;MTF2	NM_007358;NM_001164392;NM_001164391;NM_001164393	Body;Body;Body;Body											-0.292639	-1.52767	-7.91642	1.18094e-09	9.25974e-07	11.9954	22823	MTF2
chr1	60140450	+	cg03448068	rs4512673	0.189453		OpenSea	FGGY;FGGY;FGGY;FGGY;FGGY	NM_018291;NM_001244714;NM_001113411;NM_001278224;NR_103473	Body;Body;Body;Body;Body		chr1:60140214-60140214									-0.424208	-1.67561	-7.91593	1.18272e-09	9.26448e-07	11.994	55277	FGGY
chr17	8525165	-	cg20482145	NA	NA		OpenSea	MYH10	NM_005964	Body				TRUE					TRUE		0.237032	0.471882	7.9143	1.18869e-09	9.30206e-07	11.9891	4628	MYH10
chr3	150125271	-	cg08443396	rs34616287	0.128077	chr3:150125972-150128689	N_Shore	TSC22D2;TSC22D2;TSC22D2	NM_014779;NM_001303264;NR_130136	TSS1500;TSS1500;TSS1500			RDMR								-0.47545	-1.96509	-7.91321	1.19273e-09	9.31522e-07	11.9859	9819	TSC22D2
chr15	92557555	-	cg10098622	NA	NA		OpenSea	SLCO3A1;SLCO3A1	NM_013272;NM_001145044	Body;Body											-0.306929	-1.17935	-7.91309	1.19316e-09	9.31522e-07	11.9856	28232	SLCO3A1
chr5	137675030	-	cg04728805	NA	NA	chr5:137673380-137674328	S_Shore	FAM53C;FAM53C;CDC25C	NM_001135647;NM_016605;NM_001287583	5'UTR;5'UTR;TSS1500											-0.49186	-2.24299	-7.91288	1.19392e-09	9.31522e-07	11.985	51307, 995	FAM53C, CDC25C
chr12	57522813	+	cg06160973	NA	NA	chr12:57521524-57522159	S_Shore	LRP1	NM_002332	1stExon					12:55809065-55809098				TRUE		-0.288737	-1.74919	-7.91237	1.19581e-09	9.32075e-07	11.9835	4035	LRP1
chr11	67206263	+	cg23468927	NA	NA	chr11:67203319-67203662	S_Shelf	CORO1B;CORO1B;PTPRCAP	NM_001018070;NM_020441;NM_005608	Body;Body;TSS1500					11:66962774-66962919	11:67205850-67206525	Promoter_Associated		TRUE		0.307458	0.482276	7.91205	1.19701e-09	9.32087e-07	11.9825	57175, 5790	CORO1B, PTPRCAP
chr13	24553711	+	cg02469445	rs117928251	0.010417	chr13:24553676-24554007	Island									13:24553597-24554796	Unclassified_Cell_type_specific		TRUE		-0.335409	-4.02606	-7.91164	1.19851e-09	9.32339e-07	11.9813	NA	NA
chr1	44889564	+	cg24766228	NA	NA		OpenSea	RNF220	NM_018150	Body											-0.363665	-2.62796	-7.90913	1.20784e-09	9.38668e-07	11.9739	55182	RNF220
chr1	217794428	-	cg08282589	NA	NA		OpenSea	GPATCH2;GPATCH2	NM_001297754;NM_018040	Body;Body				TRUE							0.328733	1.08269	7.90815	1.21152e-09	9.40605e-07	11.971	55105	GPATCH2
chr12	50643418	-	cg03487367	NA	NA		OpenSea	LIMA1;LIMA1	NM_001113546;NM_016357	5'UTR;5'UTR											0.298042	1.44344	7.90742	1.21424e-09	9.41789e-07	11.9689	51474	LIMA1
chr17	55415959	-	cg12011642	NA	NA		OpenSea	MSI2;MSI2	NM_138962;NM_170721	Body;Body											-0.317851	-1.95896	-7.90676	1.21675e-09	9.42805e-07	11.9669	124540	MSI2
chr15	86087129	+	cg21706794	NA	NA		OpenSea	AKAP13;AKAP13	NM_007200;NM_006738	Body;Body				TRUE		15:86087115-86087192	Unclassified_Cell_type_specific				-0.370491	-1.84576	-7.90624	1.21868e-09	9.43376e-07	11.9654	11214	AKAP13
chr10	112117365	-	cg21882416	NA	NA		OpenSea					chr10:112117126-112117126		TRUE		10:112115799-112117531	Promoter_Associated				0.344601	0.52732	7.90552	1.22143e-09	9.4413e-07	11.9632	NA	NA
chr12	56414508	+	cg20054248	rs75143485	0.0101		OpenSea	IKZF4	NM_022465	TSS200									TRUE		-0.312807	-1.75246	-7.90535	1.22205e-09	9.4413e-07	11.9627	64375	IKZF4
chr13	48736138	+	cg20338956	NA	NA		OpenSea					chr13:48735940-48735940									-0.546469	-1.31701	-7.90181	1.2355e-09	9.53587e-07	11.9523	NA	NA
chr4	77129606	-	cg04274830	rs17001654	0.000208		OpenSea	SCARB2;SCARB2	NM_001204255;NM_005506	Body;Body											-0.452645	-1.88428	-7.90111	1.23818e-09	9.54337e-07	11.9502	950	SCARB2
chr5	166405676	-	cg06003656	NA	NA	chr5:166405484-166405917	Island								5:166338063-166339041				TRUE		-0.401407	-2.46532	-7.90093	1.23889e-09	9.54337e-07	11.9497	NA	NA
chr1	38411997	-	cg27212386	NA	NA		OpenSea	INPP5B;INPP5B	NM_005540;NM_005540	5'UTR;ExonBnd											-0.357663	-1.10195	-7.89847	1.24832e-09	9.59968e-07	11.9425	3633	INPP5B
chr2	43424094	-	cg24382627	rs144175249	0.0105		OpenSea														-0.325941	-2.05638	-7.89839	1.24863e-09	9.59968e-07	11.9422	NA	NA
chr3	9178180	-	cg03018380	NA	NA	chr3:9177691-9178189	Island	SRGAP3;SRGAP3	NM_001033117;NM_014850	Body;Body				TRUE	3:9152707-9153250	3:9178034-9178296	Unclassified_Cell_type_specific		TRUE		-0.244545	-1.8948	-7.89428	1.26463e-09	9.70031e-07	11.9301	9901	SRGAP3
chr8	38763116	-	cg09207372	NA	NA	chr8:38758457-38759380	S_Shelf	PLEKHA2	NM_021623	5'UTR		chr8:38762883-38762883									-0.386525	-1.29314	-7.89425	1.26473e-09	9.70031e-07	11.93	59339	PLEKHA2
chr18	76960153	+	cg27306101	NA	NA		OpenSea	ATP9B;ATP9B	NM_198531;NM_001306085	Body;Body											0.293183	1.38818	7.89408	1.26541e-09	9.70031e-07	11.9295	374868	ATP9B
chr3	197231484	+	cg02343103	NA	NA		OpenSea									3:197231421-197231580	Unclassified_Cell_type_specific				0.252987	1.10146	7.89197	1.27371e-09	9.73934e-07	11.9232	NA	NA
chr4	110623305	+	cg14819910	NA	NA	chr4:110623959-110624831	N_Shore	CASP6;CASP6	NM_032992;NM_001226	Body;Body		chr4:110623287-110623287				4:110622908-110625046	Promoter_Associated				-0.489105	-2.55505	-7.89194	1.2738e-09	9.73934e-07	11.9232	839	CASP6
chr17	57354679	+	cg09978965	rs17175726	0.013984		OpenSea									17:57354470-57354759	Unclassified_Cell_type_specific				-0.440449	-2.08534	-7.89163	1.27505e-09	9.73934e-07	11.9222	NA	NA
chr12	94661460	+	cg05790077	NA	NA		OpenSea	PLXNC1;PLXNC1	NR_037687;NM_005761	Body;Body				TRUE							-0.396954	-1.31035	-7.89153	1.27544e-09	9.73934e-07	11.9219	10154	PLXNC1
chr3	159852976	-	cg17033891	NA	NA		OpenSea							TRUE					TRUE		-0.363943	-2.29739	-7.89023	1.28057e-09	9.76903e-07	11.9181	NA	NA
chr3	14860764	+	cg12178431	NA	NA		OpenSea	FGD5	NM_152536	1stExon									TRUE		0.235412	1.67036	7.88915	1.28486e-09	9.7918e-07	11.9149	152273	FGD5
chr1	169295705	-	cg02791578	rs76692040	0.06491		OpenSea	NME7;NME7;NME7	NM_197972;NR_104229;NM_013330	5'UTR;Body;Body											-0.33406	-1.12825	-7.88843	1.28774e-09	9.7918e-07	11.9128	29922	NME7
chr3	130739200	+	cg19308563	NA	NA		OpenSea	ASTE1;ASTE1;ASTE1	NM_014065;NM_001288950;NR_110229	Body;Body;Body											-0.43335	-1.3155	-7.88842	1.28778e-09	9.7918e-07	11.9128	28990	ASTE1
chr13	44736060	+	cg00360531	NA	NA		OpenSea	SMIM2	NM_024058	TSS1500											0.292419	1.8352	7.88823	1.28852e-09	9.7918e-07	11.9122	79024	SMIM2
chr5	149948662	-	cg26631003	NA	NA		OpenSea														0.261507	1.40657	7.88686	1.29398e-09	9.82386e-07	11.9082	NA	NA
chr20	52271790	-	cg08087771	rs79120855	0.011729		OpenSea														-0.354733	-2.01765	-7.8864	1.29582e-09	9.82834e-07	11.9068	NA	NA
chr17	55434640	+	cg04176246	rs114830489	0.014335		OpenSea	MSI2;MSI2	NM_138962;NM_170721	Body;Body				TRUE		17:55434294-55435091	Unclassified_Cell_type_specific		TRUE		-0.337515	-1.56717	-7.88575	1.29843e-09	9.83423e-07	11.9049	124540	MSI2
chr3	33701101	-	cg12007634	NA	NA		OpenSea	CLASP2;CLASP2	NM_001207044;NM_015097	TSS200;Body				TRUE		3:33701030-33701341	Unclassified_Cell_type_specific				-0.463506	-2.21246	-7.88559	1.29909e-09	9.83423e-07	11.9044	23122	CLASP2
chr11	36375606	+	cg06135160	NA	NA		OpenSea	PRR5L	NM_001160167	5'UTR											0.352008	1.7689	7.88514	1.3009e-09	9.83848e-07	11.9031	79899	PRR5L
chr9	138951983	+	cg23460082	NA	NA		OpenSea	NACC2	NM_144653	5'UTR				TRUE							-0.395973	-0.943561	-7.88181	1.31437e-09	9.93081e-07	11.8933	138151	NACC2
chr22	38662342	+	cg04024514	NA	NA		OpenSea	TMEM184B;TMEM184B;TMEM184B	NM_001195072;NM_001195071;NM_012264	5'UTR;5'UTR;5'UTR											-0.47139	-1.83699	-7.88139	1.3161e-09	9.93437e-07	11.892	25829	TMEM184B
chr10	101943528	-	cg26746309	NA	NA	chr10:101945571-101945907	N_Shelf	ERLIN1;ERLIN1	NM_001100626;NM_006459	Body;Body			RDMR						TRUE		-0.385709	-1.76498	-7.88074	1.31873e-09	9.94474e-07	11.8901	10613	ERLIN1
chr12	50903093	+	cg18860041	NA	NA	chr12:50898621-50899164	S_Shelf	DIP2B	NM_173602	Body											-0.322641	-1.00255	-7.87983	1.32247e-09	9.95454e-07	11.8874	57609	DIP2B
chr5	14479238	+	cg06473231	NA	NA		OpenSea	TRIO	NM_007118	Body											0.297934	1.73002	7.87981	1.32255e-09	9.95454e-07	11.8873	7204	TRIO
chr9	125796611	-	cg08126411	NA	NA		OpenSea	GPR21;RABGAP1	NM_005294;NM_012197	5'UTR;Body											-0.419347	-1.92862	-7.87924	1.32488e-09	9.96251e-07	11.8857	2844, 23637	GPR21, RABGAP1
chr20	272477	-	cg14145537	rs6075791	0.000418	chr20:271055-271437	S_Shore	C20orf96;C20orf96	NM_080571;NM_153269	TSS1500;TSS1500											-0.236001	-1.5915	-7.87826	1.32891e-09	9.98337e-07	11.8828	140680	C20orf96
chr2	7975491	-	cg20048655	NA	NA		OpenSea							TRUE					TRUE		-0.465525	-1.84363	-7.87792	1.33029e-09	9.98421e-07	11.8818	NA	NA
chr6	158401952	-	cg03682252	NA	NA	chr6:158402072-158403444	N_Shore	SYNJ2	NM_003898	TSS1500											-0.387153	-1.86618	-7.87723	1.33315e-09	9.99616e-07	11.8797	8871	SYNJ2
chr7	141071902	-	cg04486889	NA	NA		OpenSea	TMEM178B	NM_001195278	Body											0.21254	0.0944728	7.87628	1.33706e-09	1.00159e-06	11.8769	100507421	TMEM178B
chr3	169012590	+	cg01163193	rs76329647	0.013455		OpenSea	MECOM;MECOM	NM_001205194;NM_004991	5'UTR;Body											0.29649	1.62154	7.87477	1.34333e-09	1.00494e-06	11.8725	2122	MECOM
chr2	31541350	-	cg19410609	NA	NA		OpenSea							TRUE					TRUE		-0.511717	-1.47755	-7.87459	1.34408e-09	1.00494e-06	11.8719	NA	NA
chr14	101245628	+	cg24381739	NA	NA		OpenSea														0.268705	1.17831	7.87295	1.3509e-09	1.00909e-06	11.8671	NA	NA
chr15	30114816	+	cg04969688	NA	NA	chr15:30114110-30115215	Island	TJP1;TJP1	NM_175610;NM_003257	TSS200;TSS200					15:27900998-27902507				TRUE		-0.254565	-2.12292	-7.87223	1.35393e-09	1.01008e-06	11.865	7082	TJP1
chr3	69380183	+	cg09084464	NA	NA		OpenSea	FRMD4B	NM_015123	Body		chr3:69380103-69380103									-0.404049	-1.50232	-7.87202	1.35479e-09	1.01008e-06	11.8644	23150	FRMD4B
chr7	97914016	-	cg26460483	NA	NA	chr7:97910459-97911618	S_Shelf	BRI3;BRI3	NM_015379;NM_001159491	Body;Body						7:97913711-97914066	Promoter_Associated_Cell_type_specific		TRUE		-0.314465	-1.57762	-7.87142	1.35733e-09	1.01102e-06	11.8626	25798	BRI3
chr20	3718325	-	cg07888289	NA	NA		OpenSea	HSPA12B;HSPA12B	NM_001197327;NM_052970	5'UTR;5'UTR											0.188674	0.910182	7.87068	1.36045e-09	1.01239e-06	11.8604	116835	HSPA12B
chr1	28764854	+	cg23847017	NA	NA		OpenSea	PHACTR4;PHACTR4;PHACTR4	NM_023923;NM_023923;NM_001048183	1stExon;5'UTR;Body									TRUE		-0.351616	-1.91155	-7.87003	1.36317e-09	1.01345e-06	11.8585	65979	PHACTR4
chr3	42113624	+	cg05628049	NA	NA		OpenSea							TRUE					TRUE		-0.326265	-1.64715	-7.86876	1.36857e-09	1.01635e-06	11.8547	NA	NA
chr3	44482104	+	cg10885050	NA	NA		OpenSea	ZNF445	NM_181489	3'UTR											-0.440399	-1.03565	-7.8685	1.36964e-09	1.01635e-06	11.854	353274	ZNF445
chr11	86662289	-	cg08304103	NA	NA	chr11:86665901-86666567	N_Shelf	FZD4	NM_012193	Body	low-CpG:86339793-86341091								TRUE		0.213189	0.754763	7.86801	1.37172e-09	1.01694e-06	11.8525	8322	FZD4
chr17	47952618	+	cg22243690	NA	NA		OpenSea														0.346768	1.42377	7.86562	1.38193e-09	1.02354e-06	11.8454	NA	NA
chr9	79056558	+	cg08329501	NA	NA		OpenSea	GCNT1	NM_001097634	TSS200						9:79056414-79057020	Unclassified_Cell_type_specific				0.30491	0.971172	7.86407	1.38858e-09	1.02629e-06	11.8408	2650	GCNT1
chr11	2739975	+	cg22011254	NA	NA		OpenSea	KCNQ1;KCNQ1	NM_000218;NM_181798	Body;Body											0.316971	1.27873	7.86391	1.38925e-09	1.02629e-06	11.8404	3784	KCNQ1
chr20	19230758	-	cg21538115	NA	NA		OpenSea	LOC100130264;SLC24A3	NR_024564;NM_020689	Body;Body											0.283945	1.66778	7.86385	1.38954e-09	1.02629e-06	11.8402	57419	SLC24A3
chr15	91272726	-	cg05757496	NA	NA		OpenSea	BLM;BLM;BLM;BLM	NM_000057;NM_001287247;NM_001287246;NM_001287248	5'UTR;5'UTR;5'UTR;5'UTR											-0.481306	-1.55634	-7.86234	1.39601e-09	1.02978e-06	11.8358	641	BLM
chr8	122118171	-	cg14936938	NA	NA		OpenSea							TRUE					TRUE		0.282817	1.47776	7.86214	1.39688e-09	1.02978e-06	11.8352	NA	NA
chr2	39135866	-	cg16692561	rs146348047	0.0119		OpenSea														0.335201	1.87969	7.86124	1.40078e-09	1.03169e-06	11.8325	NA	NA
chr15	75322058	-	cg06070324	NA	NA		OpenSea	PPCDC	NM_021823	Body				TRUE		15:75321463-75322168	Unclassified		TRUE		-0.351952	-1.47107	-7.86075	1.40292e-09	1.0323e-06	11.831	60490	PPCDC
chr22	31644190	-	cg20742981	NA	NA		OpenSea	LIMK2;LIMK2;LIMK2	NM_016733;NM_001031801;NM_005569	TSS200;TSS200;Body				TRUE		22:31643888-31644592	Unclassified_Cell_type_specific		TRUE		-0.336343	-2.42397	-7.85941	1.40875e-09	1.03522e-06	11.8271	3985	LIMK2
chr5	65418807	+	cg13352520	NA	NA		OpenSea														0.284794	1.44475	7.85915	1.40988e-09	1.03522e-06	11.8263	NA	NA
chr1	94585452	-	cg04491808	NA	NA		OpenSea	ABCA4	NM_000350	Body				TRUE					TRUE		0.173094	0.296911	7.85894	1.41081e-09	1.03522e-06	11.8257	24	ABCA4
chr17	14109378	-	cg13329172	rs77250222	0.034722	chr17:14110197-14110574	N_Shore	COX10	NM_001303	Body						17:14109127-14109713	Unclassified_Cell_type_specific				0.391499	1.08526	7.8586	1.41231e-09	1.03524e-06	11.8247	1352	COX10
chr8	86104378	+	cg20242188	NA	NA		OpenSea	E2F5;E2F5;E2F5	NM_001083588;NM_001951;NM_001083589	Body;Body;5'UTR											-0.284252	-1.2906	-7.85831	1.41358e-09	1.03524e-06	11.8238	1875	E2F5
chr21	37615000	-	cg27483469	NA	NA	chr21:37617467-37617872	N_Shelf	DOPEY2	NM_005128	Body									TRUE		-0.259071	-0.351527	-7.85803	1.41478e-09	1.03524e-06	11.823	9980	DOPEY2
chr15	51238101	+	cg09293822	NA	NA		OpenSea	DCAF13P3;AP4E1;AP4E1	NR_027642;NM_007347;NM_001252127	Body;Body;Body											-0.442107	-1.42943	-7.85741	1.4175e-09	1.03596e-06	11.8212	100132724, 23431	DCAF13P3, AP4E1
chr20	57798096	+	cg00336376	NA	NA	chr20:57797223-57797441	S_Shore	ZNF831	NM_178457	Body			RDMR	TRUE	20:57231110-57231492	20:57795803-57798956	Unclassified		TRUE		-0.418333	-2.44183	-7.85721	1.4184e-09	1.03596e-06	11.8206	128611	ZNF831
chr7	137655537	-	cg11376472	NA	NA		OpenSea	CREB3L2;CREB3L2	NM_194071;NM_001253775	Body;Body											-0.391542	-1.37239	-7.85689	1.41981e-09	1.03604e-06	11.8196	64764	CREB3L2
chr20	34497362	+	cg20139305	NA	NA		OpenSea	PHF20	NM_016436	Body											0.339887	1.14494	7.85643	1.4218e-09	1.03647e-06	11.8183	51230	PHF20
chr3	38191305	-	cg12916466	NA	NA		OpenSea														-0.451042	-2.09157	-7.85615	1.42304e-09	1.03647e-06	11.8175	NA	NA
chr4	159234917	-	cg20934839	rs28671311	0.147099		OpenSea							TRUE					TRUE		0.198814	0.883038	7.85444	1.43064e-09	1.04104e-06	11.8124	NA	NA
chr3	148721868	+	cg24054898	NA	NA		OpenSea	GYG1	NM_004130	Body				TRUE					TRUE		0.280694	0.860964	7.85333	1.43552e-09	1.04184e-06	11.8091	2992	GYG1
chr14	48144339	-	cg23222756	NA	NA	chr14:48143433-48145589	Island	MDGA2	NM_001113498	TSS200					14:47212896-47215339						-0.37879	-3.3483	-7.85304	1.43685e-09	1.04184e-06	11.8082	161357	MDGA2
chr3	15446547	-	cg06678147	NA	NA		OpenSea														-0.476942	-1.45799	-7.8528	1.43788e-09	1.04184e-06	11.8075	NA	NA
chr4	40005867	+	cg12434712	NA	NA		OpenSea														-0.403648	-2.5436	-7.85272	1.43825e-09	1.04184e-06	11.8073	NA	NA
chr15	75338762	-	cg05338025	NA	NA		OpenSea	PPCDC;PPCDC;PPCDC;PPCDC;PPCDC;PPCDC;PPCDC	NM_001301105;NM_001301104;NR_125369;NM_021823;NM_001301101;NM_001301102;NM_001301103	5'UTR;5'UTR;Body;Body;Body;Body;Body		chr15:75338663-75338663									-0.328952	-1.44535	-7.8527	1.43834e-09	1.04184e-06	11.8072	60490	PPCDC
chr15	79270157	+	cg23203766	NA	NA		OpenSea	RASGRF1;RASGRF1;RASGRF1	NM_153815;NM_001145648;NM_002891	Body;Body;Body											0.278592	0.634395	7.84738	1.46227e-09	1.0582e-06	11.7915	5923	RASGRF1
chr17	19290755	+	cg15119221	rs8069196	0.047931		OpenSea	MFAP4	NM_002404	TSS1500				TRUE					TRUE		-0.280261	-2.19996	-7.84597	1.46864e-09	1.06184e-06	11.7874	4239	MFAP4
chr17	80268580	+	cg03434990	NA	NA		OpenSea														0.279968	0.45883	7.84561	1.4703e-09	1.06206e-06	11.7863	NA	NA
chr22	45609402	+	cg05249836	rs75464288	0.010851		OpenSea	C22orf9;C22orf9	NM_001009880;NM_015264	Body;TSS1500	low-CpG:43988059-43988086								TRUE		-0.469385	-1.07115	-7.84488	1.47364e-09	1.06351e-06	11.7841	23313	C22orf9
chr15	92490606	-	cg03219393	rs78889995	0.038194		OpenSea	SLCO3A1;SLCO3A1	NM_013272;NM_001145044	Body;Body		chr15:92490454-92490454									-0.391759	-1.44415	-7.84455	1.47512e-09	1.0636e-06	11.7832	28232	SLCO3A1
chr7	37024713	-	cg06892898	NA	NA		OpenSea	ELMO1;ELMO1;ELMO1	NM_014800;NM_001039459;NM_130442	Body;TSS200;5'UTR									TRUE		-0.365149	-2.24875	-7.84387	1.47822e-09	1.06481e-06	11.7811	9844	ELMO1
chr13	96705123	+	cg08797194	rs559847	0.037518	chr13:96705229-96705909	N_Shore	UGGT2	NM_020121	Body						13:96705009-96705143	Unclassified_Cell_type_specific	TRUE	TRUE		-0.464378	-2.65019	-7.84354	1.47973e-09	1.06481e-06	11.7802	55757	UGGT2
chr6	149487922	+	cg20207982	NA	NA		OpenSea														-0.412346	-2.83709	-7.8433	1.48085e-09	1.06481e-06	11.7794	NA	NA
chr7	75957123	-	cg13616508	NA	NA	chr7:75958865-75959074	N_Shore	YWHAG	NM_012479	3'UTR	low-CpG:75794904-75795314			TRUE					TRUE		-0.384346	-2.5834	-7.84179	1.4878e-09	1.06884e-06	11.775	7532	YWHAG
chr6	14639068	-	cg12745332	NA	NA		OpenSea														-0.438922	-1.60094	-7.84148	1.48925e-09	1.0689e-06	11.7741	NA	NA
chr10	3847895	+	cg12870016	NA	NA		OpenSea														0.350609	1.56476	7.84111	1.49093e-09	1.06914e-06	11.773	NA	NA
chr3	88083174	-	cg05144549	NA	NA		OpenSea														-0.377524	-1.38207	-7.84021	1.49508e-09	1.07087e-06	11.7703	NA	NA
chr2	8784813	-	cg04341343	NA	NA	chr2:8785459-8786072	N_Shore												TRUE		-0.346151	-1.84116	-7.84	1.49606e-09	1.07087e-06	11.7697	NA	NA
chr22	37921738	-	cg04252061	NA	NA		OpenSea							TRUE							0.258238	0.807234	7.83918	1.49989e-09	1.07219e-06	11.7673	NA	NA
chr10	45407522	-	cg05352689	NA	NA		OpenSea	TMEM72;TMEM72-AS1	NM_001123376;NR_033842	Body;Body											0.260838	0.937117	7.83902	1.50062e-09	1.07219e-06	11.7668	643236, 220980	TMEM72, TMEM72-AS1
chr10	73499965	+	cg04304802	NA	NA		OpenSea	CDH23	NM_022124	Body				TRUE					TRUE		-0.361704	-1.87921	-7.83775	1.50652e-09	1.07543e-06	11.763	64072	CDH23
chr6	149354166	+	cg21223520	NA	NA		OpenSea	UST	NM_005715	Body											0.286485	1.14991	7.83737	1.50834e-09	1.07576e-06	11.7619	10090	UST
chr16	786418	+	cg17893439	rs57510736	0.019634	chr16:787070-787327	N_Shore	NARFL;NARFL	NM_022493;NM_001304799	Body;5'UTR											0.270862	1.05639	7.83629	1.51336e-09	1.07836e-06	11.7587	64428	NARFL
chr1	6204000	-	cg15073708	NA	NA	chr1:6202118-6202359	S_Shore	CHD5	NM_015557	Body									TRUE		0.207769	0.307287	7.8356	1.51659e-09	1.07969e-06	11.7567	26038	CHD5
chr15	90579136	-	cg02793052	NA	NA		OpenSea	ZNF710	NM_198526	5'UTR		chr15:90578762-90578762		TRUE							-0.296493	-2.21854	-7.8341	1.5237e-09	1.08377e-06	11.7522	374655	ZNF710
chr8	91659078	-	cg03331176	NA	NA	chr8:91657389-91658779	S_Shore	TMEM64;TMEM64	NM_001008495;NM_001146273	TSS1500;TSS1500											-0.385654	-2.04814	-7.83348	1.52661e-09	1.08453e-06	11.7504	169200	TMEM64
chr1	230326909	+	cg22159005	NA	NA		OpenSea	GALNT2;GALNT2	NM_001291866;NM_004481	Body;Body											-0.468444	-1.83065	-7.83329	1.52752e-09	1.08453e-06	11.7498	2590	GALNT2
chr4	26753673	-	cg00232076	rs7669392	0.076673		OpenSea	TBC1D19;TBC1D19	NM_001292054;NM_018317	Body;Body											0.342046	1.64226	7.8317	1.53505e-09	1.08805e-06	11.7451	55296	TBC1D19
chr12	51403059	-	cg02218381	NA	NA		OpenSea	SLC11A2;SLC11A2;SLC11A2;SLC11A2;SLC11A2;SLC11A2;SLC11A2;SLC11A2;SLC11A2	NM_001174130;NM_001174129;NM_000617;NM_001174128;NM_001174125;NR_033422;NM_001174126;NM_001174127;NR_033421	TSS200;Body;Body;Body;Body;Body;Body;Body;Body				TRUE		12:51402844-51403260	Unclassified_Cell_type_specific				-0.433742	-2.03095	-7.83166	1.53524e-09	1.08805e-06	11.745	4891	SLC11A2
chr8	125364351	+	cg26596580	rs4355753	0.087155		OpenSea	TMEM65	NM_194291	Body											-0.396673	-1.44257	-7.83054	1.54058e-09	1.09064e-06	11.7417	157378	TMEM65
chr8	95980625	+	cg20274462	NA	NA		OpenSea							TRUE					TRUE		-0.323253	-1.98153	-7.83005	1.54296e-09	1.09064e-06	11.7402	NA	NA
chr4	85620368	-	cg06377585	NA	NA		OpenSea	WDFY3	NM_014991	Body											0.300331	2.19023	7.83003	1.54303e-09	1.09064e-06	11.7402	23001	WDFY3
chr20	4984557	-	cg26879890	NA	NA		OpenSea	SLC23A2	NM_203327	5'UTR											0.243472	1.30763	7.82901	1.54792e-09	1.09219e-06	11.7372	9962	SLC23A2
chr3	42113514	+	cg26605264	NA	NA		OpenSea					chr3:42113196-42113196		TRUE							-0.320309	-1.86934	-7.82899	1.548e-09	1.09219e-06	11.7371	NA	NA
chr6	11405177	-	cg19087760	NA	NA		OpenSea					chr6:11405070-11405070									-0.39316	-1.74555	-7.82843	1.5507e-09	1.09312e-06	11.7355	NA	NA
chr22	44568337	-	cg12555844	NA	NA		OpenSea	PARVG;PARVG	NR_024427;NM_001137605	TSS1500;TSS1500				TRUE		22:44568196-44568614	Unclassified_Cell_type_specific		TRUE		-0.398438	-1.76106	-7.82784	1.55353e-09	1.09413e-06	11.7337	64098	PARVG
chr11	119533790	-	cg02238624	NA	NA	chr11:119535559-119535992	N_Shore	PVRL1;PVRL1	NM_002855;NM_203285	3'UTR;Body											0.252456	0.692902	7.82573	1.56372e-09	1.09894e-06	11.7275	5818	PVRL1
chr20	43209782	-	cg13590419	NA	NA		OpenSea	PKIG;PKIG;PKIG;PKIG;PKIG	NM_001281445;NM_007066;NM_181804;NM_181805;NM_001281444	TSS1500;5'UTR;5'UTR;5'UTR;5'UTR											0.337126	1.11295	7.82542	1.56524e-09	1.09894e-06	11.7266	11142	PKIG
chr2	206606411	-	cg25223532	NA	NA		OpenSea	NRP2;NRP2;NRP2;NRP2;NRP2;NRP2	NM_201264;NM_201267;NM_018534;NM_201279;NM_201266;NM_003872	Body;Body;Body;Body;Body;Body											0.253435	1.00709	7.8251	1.56679e-09	1.09894e-06	11.7256	8828	NRP2
chr1	79085713	+	cg17980508	NA	NA		OpenSea	IFI44L	NM_006820	TSS1500						1:79085547-79085797	Unclassified_Cell_type_specific	TRUE	TRUE		-0.511866	-1.92387	-7.82495	1.56753e-09	1.09894e-06	11.7252	10964	IFI44L
chr5	95933440	-	cg12775233	NA	NA		OpenSea	LOC101929710	NR_130776	Body											0.394541	1.44998	7.82488	1.56784e-09	1.09894e-06	11.725	101929710	LOC101929710
chr2	63882416	-	cg05424884	NA	NA		OpenSea														0.314687	1.15636	7.82448	1.56983e-09	1.09894e-06	11.7238	NA	NA
chr10	6443025	-	cg09187557	NA	NA		OpenSea							TRUE							-0.388525	-1.5902	-7.82442	1.57011e-09	1.09894e-06	11.7236	NA	NA
chr15	40633124	+	cg20317748	rs4924455	0.237039		OpenSea	C15orf52	NM_207380	1stExon									TRUE		-0.378903	-1.19553	-7.82381	1.57305e-09	1.10003e-06	11.7218	388115	C15orf52
chr11	68276883	-	cg10133100	rs80118237	0.034288		OpenSea	SAPS3;SAPS3;SAPS3;SAPS3;SAPS3;SAPS3	NM_001164161;NM_001164163;NM_001164160;NM_001164164;NM_001164162;NM_018312	5'UTR;5'UTR;5'UTR;5'UTR;5'UTR;5'UTR				TRUE					TRUE		-0.355354	-1.23765	-7.82308	1.57664e-09	1.10079e-06	11.7196	55291	SAPS3
chr14	94834763	-	cg13521328	NA	NA		OpenSea														0.298599	0.747594	7.82302	1.57694e-09	1.10079e-06	11.7194	NA	NA
chr8	144611701	-	cg15389869	NA	NA		OpenSea	ZC3H3	NM_015117	Body		chr8:144611629-144611629		TRUE		8:144611533-144612058	Unclassified_Cell_type_specific				-0.32749	-2.26275	-7.82142	1.58477e-09	1.10528e-06	11.7147	23144	ZC3H3
chr5	173091319	-	cg18302639	NA	NA		OpenSea														-0.419365	-1.88358	-7.82039	1.58987e-09	1.10786e-06	11.7117	NA	NA
chr10	72698709	-	cg20310170	NA	NA		OpenSea														0.21791	0.832289	7.81903	1.59658e-09	1.11155e-06	11.7076	NA	NA
chr19	17445073	-	cg17355241	NA	NA	chr19:17445072-17445807	Island	ANO8	NM_020959	Body					19:17304851-17307115	19:17444394-17446224	Promoter_Associated		TRUE		0.337468	-2.73767	7.81784	1.60246e-09	1.11466e-06	11.7041	57719	ANO8
chr2	160473461	+	cg17503977	NA	NA	chr2:160472088-160472736	S_Shore	LOC643072;LOC643072;BAZ2B;BAZ2B	NR_110588;NR_110587;NM_001289975;NM_013450	Body;Body;TSS1500;TSS1500											-0.394839	-1.20223	-7.816	1.61163e-09	1.12005e-06	11.6987	643072, 29994	LOC643072, BAZ2B
chr17	35305470	+	cg26354180	NA	NA	chr17:35305758-35306757	N_Shore	AATF	NM_012138	TSS1500				TRUE							-0.419528	-2.77483	-7.81554	1.61396e-09	1.12026e-06	11.6973	26574	AATF
chr2	220420867	-	cg03046424	NA	NA	chr2:220420729-220420994	Island	OBSL1	NM_015311	Body					2:220129012-220129238				TRUE		0.320171	1.02986	7.81537	1.61476e-09	1.12026e-06	11.6968	23363	OBSL1
chr1	9422438	-	cg19809157	rs11121389	0.143409		OpenSea	SPSB1	NM_025106	Body				TRUE		1:9422411-9422471	Unclassified_Cell_type_specific		TRUE		-0.361202	-2.10631	-7.81501	1.61658e-09	1.12053e-06	11.6957	80176	SPSB1
chr1	46573359	-	cg05963773	NA	NA		OpenSea	PIK3R3;PIK3R3;PIK3R3;PIK3R3;PIK3R3	NM_003629;NM_001303429;NM_001114172;NM_001303428;NM_001303427	Body;Body;Body;Body;Body											0.334375	1.5602	7.81341	1.62466e-09	1.12359e-06	11.691	8503	PIK3R3
chr19	2260400	-	cg18869624	rs4806834	0.195913		OpenSea														0.253043	1.19236	7.81338	1.62481e-09	1.12359e-06	11.6909	NA	NA
chr15	59294656	+	cg14693681	NA	NA		OpenSea	RNF111;RNF111;RNF111;RNF111	NM_017610;NM_001270529;NM_001270528;NM_001270530	5'UTR;5'UTR;5'UTR;5'UTR											-0.508635	-1.49101	-7.81329	1.62526e-09	1.12359e-06	11.6906	54778	RNF111
chr21	31312328	-	cg21816539	NA	NA	chr21:31311386-31312106	S_Shore	GRIK1;GRIK1	NM_000830;NM_175611	TSS200;TSS200				TRUE	21:30233236-30234411			TRUE	TRUE		-0.340839	-3.01249	-7.81276	1.62794e-09	1.12445e-06	11.6891	2897	GRIK1
chr1	218518468	-	cg21387604	NA	NA	chr1:218519057-218519674	N_Shore	TGFB2;TGFB2	NM_001135599;NM_003238	TSS1500;TSS1500						1:218518403-218518625	Unclassified		TRUE		-0.436044	-2.78702	-7.81087	1.63747e-09	1.13005e-06	11.6835	7042	TGFB2
chr11	47968995	-	cg18065599	NA	NA		OpenSea							TRUE					TRUE		-0.351571	-1.45966	-7.80985	1.64267e-09	1.13265e-06	11.6805	NA	NA
chr21	45145841	-	cg21870229	NA	NA	chr21:45148454-45149262	N_Shelf	PDXK	NM_003681	Body			CDMR						TRUE		-0.366786	-1.91511	-7.80844	1.64987e-09	1.13661e-06	11.6763	8566	PDXK
chr19	14115818	-	cg10251535	NA	NA	chr19:14116532-14118017	N_Shore	RFX1	NM_002918	5'UTR		chr19:14115648-14115648	RDMR								-0.329474	-1.87455	-7.80801	1.65207e-09	1.13714e-06	11.675	5989	RFX1
chr1	3306447	-	cg15059176	NA	NA	chr1:3307069-3307285	N_Shore	PRDM16;PRDM16	NM_022114;NM_199454	Body;Body						1:3306202-3306469	Unclassified_Cell_type_specific		TRUE		0.216841	0.862305	7.80693	1.6576e-09	1.13995e-06	11.6718	63976	PRDM16
chr9	90117461	+	cg11518830	NA	NA	chr9:90112514-90113817	S_Shelf	DAPK1;DAPK1;DAPK1;DAPK1	NM_004938;NM_001288731;NM_001288730;NM_001288729	Body;Body;Body;Body		chr9:90117444-90117444									-0.366862	-1.92838	-7.80573	1.66383e-09	1.14241e-06	11.6682	1612	DAPK1
chr6	136550220	+	cg19863799	rs77687544	0.013724		OpenSea														-0.50004	-1.50995	-7.80568	1.66407e-09	1.14241e-06	11.6681	NA	NA
chr3	149956337	+	cg21174110	NA	NA		OpenSea	LINC01213;LINC01213	NR_110167;NR_110168	TSS200;Body											0.311221	1.16285	7.80501	1.66754e-09	1.14255e-06	11.6661	101927992	LINC01213
chr10	101279944	+	cg23536629	NA	NA	chr10:101279941-101280382	Island								10:101269908-101270514				TRUE		-0.443001	-3.2648	-7.80489	1.66816e-09	1.14255e-06	11.6658	NA	NA
chr13	103423896	-	cg26554902	NA	NA	chr13:103425298-103426887	N_Shore	TEX30;TEX30;TEX30;TEX30	NR_104590;NM_001286776;NM_001286775;NM_138779	Body;5'UTR;5'UTR;5'UTR											-0.555332	-1.98263	-7.8048	1.66863e-09	1.14255e-06	11.6655	93081	TEX30
chr17	42785378	+	cg22697517	NA	NA	chr17:42785900-42786278	N_Shore	DBF4B;DBF4B	NM_145663;NM_025104	TSS1500;TSS1500						17:42785313-42786829	Promoter_Associated		TRUE		-0.334443	-2.63356	-7.80203	1.68302e-09	1.15141e-06	11.6573	80174	DBF4B
chr3	112995278	+	cg18548864	NA	NA		OpenSea	BOC	NM_033254	Body				TRUE		3:112995108-112995451	Unclassified_Cell_type_specific		TRUE		-0.327988	-1.13446	-7.80173	1.68458e-09	1.15148e-06	11.6564	91653	BOC
chr1	45050279	+	cg00757404	rs74070538	0.02516		OpenSea	RNF220	NM_018150	Body				TRUE							0.261533	1.04455	7.80013	1.69298e-09	1.15563e-06	11.6517	55182	RNF220
chr16	57186148	-	cg17432321	NA	NA		OpenSea														-0.438711	-2.67992	-7.7997	1.69524e-09	1.15563e-06	11.6504	NA	NA
chr6	45979082	+	cg10585510	NA	NA	chr6:45982877-45983742	N_Shelf	CLIC5;CLIC5;CLIC5	NM_001256023;NM_016929;NM_001114086	Body;Body;Body											0.318491	0.788329	7.79959	1.69583e-09	1.15563e-06	11.6501	53405	CLIC5
chr3	122514541	-	cg04653021	NA	NA	chr3:122512485-122512798	S_Shore	DIRC2	NM_032839	Body			RDMR					TRUE	TRUE		-0.34413	-2.24258	-7.79945	1.69652e-09	1.15563e-06	11.6497	84925	DIRC2
chr19	13133343	-	cg23862562	NA	NA	chr19:13135317-13136169	N_Shore	NFIX;NFIX	NM_001271044;NM_002501	TSS1500;Body		chr19:13133010-13133010									-0.314238	-1.61026	-7.79864	1.7008e-09	1.15755e-06	11.6473	4784	NFIX
chr7	33914671	-	cg16073862	NA	NA		OpenSea														0.248696	1.3602	7.79825	1.70288e-09	1.15756e-06	11.6461	NA	NA
chr14	75151321	+	cg11034672	NA	NA		OpenSea	AREL1	NM_001039479	Body											-0.477627	-2.24306	-7.79808	1.70376e-09	1.15756e-06	11.6456	9870	AREL1
chr9	139990710	+	cg04127242	NA	NA		OpenSea	MAN1B1;MAN1B1;MAN1B1	NR_045721;NR_045720;NM_016219	Body;Body;Body						9:139990047-139991075	Promoter_Associated				0.386555	0.662359	7.7974	1.70739e-09	1.15903e-06	11.6436	11253	MAN1B1
chr2	112078254	-	cg03031032	NA	NA		OpenSea														-0.325872	-2.20407	-7.79628	1.7133e-09	1.16204e-06	11.6403	NA	NA
chr13	29077350	+	cg16185386	NA	NA		OpenSea							TRUE					TRUE		0.301696	1.34188	7.79539	1.71803e-09	1.16425e-06	11.6376	NA	NA
chr1	159165684	-	cg21532811	NA	NA		OpenSea	CADM3;CADM3	NM_021189;NM_001127173	Body;Body											0.273879	0.881131	7.79371	1.72703e-09	1.16935e-06	11.6327	57863	CADM3
chr5	54034095	+	cg24640736	rs4242043	0.432236		OpenSea	LOC102467080	NR_104658	Body		chr5:54033914-54033914									-0.402739	-1.36558	-7.79333	1.72909e-09	1.16974e-06	11.6315	102467080	LOC102467080
chr2	122022031	+	cg06306957	NA	NA		OpenSea	TFCP2L1	NM_014553	Body											0.224749	1.11597	7.79179	1.73736e-09	1.17338e-06	11.627	29842	TFCP2L1
chr9	80559776	+	cg21093080	NA	NA		OpenSea	GNAQ	NM_002072	Body				TRUE		9:80559713-80559974	Promoter_Associated_Cell_type_specific				-0.434052	-1.47357	-7.79177	1.73745e-09	1.17338e-06	11.6269	2776	GNAQ
chr16	48533930	-	cg01014262	NA	NA	chr16:48530535-48530809	S_Shelf												TRUE		-0.489464	-2.09897	-7.79128	1.74013e-09	1.17418e-06	11.6254	NA	NA
chr1	26097918	+	cg06092310	NA	NA	chr1:26097904-26098107	Island	MAN1C1	NM_020379	Body					1:25970495-25970694	1:26097709-26098327	Unclassified_Cell_type_specific		TRUE		-0.352915	-1.97242	-7.78962	1.74908e-09	1.17921e-06	11.6205	57134	MAN1C1
chr12	2378688	+	cg09103617	NA	NA		OpenSea	CACNA1C-IT3;CACNA1C;CACNA1C;CACNA1C;CACNA1C;CACNA1C;CACNA1C;CACNA1C;CACNA1C;CACNA1C;CACNA1C;CACNA1C;CACNA1C;CACNA1C;CACNA1C;CACNA1C;CACNA1C;CACNA1C;CACNA1C;CACNA1C;CACNA1C;CACNA1C;CACNA1C;CACNA1C	NR_046769;NM_001167625;NM_001129841;NM_001129842;NM_001129832;NM_001167623;NM_001129835;NM_001129843;NM_001129827;NM_000719;NM_001129829;NM_001129840;NM_001129838;NM_001129836;NM_001129834;NM_001167624;NM_199460;NM_001129837;NM_001129844;NM_001129831;NM_001129830;NM_001129846;NM_001129833;NM_001129839	TSS1500;Body;Body;Body;Body;Body;Body;Body;Body;Body;Body;Body;Body;Body;Body;Body;Body;Body;Body;Body;Body;Body;Body;Body											0.254679	1.15261	7.78913	1.75175e-09	1.18001e-06	11.6191	100874370, 775	CACNA1C-IT3, CACNA1C
chr8	133619419	-	cg19178976	NA	NA		OpenSea	LRRC6;LRRC6	NR_073525;NM_012472	Body;Body											0.303428	1.68107	7.78865	1.75436e-09	1.18076e-06	11.6177	23639	LRRC6
chr10	63808875	+	cg08241406	NA	NA		OpenSea	ARID5B;ARID5B	NM_001244638;NM_032199	TSS200;Body											0.237667	0.22605	7.7882	1.75682e-09	1.18104e-06	11.6163	84159	ARID5B
chr8	131308633	+	cg20612299	NA	NA		OpenSea	ASAP1IT1;ASAP1	NR_002765;NM_018482	Body;Body				TRUE					TRUE		-0.405473	-1.1906	-7.78803	1.75778e-09	1.18104e-06	11.6158	29065, 50807	ASAP1IT1, ASAP1
chr11	63769857	-	cg19823186	NA	NA	chr11:63766058-63768666	S_Shore	MACROD1	NM_014067	Body											-0.361914	-2.15329	-7.78708	1.76295e-09	1.18329e-06	11.613	28992	MACROD1
chr1	203738799	-	cg02573357	rs4951181	0.393704		OpenSea	LAX1;LAX1	NM_001136190;NM_017773	Body;Body									TRUE		-0.413647	-1.62865	-7.78657	1.76572e-09	1.18329e-06	11.6115	54900	LAX1
chr1	145219675	+	cg03632308	NA	NA		OpenSea	NOTCH2NL;NBPF20;NBPF9	NM_203458;NM_001278267;NM_001277444	5'UTR;Body;Body											-0.216616	-1.18329	-7.78637	1.76682e-09	1.18329e-06	11.6109	388677, 100288142, 400818	NOTCH2NL, NBPF20, NBPF9
chr2	25513896	+	cg03684054	NA	NA		OpenSea	DNMT3A;DNMT3A;DNMT3A	NM_175629;NM_022552;NM_175630	Body;Body;Body											-0.31477	-1.57948	-7.78631	1.76713e-09	1.18329e-06	11.6107	1788	DNMT3A
chr6	147728708	-	cg16560233	NA	NA	chr6:147728082-147728320	S_Shore														0.224308	1.23053	7.78539	1.77222e-09	1.18541e-06	11.608	NA	NA
chr10	80122364	-	cg10371147	NA	NA		OpenSea					chr10:80122259-80122259									-0.314535	-2.68226	-7.78506	1.77402e-09	1.18541e-06	11.607	NA	NA
chr3	187681648	+	cg02527961	NA	NA		OpenSea					chr3:187681500-187681500									-0.400542	-2.93882	-7.7846	1.77655e-09	1.18541e-06	11.6057	NA	NA
chr20	44462035	+	cg27150417	NA	NA	chr20:44462383-44463169	N_Shore	SNX21;SNX21;SNX21;SNX21	NM_152897;NM_001042633;NM_001042632;NM_033421	TSS1500;TSS1500;TSS1500;TSS1500						20:44461878-44463530	Promoter_Associated		TRUE		-0.40499	-2.2418	-7.78442	1.77754e-09	1.18541e-06	11.6051	90203	SNX21
chr4	125634524	+	cg24557878	NA	NA	chr4:125633390-125634275	S_Shore	ANKRD50;ANKRD50	NM_020337;NM_001167882	TSS1500;TSS1500						4:125634364-125634913	Promoter_Associated				-0.471614	-3.0607	-7.78434	1.77803e-09	1.18541e-06	11.6049	57182	ANKRD50
chr17	943041	-	cg06370837	NA	NA		OpenSea	ABR;ABR;ABR;ABR	NM_001092;NM_001159746;NM_001282149;NM_021962	Body;Body;Body;Body		chr17:942821-942821									-0.366395	-1.25677	-7.7841	1.77931e-09	1.18541e-06	11.6042	29	ABR
chr1	157154416	-	cg25252405	NA	NA		OpenSea														0.25521	1.33109	7.78268	1.78717e-09	1.18964e-06	11.6	NA	NA
chr6	106898263	-	cg17996348	rs77410995	0.075557		OpenSea														-0.450581	-1.61406	-7.78219	1.78989e-09	1.19045e-06	11.5985	NA	NA
chr20	36928578	+	cg02201962	NA	NA		OpenSea							TRUE							-0.302899	-1.63005	-7.78092	1.79699e-09	1.19416e-06	11.5947	NA	NA
chr5	10762094	+	cg23112946	rs6878848	0.360073	chr5:10760836-10761925	S_Shore	DAP;DAP	NM_001291963;NM_004394	TSS1500;TSS1500					5:10813849-10815095						-0.53366	-1.92874	-7.77998	1.80221e-09	1.19663e-06	11.592	1611	DAP
chr12	83325695	+	cg09675758	NA	NA		OpenSea	TMTC2	NM_152588	Body											0.410751	1.81259	7.77933	1.80585e-09	1.19804e-06	11.5901	160335	TMTC2
chr12	121960862	-	cg15627266	NA	NA		OpenSea	KDM2B;KDM2B	NM_001005366;NM_032590	Body;Body											0.262792	1.15284	7.77869	1.80945e-09	1.19872e-06	11.5882	84678	KDM2B
chr14	102730735	+	cg19815777	NA	NA		OpenSea	MOK;MOK	NM_014226;NM_001272011	Body;Body											0.295343	1.63819	7.77861	1.80992e-09	1.19872e-06	11.5879	5891	MOK
chr11	67142001	-	cg18101140	NA	NA	chr11:67139887-67141146	S_Shore	LOC100130987;CLCF1;CLCF1	NR_024469;NM_013246;NM_001166212	Body;TSS1500;TSS1500					11:66898529-66898607				TRUE		-0.385787	-1.93648	-7.77812	1.81265e-09	1.19951e-06	11.5865	100130987, 23529	LOC100130987, CLCF1
chr6	43114278	+	cg05312882	NA	NA		OpenSea	PTK7;PTK7;PTK7;PTK7;PTK7;PTK7;PTK7	NR_072998;NR_072997;NM_002821;NM_152882;NM_152881;NM_152880;NM_001270398	Body;Body;Body;Body;Body;Body;Body											0.251752	0.957571	7.77786	1.81416e-09	1.19951e-06	11.5857	5754	PTK7
chr13	29157266	+	cg06606563	rs116493134	0.012163		OpenSea														-0.308032	-2.35195	-7.7771	1.81843e-09	1.20133e-06	11.5834	NA	NA
chr12	120663824	+	cg11696165	NA	NA		OpenSea	PXN;PXN;PXN	NM_025157;NM_001080855;NM_002859	5'UTR;Body;Body	low-CpG:119148181-119148221					12:120663527-120664729	Unclassified		TRUE		-0.45118	-2.65076	-7.77639	1.82241e-09	1.20295e-06	11.5813	5829	PXN
chr8	117007349	+	cg21697804	NA	NA		OpenSea	LINC00536	NR_046215	Body											0.252346	0.721846	7.77559	1.82695e-09	1.20494e-06	11.579	100859921	LINC00536
chr7	26007848	+	cg13689667	NA	NA		OpenSea									7:26007775-26007922	Unclassified_Cell_type_specific				0.270607	0.102413	7.77383	1.83697e-09	1.21053e-06	11.5737	NA	NA
chr21	47253391	-	cg13161131	NA	NA		OpenSea	LOC100129027	NR_038876	Body						21:47253272-47253467	Unclassified_Cell_type_specific				0.242781	0.842775	7.77303	1.84153e-09	1.21253e-06	11.5714	NA	NA
chr1	212865230	-	cg07106543	NA	NA		OpenSea	BATF3	NM_018664	Body											0.251731	0.9112	7.77254	1.84436e-09	1.21338e-06	11.5699	55509	BATF3
chr22	19436948	-	cg06501716	NA	NA	chr22:19434797-19435556	S_Shore	C22orf39;C22orf39	NM_001166242;NM_173793	TSS1500;TSS1500									TRUE		0.298578	0.677468	7.77194	1.84777e-09	1.21396e-06	11.5681	128977	C22orf39
chr19	42034719	+	cg16347507	NA	NA		OpenSea														-0.451856	-1.50317	-7.7716	1.84976e-09	1.21396e-06	11.5671	NA	NA
chr1	145217131	-	cg03569351	NA	NA		OpenSea	NOTCH2NL;NBPF20;NBPF9	NM_203458;NM_001278267;NM_001277444	5'UTR;Body;Body											-0.332323	-1.28021	-7.77158	1.84987e-09	1.21396e-06	11.5671	388677, 100288142, 400818	NOTCH2NL, NBPF20, NBPF9
chr9	127520668	-	cg02354347	rs12683027	0.027107		OpenSea	NR6A1;NR6A1;NR6A1	NM_001278546;NM_001489;NM_033334	Body;Body;Body											-0.519174	-2.55427	-7.77006	1.85864e-09	1.21702e-06	11.5625	2649	NR6A1
chr2	15933717	+	cg24943575	NA	NA		OpenSea														0.265863	1.01055	7.76999	1.859e-09	1.21702e-06	11.5624	NA	NA
chr10	104545749	+	cg24385990	NA	NA		OpenSea	WBP1L;WBP1L	NM_001083913;NM_017787	Body;Body		chr10:104545681-104545681									-0.361618	-2.17866	-7.76997	1.85916e-09	1.21702e-06	11.5623	54838	WBP1L
chr13	44733218	+	cg22951195	NA	NA		OpenSea	SMIM2-IT1;SMIM2	NR_046843;NM_024058	TSS1500;Body											0.211362	0.896674	7.76586	1.88301e-09	1.22903e-06	11.5501	100874377, 79024	SMIM2-IT1, SMIM2
chr7	79087104	-	cg08971664	NA	NA	chr7:79082948-79083850	S_Shelf	MAGI2-AS3;MAGI2-AS3;MAGI2-AS3;MAGI2-AS3	NR_038346;NR_038345;NR_038343;NR_038344	Body;Body;Body;Body											0.272437	1.58593	7.76583	1.88319e-09	1.22903e-06	11.55	100505881	MAGI2-AS3
chr10	97096451	-	cg08398441	NA	NA		OpenSea	SORBS1;SORBS1;SORBS1;SORBS1;SORBS1;SORBS1;SORBS1;SORBS1;SORBS1;SORBS1;SORBS1;SORBS1	NM_001034954;NM_001034957;NM_001034955;NM_001290296;NM_001034956;NM_001290298;NM_001290297;NM_006434;NM_024991;NM_015385;NM_001290295;NM_001290294	Body;Body;Body;Body;Body;Body;Body;Body;Body;Body;Body;Body											0.216766	0.317453	7.76565	1.88423e-09	1.22903e-06	11.5495	10580	SORBS1
chr1	246378510	-	cg25025181	NA	NA		OpenSea	SMYD3;SMYD3	NM_022743;NM_001167740	Body;Body				TRUE					TRUE		-0.557721	-1.65411	-7.76525	1.88661e-09	1.22903e-06	11.5483	64754	SMYD3
chr1	245018898	+	cg08137340	NA	NA		OpenSea	HNRNPU;HNRNPU;HNRNPU;HNRNPU	NM_004501;NM_031844;NM_031844;NM_004501	ExonBnd;ExonBnd;Body;Body											-0.388068	-2.86764	-7.76524	1.88662e-09	1.22903e-06	11.5483	3192	HNRNPU
chr14	75655495	-	cg03301622	NA	NA		OpenSea					chr14:75655329-75655329									-0.400716	-1.68383	-7.76521	1.88685e-09	1.22903e-06	11.5482	NA	NA
chr6	109195633	+	cg10225389	NA	NA		OpenSea	ARMC2;ARMC2	NM_001286609;NM_032131	5'UTR;Body											0.371268	1.28362	7.7641	1.89336e-09	1.2317e-06	11.5449	84071	ARMC2
chr10	110672231	-	cg14570291	NA	NA	chr10:110671724-110672326	Island								10:110661667-110662410				TRUE		-0.303603	-2.73053	-7.76398	1.89407e-09	1.2317e-06	11.5445	NA	NA
chr8	27469331	+	cg11783834	NA	NA	chr8:27471954-27472523	N_Shelf	CLU;CLU;CLU	NM_001831;NM_001171138;NM_203339	Body;TSS200;TSS1500				TRUE					TRUE		-0.272118	-1.03887	-7.76334	1.89781e-09	1.2325e-06	11.5426	1191	CLU
chr15	70592930	+	cg21525141	NA	NA		OpenSea					chr15:70592913-70592913				15:70592871-70593281	Promoter_Associated				0.287069	0.108656	7.76324	1.89843e-09	1.2325e-06	11.5423	NA	NA
chr6	139659227	+	cg24806778	NA	NA		OpenSea					chr6:139659063-139659063									-0.387614	-1.65023	-7.76294	1.90016e-09	1.23261e-06	11.5414	NA	NA
chr4	40579526	-	cg23768790	NA	NA		OpenSea	RBM47	NM_001098634	5'UTR											-0.365636	-1.86321	-7.76196	1.90597e-09	1.23536e-06	11.5385	54502	RBM47
chr1	147823425	-	cg21919968	NA	NA	chr1:147826167-147826388	N_Shelf												TRUE		0.185147	0.403946	7.75916	1.9226e-09	1.24436e-06	11.5302	NA	NA
chr6	122806040	+	cg12828610	NA	NA		OpenSea	PKIB;PKIB;PKIB	NM_001270394;NM_181794;NM_001270393	5'UTR;5'UTR;5'UTR				TRUE							-0.438948	-1.28226	-7.75909	1.92301e-09	1.24436e-06	11.53	5570	PKIB
chr6	15401039	+	cg00046073	NA	NA		OpenSea	JARID2;JARID2	NM_004973;NM_001267040	Body;5'UTR			RDMR	TRUE		6:15400847-15401269	Unclassified_Cell_type_specific				-0.36696	-1.07785	-7.75851	1.9265e-09	1.2456e-06	11.5283	3720	JARID2
chr8	18942290	+	cg12439084	NA	NA		OpenSea														-0.2581	-1.5615	-7.75714	1.93475e-09	1.24991e-06	11.5242	NA	NA
chr1	10475318	+	cg03344767	NA	NA		OpenSea	PGD	NM_002631	Body				TRUE					TRUE		-0.324296	-2.80441	-7.75687	1.93633e-09	1.24991e-06	11.5234	5226	PGD
chr12	120752128	-	cg23095581	NA	NA	chr12:120755346-120755672	N_Shelf														0.261825	0.86119	7.75523	1.94627e-09	1.25529e-06	11.5186	NA	NA
chr6	111907350	-	cg16677088	NA	NA		OpenSea	TRAF3IP2-AS1;TRAF3IP2-AS1;TRAF3IP2;TRAF3IP2;TRAF3IP2	NR_034109;NR_034108;NM_001164281;NM_147686;NM_147200	Body;Body;Body;Body;Body											-0.333281	-1.46757	-7.75401	1.95363e-09	1.2581e-06	11.515	643749, 10758	TRAF3IP2-AS1, TRAF3IP2
chr1	110335018	-	cg13229972	NA	NA		OpenSea					chr1:110334849-110334849		TRUE		1:110332874-110335038	Unclassified		TRUE		-0.329086	-1.41267	-7.75398	1.95381e-09	1.2581e-06	11.5149	NA	NA
chr2	208484576	-	cg04280775	NA	NA		OpenSea	METTL21A;METTL21A;METTL21A	NM_001308021;NM_145280;NM_001127395	Body;Body;Body		chr2:208484440-208484440									-0.392044	-1.99088	-7.75333	1.95774e-09	1.25878e-06	11.5129	151194	METTL21A
chr5	14414947	+	cg21618273	NA	NA		OpenSea	TRIO	NM_007118	Body				TRUE	5:14467921-14467980	5:14414933-14415239	Unclassified		TRUE		0.322536	1.22038	7.75328	1.95806e-09	1.25878e-06	11.5128	7204	TRIO
chr22	44568725	-	cg17542751	NA	NA		OpenSea	PARVG;PARVG	NR_024427;NM_001137605	TSS200;TSS200				TRUE					TRUE		-0.334212	-2.63094	-7.753	1.95977e-09	1.25885e-06	11.512	64098	PARVG
chr3	10335001	+	cg22333313	NA	NA		OpenSea	GHRLOS;GHRLOS;GHRLOS;GHRLOS;GHRLOS;GHRLOS;GHRL;GHRL;GHRL;GHRL;GHRL;GHRL;GHRL;GHRL;GHRL;GHRL;GHRL	NR_073567;NR_073566;NR_004431;NR_024145;NR_024144;NR_073568;NM_001134944;NM_001134941;NM_016362;NM_001134946;NM_001134945;NM_001302825;NM_001302824;NM_001302823;NM_001302822;NM_001302821;NR_126505	Body;Body;Body;Body;Body;Body;TSS1500;TSS1500;TSS1500;TSS1500;TSS1500;TSS1500;TSS1500;TSS1500;TSS1500;TSS1500;TSS1500											-0.381497	-1.89913	-7.75215	1.96495e-09	1.26116e-06	11.5094	100126793, 51738	GHRLOS, GHRL
chr8	74582660	+	cg23951044	NA	NA		OpenSea	STAU2;STAU2;STAU2;STAU2;STAU2;STAU2;STAU2	NM_001164385;NM_001164384;NM_014393;NM_001164383;NM_001164382;NM_001164380;NM_001164381	Body;Body;Body;5'UTR;Body;Body;Body											-0.567553	-2.31264	-7.74979	1.97943e-09	1.26941e-06	11.5024	27067	STAU2
chr3	101659642	+	cg18832142	rs771572	0.171553		OpenSea	LOC152225	NR_026934	TSS200				TRUE							-0.440481	-2.06852	-7.74857	1.98693e-09	1.27319e-06	11.4988	NA	NA
chr7	25989763	+	cg03853208	NA	NA	chr7:25990012-25991320	N_Shore	MIR148A	NR_029597	TSS200					7:25956288-25957882	7:25989445-25990038	Unclassified_Cell_type_specific		TRUE		-0.399578	-2.25024	-7.74812	1.98971e-09	1.27341e-06	11.4975	406940	MIR148A
chr10	99549843	+	cg08451967	NA	NA		OpenSea														0.205715	0.795674	7.74799	1.99051e-09	1.27341e-06	11.4971	NA	NA
chr2	124782885	+	cg11344566	rs77182849	0.049405	chr2:124782252-124783255	Island	CNTNAP5;CNTNAP5	NM_130773;NM_130773	5'UTR;1stExon					2:124499096-124499826				TRUE		-0.469256	-1.71382	-7.74722	1.99532e-09	1.27546e-06	11.4948	129684	CNTNAP5
chr2	109229337	+	cg10075819	NA	NA		OpenSea	LIMS1	NM_004987	5'UTR				TRUE		2:109228995-109229635	Unclassified		TRUE		0.277135	0.517061	7.74674	1.99828e-09	1.27632e-06	11.4934	3987	LIMS1
chr2	233877310	-	cg18815251	NA	NA		OpenSea	NGEF	NM_019850	5'UTR											-0.343895	-1.85661	-7.74644	2.00017e-09	1.27649e-06	11.4925	25791	NGEF
chr6	45042369	+	cg02869300	rs116357162	0.010426		OpenSea	SUPT3H;SUPT3H;SUPT3H	NM_181356;NM_003599;NM_001261823	Body;Body;5'UTR											-0.509416	-2.13813	-7.7458	2.00411e-09	1.27797e-06	11.4906	8464	SUPT3H
chr9	35758876	-	cg12365951	NA	NA	chr9:35756948-35757339	S_Shore														-0.401802	-1.46215	-7.74496	2.00934e-09	1.27982e-06	11.4881	NA	NA
chr3	71355161	+	cg20506347	NA	NA		OpenSea	FOXP1;FOXP1	NM_032682;NM_001012505	5'UTR;5'UTR	low-CpG:71437744-71437895								TRUE		-0.432645	-2.57507	-7.7447	2.01098e-09	1.27982e-06	11.4873	27086	FOXP1
chr1	15348161	-	cg11754952	rs77324826	0.0234		OpenSea	KAZN;KAZN;KAZN;KAZN;KAZN	NM_015209;NM_201628;NM_001018000;NM_001017999;NM_001018001	Body;Body;Body;Body;Body				TRUE							0.229522	0.933735	7.74435	2.01316e-09	1.27982e-06	11.4863	23254	KAZN
chr10	47088062	-	cg27382409	NA	NA		OpenSea	PPYR1	NM_005972	3'UTR									TRUE		0.279797	0.144235	7.74407	2.01495e-09	1.27982e-06	11.4854	5540	PPYR1
chr19	12203946	+	cg12179105	NA	NA	chr19:12203028-12203503	S_Shore	ZNF788	NR_027049	Body											-0.375414	-2.38401	-7.74404	2.01513e-09	1.27982e-06	11.4854	388507	ZNF788
chr11	12063890	+	cg05434837	rs34144909	0.038391		OpenSea					chr11:12063877-12063877									-0.499479	-1.31892	-7.74355	2.0182e-09	1.28016e-06	11.4839	NA	NA
chr12	65013161	+	cg13967356	NA	NA		OpenSea	RASSF3;RASSF3	NR_040718;NM_178169	Body;Body		chr12:65012959-65012959				12:65012787-65013225	Promoter_Associated_Cell_type_specific				-0.402632	-2.06177	-7.74344	2.0189e-09	1.28016e-06	11.4836	283349	RASSF3
chr11	126363802	-	cg20179939	NA	NA		OpenSea	KIRREL3;KIRREL3;KIRREL3	NM_032531;NM_001301097;NM_001161707	Body;Body;Body											0.224407	0.613905	7.74295	2.02198e-09	1.28108e-06	11.4821	84623	KIRREL3
chr2	121022869	-	cg09370325	NA	NA		OpenSea	RALB	NM_002881	5'UTR						2:121022847-121022874	Unclassified_Cell_type_specific				-0.508398	-1.74794	-7.74216	2.02694e-09	1.28266e-06	11.4798	5899	RALB
chr7	101688730	+	cg03310939	NA	NA		OpenSea	CUX1;CUX1;CUX1	NM_181500;NM_181552;NM_001913	Body;Body;Body				TRUE	7:101475348-101475466				TRUE		-0.338048	-2.31897	-7.74203	2.02773e-09	1.28266e-06	11.4794	1523	CUX1
chr7	30209180	-	cg06480353	NA	NA		OpenSea							TRUE					TRUE		0.308051	0.946161	7.74062	2.03664e-09	1.28727e-06	11.4752	NA	NA
chr20	56266896	+	cg24383334	NA	NA		OpenSea	PMEPA1;PMEPA1;PMEPA1;PMEPA1;PMEPA1	NM_001255976;NM_199170;NM_199171;NM_020182;NM_199169	TSS1500;5'UTR;5'UTR;Body;Body											-0.280293	-1.5048	-7.74032	2.03858e-09	1.28746e-06	11.4743	56937	PMEPA1
chr7	106022036	+	cg13261550	NA	NA		OpenSea														0.271412	1.00488	7.7384	2.05075e-09	1.29335e-06	11.4686	NA	NA
chr16	30817443	-	cg01172150	NA	NA	chr16:30816794-30817243	S_Shore								16:30724215-30725145	16:30816554-30817899	Promoter_Associated		TRUE		-0.394122	-1.96705	-7.7381	2.05269e-09	1.29335e-06	11.4677	NA	NA
chr17	40493229	-	cg01763935	NA	NA		OpenSea	STAT3;STAT3;STAT3	NM_003150;NM_139276;NM_213662	Body;Body;Body				TRUE							0.316473	0.637744	7.73795	2.0536e-09	1.29335e-06	11.4673	6774	STAT3
chr2	64996141	-	cg16932880	NA	NA	chr2:64994988-64995561	S_Shore														-0.419868	-1.54443	-7.73782	2.05446e-09	1.29335e-06	11.4669	NA	NA
chr16	70734159	+	cg22524429	NA	NA		OpenSea	VAC14	NM_018052	Body											-0.324403	-1.63975	-7.73704	2.05945e-09	1.29546e-06	11.4646	55697	VAC14
chr4	40518663	+	cg06332621	NA	NA		OpenSea	RBM47;RBM47	NM_019027;NM_001098634	TSS1500;5'UTR									TRUE		0.380245	1.98168	7.73663	2.06209e-09	1.29608e-06	11.4634	54502	RBM47
chr2	64501134	-	cg06233202	NA	NA		OpenSea							TRUE					TRUE		-0.316469	-1.68703	-7.73552	2.06921e-09	1.29754e-06	11.4601	NA	NA
chr2	232546142	+	cg27227507	NA	NA	chr2:232545347-232546143	Island							TRUE	2:232253394-232254882	2:232545707-232546283	Unclassified		TRUE		-0.309106	-1.2843	-7.73548	2.06949e-09	1.29754e-06	11.4599	NA	NA
chr2	45225295	-	cg00103543	NA	NA	chr2:45227644-45228783	N_Shelf					chr2:45225232-45225232									0.238446	1.21893	7.73514	2.07167e-09	1.29754e-06	11.4589	NA	NA
chr17	43385253	+	cg10114760	rs75184106	0.096523		OpenSea	MAP3K14	NM_003954	5'UTR		chr17:43385085-43385085									-0.385976	-1.65163	-7.73507	2.07209e-09	1.29754e-06	11.4587	9020	MAP3K14
chr6	109561908	-	cg12264385	NA	NA		OpenSea	LOC100996634	NM_001277339	Body											-0.37675	-1.29533	-7.73458	2.07529e-09	1.29754e-06	11.4573	NA	NA
chr7	26404734	-	cg03717057	NA	NA		OpenSea	SNX10;SNX10;SNX10;SNX10;SNX10	NM_001199835;NM_013322;NM_001199837;NM_001199838;NR_037670	Body;Body;Body;Body;Body						7:26404402-26405351	Gene_Associated				-0.402715	-1.61228	-7.73442	2.07632e-09	1.29754e-06	11.4568	29887	SNX10
chr7	116713121	-	cg07316873	NA	NA		OpenSea	ST7-AS2;ST7;ST7	NR_109980;NM_021908;NM_018412	Body;Body;Body											-0.439176	-1.63628	-7.73437	2.07664e-09	1.29754e-06	11.4566	93654, 7982	ST7-AS2, ST7
chr16	85095535	+	cg16020986	NA	NA		OpenSea	KIAA0513;KIAA0513;KIAA0513;KIAA0513	NM_001286565;NM_001297766;NM_001286566;NM_014732	TSS1500;5'UTR;5'UTR;5'UTR											-0.389736	-1.83765	-7.73422	2.07756e-09	1.29754e-06	11.4562	9764	KIAA0513
chr7	5258428	-	cg05639533	NA	NA		OpenSea	WIPI2;WIPI2;WIPI2;WIPI2;WIPI2	NM_016003;NM_001033519;NM_015610;NM_001033520;NM_001033518	Body;Body;Body;Body;Body			CDMR		7:5224862-5225039	7:5258243-5258930	Gene_Associated_Cell_type_specific		TRUE		-0.372528	-2.67076	-7.73382	2.08019e-09	1.29765e-06	11.455	26100	WIPI2
chr8	97598420	-	cg05106778	NA	NA		OpenSea	SDC2	NM_002998	Body											0.317111	1.53135	7.73369	2.08104e-09	1.29765e-06	11.4546	6383	SDC2
chr6	119764192	-	cg26254741	rs9489715	0.184375		OpenSea					chr6:119764172-119764172									-0.463386	-2.34014	-7.733	2.08547e-09	1.29939e-06	11.4526	NA	NA
chr1	44704073	-	cg06638529	NA	NA		OpenSea	ERI3	NM_024066	Body		chr1:44703858-44703858			1:44476337-44476676	1:44703842-44704157	Unclassified		TRUE		-0.292805	-1.33423	-7.73244	2.08915e-09	1.30065e-06	11.4509	79033	ERI3
chr10	48390936	-	cg17964955	rs41284964	0.085393	chr10:48389019-48389375	S_Shore	RBP3;RBP3	NM_002900;NM_002900	5'UTR;1stExon								TRUE	TRUE		0.221714	1.23287	7.73204	2.09169e-09	1.3012e-06	11.4498	5949	RBP3
chr1	23504632	+	cg18660064	NA	NA	chr1:23504059-23504633	Island							TRUE		1:23503754-23505719	Unclassified		TRUE		-0.436342	-2.29685	-7.73179	2.09332e-09	1.3012e-06	11.449	NA	NA
chr3	38080323	-	cg04833533	NA	NA	chr3:38080628-38081187	N_Shore	DLEC1;DLEC1	NM_007337;NM_007335	TSS1500;TSS1500						3:38080065-38082042	Promoter_Associated		TRUE		0.279168	0.774372	7.73006	2.10465e-09	1.30721e-06	11.4439	9940	DLEC1
chr2	218741790	-	cg20881175	NA	NA		OpenSea	TNS1	NM_022648	Body				TRUE					TRUE		0.218025	1.3268	7.72893	2.11203e-09	1.31076e-06	11.4405	7145	TNS1
chr11	9686514	+	cg26645401	NA	NA	chr11:9685520-9686050	S_Shore	SWAP70	NM_015055	Body					11:9641757-9643091	11:9684850-9686643	Unclassified		TRUE		-0.517613	-2.53664	-7.72786	2.1191e-09	1.31412e-06	11.4373	23075	SWAP70
chr10	134225433	+	cg22647517	NA	NA		OpenSea	PWWP2B;PWWP2B	NM_138499;NM_001098637	3'UTR;Body		chr10:134225356-134225356									-0.311949	-1.76424	-7.72746	2.12175e-09	1.31472e-06	11.4361	170394	PWWP2B
chr1	65636328	-	cg04023465	NA	NA		OpenSea	AK4;AK4;AK4	NM_001005353;NM_203464;NM_013410	Body;Body;Body											-0.521039	-1.32663	-7.72694	2.12519e-09	1.31582e-06	11.4346	205	AK4
chr3	18250414	+	cg27026002	rs146712054	0.011		OpenSea	LOC339862	NM_001257177	Body											-0.400025	-2.32929	-7.72667	2.12695e-09	1.31588e-06	11.4338	339862	LOC339862
chr7	37298927	-	cg05642546	NA	NA		OpenSea	ELMO1	NM_014800	Body					7:37265304-37265453				TRUE		-0.437833	-1.34446	-7.72572	2.13323e-09	1.31873e-06	11.431	9844	ELMO1
chr18	21078359	+	cg17511274	NA	NA		OpenSea									18:21078341-21079646	Unclassified				-0.494943	-1.55515	-7.72411	2.14392e-09	1.3243e-06	11.4262	NA	NA
chr6	10839494	+	cg22392451	NA	NA	chr6:10838098-10838915	S_Shore	MAK;MAK;MAK	NM_001242385;NM_005906;NM_001242957	TSS1500;TSS1500;TSS1500						6:10838101-10839588	Promoter_Associated				0.408624	1.59362	7.7234	2.14869e-09	1.32621e-06	11.4241	4117	MAK
chr5	73918270	+	cg08226276	NA	NA		OpenSea							TRUE							0.33879	1.28144	7.72254	2.15445e-09	1.32646e-06	11.4215	NA	NA
chr20	45179226	-	cg11173131	NA	NA		OpenSea	C20orf123	NM_080721	TSS200									TRUE		-0.433836	-1.79757	-7.72246	2.15496e-09	1.32646e-06	11.4213	128506	C20orf123
chr16	85315212	-	cg01824618	NA	NA	chr16:85317749-85318003	N_Shelf												TRUE		0.255324	0.65829	7.72237	2.1556e-09	1.32646e-06	11.421	NA	NA
chr1	232573578	+	cg06187080	NA	NA		OpenSea	SIPA1L2	NM_020808	Body				TRUE					TRUE		0.182012	1.61429	7.72233	2.15582e-09	1.32646e-06	11.4209	57568	SIPA1L2
chr4	113208944	+	cg01980817	NA	NA	chr4:113206832-113207278	S_Shore					chr4:113208724-113208724				4:113208798-113209023	Unclassified				0.309433	1.18086	7.72202	2.15794e-09	1.32673e-06	11.42	NA	NA
chr8	144265337	+	cg00820056	rs61392094	0.170776	chr8:144267329-144267824	N_Shore												TRUE		0.256689	0.653561	7.72017	2.17037e-09	1.33333e-06	11.4145	NA	NA
chr6	83903927	+	cg04887278	NA	NA	chr6:83902606-83903777	S_Shore	PGM3;RWDD2A	NM_015599;NM_033411	TSS1500;5'UTR					6:83959326-83960647			TRUE	TRUE		-0.383758	-2.64915	-7.71938	2.17572e-09	1.33557e-06	11.4121	5238, 112611	PGM3, RWDD2A
chr8	129162178	-	cg00444740	NA	NA		OpenSea	MIR1208	NR_031613	TSS200		chr8:129162104-129162104							TRUE		-0.444176	-1.37415	-7.71714	2.19095e-09	1.3438e-06	11.4055	100302281	MIR1208
chr6	33180930	+	cg04895387	NA	NA	chr6:33181010-33181256	N_Shore								6:33288819-33289488				TRUE		-0.267324	-2.88306	-7.71691	2.19253e-09	1.3438e-06	11.4048	NA	NA
chr1	26506100	+	cg08280543	NA	NA		OpenSea	CNKSR1;CNKSR1;CNKSR1	NM_001297648;NM_001297647;NM_006314	5'UTR;Body;Body											0.240219	1.01585	7.71598	2.19886e-09	1.34552e-06	11.402	10256	CNKSR1
chr1	48570799	+	cg23004019	NA	NA		OpenSea	SKINTL	NR_026749	Body											0.224769	0.741199	7.71578	2.20022e-09	1.34552e-06	11.4015	391037	SKINTL
chr1	94544894	-	cg08558360	NA	NA		OpenSea	ABCA4;ABCA4	NM_000350;NM_000350	ExonBnd;Body											0.275901	1.2256	7.71562	2.20129e-09	1.34552e-06	11.401	24	ABCA4
chr10	106013945	+	cg20537488	NA	NA	chr10:106014667-106015087	N_Shore	GSTO1;GSTO1;GSTO1	NM_004832;NM_001191002;NM_001191003	TSS1500;TSS1500;TSS200											-0.294829	-1.40528	-7.7155	2.20215e-09	1.34552e-06	11.4006	9446	GSTO1
chr17	15931082	+	cg15668538	NA	NA		OpenSea	TTC19	NM_017775	3'UTR									TRUE		0.250305	0.587988	7.71508	2.20503e-09	1.34569e-06	11.3994	54902	TTC19
chr17	42467199	-	cg20810975	NA	NA	chr17:42462135-42463579	S_Shelf	ITGA2B	NM_000419	TSS1500									TRUE		-0.262989	-1.90187	-7.71496	2.20584e-09	1.34569e-06	11.399	3674	ITGA2B
chr16	19883549	-	cg05072547	NA	NA		OpenSea	GPRC5B	NM_016235	Body					16:19790686-19791579				TRUE		0.191853	0.369158	7.71464	2.20804e-09	1.34599e-06	11.3981	51704	GPRC5B
chr2	7765739	+	cg23443179	NA	NA		OpenSea														-0.336344	-1.6675	-7.71317	2.21813e-09	1.3511e-06	11.3937	NA	NA
chr17	76819468	+	cg11244291	rs9890452	0.061987		OpenSea	USP36	NM_025090	Body											-0.492177	-0.753559	-7.71255	2.22246e-09	1.35269e-06	11.3918	57602	USP36
chr22	43705278	-	cg17584604	rs76050026	0.057726		OpenSea	SCUBE1	NM_173050	Body											0.256118	1.22764	7.71202	2.22615e-09	1.35389e-06	11.3903	80274	SCUBE1
chr5	179603388	+	cg10163555	NA	NA		OpenSea	RASGEF1C	NM_175062	5'UTR											0.243741	0.710749	7.71085	2.23423e-09	1.35776e-06	11.3868	255426	RASGEF1C
chr15	86290704	+	cg15803803	NA	NA		OpenSea	AKAP13;AKAP13;AKAP13	NM_007200;NM_006738;NM_001270546	3'UTR;3'UTR;3'UTR											0.331402	1.59414	7.70965	2.24256e-09	1.36092e-06	11.3832	11214	AKAP13
chr6	16239799	-	cg20001791	rs9383138	0.356507	chr6:16238589-16239231	S_Shore	GMPR	NM_006877	Body						6:16238412-16240363	Promoter_Associated		TRUE		-0.481242	-1.76599	-7.70961	2.24288e-09	1.36092e-06	11.3831	2766	GMPR
chr10	74454766	+	cg27592794	NA	NA	chr10:74451828-74452597	S_Shelf	CCDC109A	NM_138357	Body									TRUE		-0.415239	-2.34151	-7.70899	2.24724e-09	1.36251e-06	11.3813	90550	CCDC109A
chr7	101499638	-	cg25711558	NA	NA		OpenSea	CUX1;CUX1;CUX1	NM_181500;NM_181552;NM_001913	Body;Body;Body			DMR						TRUE		-0.469507	-1.75165	-7.70781	2.25547e-09	1.36551e-06	11.3778	1523	CUX1
chr16	20756332	+	cg04695882	NA	NA	chr16:20752646-20753280	S_Shelf												TRUE		-0.390203	-1.81514	-7.70761	2.25688e-09	1.36551e-06	11.3772	NA	NA
chr19	56158885	-	cg07805604	NA	NA	chr19:56159257-56159937	N_Shore	CCDC106	NM_013301	TSS200			CDMR						TRUE		-0.314283	-1.60282	-7.70729	2.2591e-09	1.36551e-06	11.3762	29903	CCDC106
chr6	116691460	-	cg12708994	NA	NA	chr6:116691827-116692868	N_Shore	DSE;DSE	NM_013352;NM_001080976	TSS1500;5'UTR			CDMR			6:116691077-116693044	Promoter_Associated		TRUE		-0.424896	-1.68171	-7.70718	2.25988e-09	1.36551e-06	11.3759	29940	DSE
chr16	48238310	+	cg03488888	NA	NA		OpenSea	ABCC11;ABCC11;ABCC11	NM_033151;NM_145186;NM_032583	Body;Body;Body											0.292373	0.980787	7.707	2.26115e-09	1.36551e-06	11.3754	85320	ABCC11
chr14	64064608	+	cg14411221	NA	NA	chr14:64061799-64062043	S_Shelf	WDR89;WDR89	NM_001008726;NM_080666	3'UTR;3'UTR						14:64064606-64064802	Gene_Associated_Cell_type_specific		TRUE		0.392937	1.60429	7.7068	2.26257e-09	1.36551e-06	11.3748	112840	WDR89
chr12	124227898	+	cg17669121	NA	NA		OpenSea	ATP6V0A2	NM_012463	Body											-0.36407	-1.81595	-7.70651	2.26464e-09	1.36572e-06	11.3739	23545	ATP6V0A2
chr17	44968863	+	cg24606065	rs73988204	0.030636		OpenSea														0.274925	0.916538	7.70625	2.26642e-09	1.36574e-06	11.3731	NA	NA
chr4	87888466	+	cg02405301	NA	NA		OpenSea	AFF1	NM_001166693	Body											-0.356084	-1.39609	-7.70589	2.26901e-09	1.366e-06	11.3721	4299	AFF1
chr10	119795016	+	cg10354542	NA	NA		OpenSea	RAB11FIP2	NM_014904	Body											-0.475012	-1.51918	-7.7057	2.27031e-09	1.366e-06	11.3715	22841	RAB11FIP2
chr2	9492809	-	cg17456265	NA	NA		OpenSea	ASAP2;ASAP2	NM_001135191;NM_003887	Body;Body											0.181903	0.514787	7.70507	2.27475e-09	1.36702e-06	11.3696	8853	ASAP2
chr17	10278551	+	cg25029194	NA	NA		OpenSea														0.285228	1.99762	7.70497	2.27546e-09	1.36702e-06	11.3693	NA	NA
chr8	67664535	+	cg04229258	NA	NA		OpenSea	C8orf44-SGK3;SGK3	NM_001204173;NM_001033578	5'UTR;5'UTR											-0.363368	-2.91023	-7.70469	2.27745e-09	1.36717e-06	11.3685	100533105, 23678	C8orf44-SGK3, SGK3
chr3	177018028	-	cg11171995	NA	NA		OpenSea	LINC00501	NR_047465	Body		chr3:177018025-177018025									-0.408758	-1.71917	-7.70395	2.28274e-09	1.36795e-06	11.3663	100820709	LINC00501
chr17	37482420	-	cg04211197	NA	NA		OpenSea	FBXL20;FBXL20	NM_032875;NM_001184906	Body;Body											-0.458745	-1.78312	-7.70384	2.28348e-09	1.36795e-06	11.366	84961	FBXL20
chr3	128779590	+	cg16824282	NA	NA		OpenSea	GP9	NM_000174	TSS200									TRUE		-0.403013	-1.16513	-7.70359	2.28532e-09	1.36795e-06	11.3652	2815	GP9
chr18	35103199	-	cg15113252	NA	NA	chr18:35104533-35104942	N_Shore	CELF4;CELF4;CELF4;CELF4	NM_001025088;NM_001025089;NM_020180;NM_001025087	Body;Body;Body;Body											0.223031	0.242541	7.70353	2.28568e-09	1.36795e-06	11.3651	56853	CELF4
chr17	80263683	-	cg02387366	NA	NA		OpenSea														-0.308006	-2.1884	-7.7025	2.29307e-09	1.36887e-06	11.362	NA	NA
chr6	157936390	-	cg02460791	NA	NA		OpenSea	ZDHHC14;ZDHHC14	NM_024630;NM_153746	Body;Body											-0.302537	-0.936765	-7.70243	2.29354e-09	1.36887e-06	11.3618	79683	ZDHHC14
chr2	158957290	+	cg19167951	NA	NA		OpenSea	UPP2;UPP2	NM_173355;NM_001135098	TSS1500;Body											0.29802	1.18038	7.70218	2.29532e-09	1.36887e-06	11.361	151531	UPP2
chr9	130860839	-	cg09248826	NA	NA		OpenSea	SLC25A25;SLC25A25;SLC25A25;SLC25A25;SLC25A25;SLC25A25	NM_052901;NM_052901;NR_049766;NM_001006641;NM_001265614;NM_001006642	5'UTR;1stExon;Body;Body;Body;Body											-0.464499	-1.22854	-7.70218	2.29537e-09	1.36887e-06	11.361	114789	SLC25A25
chr17	56582628	+	cg09222192	NA	NA		OpenSea	MTMR4	NM_004687	Body						17:56582372-56582640	Gene_Associated_Cell_type_specific				-0.413929	-3.19232	-7.7021	2.2959e-09	1.36887e-06	11.3608	9110	MTMR4
chr2	218083568	+	cg16815563	NA	NA		OpenSea														-0.418608	-2.08911	-7.70113	2.30285e-09	1.37197e-06	11.3579	NA	NA
chr1	119532850	+	cg00466334	rs114884073	0.02563	chr1:119531991-119532196	S_Shore	TBX15	NM_152380	TSS1500					1:119334296-119334493				TRUE		-0.454244	-3.00859	-7.70063	2.30646e-09	1.37309e-06	11.3564	6913	TBX15
chr4	110625046	-	cg18268174	NA	NA	chr4:110623959-110624831	S_Shore	CASP6;CASP6	NM_032992;NM_001226	TSS1500;TSS1500											-0.427813	-1.36209	-7.69949	2.31461e-09	1.3769e-06	11.353	839	CASP6
chr18	573825	-	cg05635798	NA	NA		OpenSea														0.254594	1.43432	7.69889	2.31894e-09	1.37844e-06	11.3513	NA	NA
chr14	64676162	+	cg07923716	NA	NA		OpenSea	SYNE2;SYNE2;SYNE2;SYNE2;MIR548AZ	NM_015180;NM_182914;NM_015180;NM_182914;NR_106755	ExonBnd;ExonBnd;Body;Body;Body				TRUE							-0.249741	-0.939616	-7.69833	2.32299e-09	1.37981e-06	11.3496	23224, 102466162	SYNE2, MIR548AZ
chr13	46190028	-	cg06215457	NA	NA		OpenSea	FAM194B	NM_182542	TSS200			DMR	TRUE					TRUE		-0.30073	-3.01199	-7.69741	2.32967e-09	1.38193e-06	11.3469	220081	FAM194B
chr9	125795761	+	cg01568243	NA	NA		OpenSea	GPR21;RABGAP1	NM_005294;NM_012197	TSS200;Body											-0.40721	-1.68489	-7.69736	2.33007e-09	1.38193e-06	11.3467	2844, 23637	GPR21, RABGAP1
chr9	123687270	-	cg14518276	rs7034499	0.253592	chr9:123690771-123691675	N_Shelf	TRAF1	NM_005658	Body									TRUE		0.277944	0.408035	7.69626	2.33801e-09	1.3856e-06	11.3434	7185	TRAF1
chr6	33700564	+	cg05545728	NA	NA		OpenSea	IP6K3;IP6K3	NM_001142883;NM_054111	Body;Body											0.260627	0.690509	7.69575	2.34175e-09	1.38677e-06	11.3419	117283	IP6K3
chr4	95264074	-	cg16567676	NA	NA		OpenSea	HPGDS	NM_014485	TSS200									TRUE		-0.401998	-1.64911	-7.69525	2.34541e-09	1.38759e-06	11.3404	27306	HPGDS
chr15	77841106	-	cg06524120	NA	NA		OpenSea							TRUE					TRUE		-0.231441	-2.38867	-7.69508	2.34665e-09	1.38759e-06	11.3399	NA	NA
chr7	1094802	+	cg00597107	rs4720335	0.081049	chr7:1097405-1097953	N_Shelf	GPR146;GPR146;GPR146;C7orf50;C7orf50;C7orf50	NM_001303473;NM_138445;NM_001303474;NM_001134395;NM_032350;NM_001134396	5'UTR;TSS200;TSS200;Body;Body;Body					7:1060605-1061596						-0.42719	-1.66614	-7.69409	2.35389e-09	1.39078e-06	11.337	115330, 84310	GPR146, C7orf50
chr17	44985992	-	cg20079753	NA	NA		OpenSea														0.244398	1.34724	7.69386	2.35557e-09	1.39078e-06	11.3363	NA	NA
chr17	48006780	-	cg14429892	NA	NA		OpenSea														0.190918	0.182135	7.69319	2.3605e-09	1.39265e-06	11.3343	NA	NA
chr3	70588826	+	cg12464154	NA	NA		OpenSea														0.254008	0.775937	7.69149	2.37301e-09	1.39713e-06	11.3292	NA	NA
chr6	90718566	-	cg04168829	NA	NA		OpenSea	BACH2;BACH2;BACH2;BACH2	NM_021813;NM_001170794;NM_021813;NM_001170794	ExonBnd;ExonBnd;5'UTR;5'UTR				TRUE							0.328723	1.01873	7.69143	2.37347e-09	1.39713e-06	11.3291	60468	BACH2
chr1	112058750	+	cg00543976	NA	NA	chr1:112058184-112058590	S_Shore	ADORA3	NM_001081976	Body				TRUE		1:112058254-112059646	Promoter_Associated_Cell_type_specific		TRUE		-0.426506	-2.47546	-7.69127	2.37461e-09	1.39713e-06	11.3286	140	ADORA3
chr2	201451026	-	cg27547291	rs4470327	0.211939	chr2:201450526-201451027	Island	AOX1	NM_001159	Body				TRUE	2:201158788-201159631				TRUE		-0.315918	-2.27443	-7.69106	2.3762e-09	1.39713e-06	11.328	316	AOX1
chr17	79125029	+	cg14819436	NA	NA		OpenSea	AATK	NM_001080395	Body											-0.382917	-1.55244	-7.69096	2.37694e-09	1.39713e-06	11.3277	9625	AATK
chr15	75493593	+	cg11212647	rs1873380	0.03125	chr15:75493982-75495331	N_Shore	C15orf39	NM_015492	TSS1500											-0.39654	-1.97475	-7.68979	2.3856e-09	1.40117e-06	11.3242	56905	C15orf39
chr3	66354186	-	cg13437439	rs115777288	0.014335		OpenSea	SLC25A26;SLC25A26;SLC25A26	NR_028475;NM_173471;NM_001164796	Body;Body;Body		chr3:66353986-66353986				3:66354038-66354295	Unclassified_Cell_type_specific				0.316942	1.52139	7.68914	2.3904e-09	1.40275e-06	11.3223	115286	SLC25A26
chr8	130698161	+	cg17951713	NA	NA		OpenSea							TRUE					TRUE		-0.437672	-1.65888	-7.68874	2.3934e-09	1.40275e-06	11.3211	NA	NA
chr7	150450497	-	cg26288821	rs10237852	0.490678		OpenSea														-0.413055	-1.63718	-7.68848	2.39533e-09	1.40275e-06	11.3203	NA	NA
chr12	58290850	-	cg11658419	NA	NA	chr12:58290232-58290466	S_Shore							TRUE	12:56577056-56577145	12:58290714-58291055	Unclassified_Cell_type_specific		TRUE		-0.384093	-1.6766	-7.68847	2.3954e-09	1.40275e-06	11.3203	NA	NA
chr16	80603469	-	cg07700511	NA	NA		OpenSea	LINC01227;LINC01227	NR_104666;NR_104665	Body;Body											0.249837	0.913875	7.68808	2.39834e-09	1.40343e-06	11.3191	101928276	LINC01227
chr1	226222428	+	cg21238327	NA	NA		OpenSea					chr1:226222205-226222205									-0.37658	-1.16112	-7.68762	2.40174e-09	1.40437e-06	11.3178	NA	NA
chr11	122582935	+	cg20073808	rs60097576	0.10613		OpenSea	UBASH3B	NM_032873	Body											-0.296318	-2.24083	-7.68735	2.40378e-09	1.40453e-06	11.3169	84959	UBASH3B
chr20	19389661	+	cg10729019	NA	NA		OpenSea	SLC24A3	NM_020689	Body											0.308879	1.26584	7.68671	2.40858e-09	1.40582e-06	11.315	57419	SLC24A3
chr5	124242492	+	cg07867876	NA	NA		OpenSea														-0.315772	-1.9049	-7.68653	2.40994e-09	1.40582e-06	11.3145	NA	NA
chr9	38016509	+	cg00262563	NA	NA		OpenSea	SHB	NM_003028	Body											0.326617	1.35298	7.68634	2.41133e-09	1.40582e-06	11.3139	6461	SHB
chr20	23107102	-	cg05969523	rs73305566	0.051575		OpenSea	LINC00656	NR_034149	Body				TRUE							-0.378306	-2.26737	-7.6851	2.42071e-09	1.41024e-06	11.3102	200261	LINC00656
chr14	77341345	+	cg01835124	NA	NA		OpenSea														0.246563	0.712168	7.68466	2.42399e-09	1.41033e-06	11.3089	NA	NA
chr3	123058535	-	cg00049674	NA	NA		OpenSea	ADCY5;ADCY5	NM_001199642;NM_183357	Body;Body											0.199601	0.779003	7.6846	2.42444e-09	1.41033e-06	11.3088	111	ADCY5
chr12	49355440	+	cg11208719	NA	NA		OpenSea														-0.30042	-2.28451	-7.6835	2.43279e-09	1.41237e-06	11.3055	NA	NA
chr1	54520432	-	cg01182697	NA	NA	chr1:54518601-54519299	S_Shore	C1orf83;TMEM59	NM_153035;NM_004872	Body;TSS1500								TRUE	TRUE		-0.327101	-1.63845	-7.68338	2.43366e-09	1.41237e-06	11.3051	127428, 9528	C1orf83, TMEM59
chr13	113528751	-	cg01229865	NA	NA		OpenSea	ATP11A;ATP11A	NM_015205;NM_032189	Body;Body					13:112576078-112576753	13:113528716-113529216	Unclassified		TRUE		-0.400261	-1.30568	-7.68329	2.43436e-09	1.41237e-06	11.3049	23250	ATP11A
chr20	23014939	-	cg13958456	NA	NA	chr20:23015716-23016879	N_Shore	SSTR4	NM_001052	TSS1500											0.285991	0.763961	7.68319	2.43511e-09	1.41237e-06	11.3046	6754	SSTR4
chr11	57158282	+	cg10426076	rs519628	0.015349		OpenSea	PRG2	NM_002728	TSS200									TRUE		-0.555648	-1.19621	-7.68226	2.44217e-09	1.41495e-06	11.3018	5553	PRG2
chr3	126270860	-	cg17624883	NA	NA		OpenSea	C3orf22;C3orf22	NR_130715;NM_152533	Body;Body											0.252891	0.818976	7.68204	2.44387e-09	1.41495e-06	11.3011	152065	C3orf22
chr14	56281968	+	cg14138235	NA	NA		OpenSea							TRUE					TRUE		-0.388433	-1.18107	-7.68177	2.4459e-09	1.41495e-06	11.3004	NA	NA
chr9	128666870	-	cg07053899	NA	NA		OpenSea	PBX3;PBX3;PBX3;PBX3	NR_024123;NR_024122;NM_006195;NM_001134778	Body;Body;Body;Body											-0.527722	-1.61474	-7.68166	2.44673e-09	1.41495e-06	11.3	5090	PBX3
chr18	54118660	+	cg07553066	NA	NA		OpenSea														0.341677	1.58059	7.68112	2.45087e-09	1.41599e-06	11.2984	NA	NA
chr12	57599717	+	cg10170944	NA	NA	chr12:57596968-57597309	S_Shelf	LRP1	NM_002332	Body						12:57599649-57599728	Unclassified_Cell_type_specific		TRUE		0.279487	1.23962	7.68096	2.45212e-09	1.41599e-06	11.2979	4035	LRP1
chr13	99202291	-	cg26766875	NA	NA		OpenSea	STK24;STK24	NM_001032296;NM_001286649	Body;Body											0.354165	0.780579	7.68013	2.45848e-09	1.41863e-06	11.2955	8428	STK24
chr14	93897216	-	cg22861867	NA	NA	chr14:93896736-93897466	Island	UNC79	NM_020818	5'UTR					14:92966490-92967381						-0.367447	-2.82256	-7.6795	2.46325e-09	1.4197e-06	11.2936	57578	UNC79
chr1	48281875	-	cg15732576	NA	NA		OpenSea	TRABD2B	NM_001194986	Body											0.260164	0.792375	7.67941	2.46395e-09	1.4197e-06	11.2933	388630	TRABD2B
chr6	14657090	-	cg25513610	rs12206421	0.373267		OpenSea				low-CpG:14765039-14765070	chr6:14657070-14657070							TRUE		-0.450271	-0.695963	-7.67832	2.47235e-09	1.4235e-06	11.2901	NA	NA
chr1	26937762	-	cg20690782	NA	NA		OpenSea							TRUE		1:26937727-26937803	Unclassified_Cell_type_specific		TRUE		0.266594	1.58694	7.67711	2.48172e-09	1.42785e-06	11.2865	NA	NA
chr6	30749628	-	cg05295536	rs76620182	0.051928		OpenSea									6:30749578-30749847	Unclassified_Cell_type_specific				-0.391367	-1.56685	-7.67571	2.49254e-09	1.43223e-06	11.2823	NA	NA
chr6	86395706	+	cg04243682	rs116721099	0.023023		OpenSea														0.339972	1.79272	7.67552	2.49396e-09	1.43223e-06	11.2818	NA	NA
chr18	61589143	-	cg23580953	NA	NA		OpenSea	SERPINB10	NM_005024	Body											0.235604	1.47595	7.67542	2.49478e-09	1.43223e-06	11.2815	5273	SERPINB10
chr13	49153478	+	cg22820257	NA	NA		OpenSea	LINC00462	NR_051983	Body		chr13:49153192-49153192				13:49153251-49153649	Unclassified_Cell_type_specific				-0.453744	-1.99027	-7.67449	2.50204e-09	1.43455e-06	11.2787	100129597	LINC00462
chr18	29257815	+	cg05911841	NA	NA		OpenSea	B4GALT6	NM_004775	Body											-0.43559	-2.15616	-7.67416	2.50455e-09	1.43455e-06	11.2777	9331	B4GALT6
chr3	101617891	+	cg24303944	NA	NA		OpenSea					chr3:101617563-101617563									-0.401795	-1.96518	-7.67405	2.50547e-09	1.43455e-06	11.2774	NA	NA
chr17	53253645	+	cg23274153	NA	NA		OpenSea														-0.256725	-2.39426	-7.67397	2.50609e-09	1.43455e-06	11.2771	NA	NA
chr12	239390	+	cg12760313	NA	NA		OpenSea	IQSEC3;IQSEC3	NM_015232;NM_001170738	5'UTR;Body											0.222293	1.14247	7.67273	2.51575e-09	1.43863e-06	11.2735	440073	IQSEC3
chr20	47339547	+	cg18353572	NA	NA		OpenSea	PREX1	NM_020820	Body		chr20:47339273-47339273		TRUE		20:47339444-47339643	Unclassified_Cell_type_specific				-0.260129	-1.81842	-7.67259	2.51686e-09	1.43863e-06	11.273	57580	PREX1
chr9	78701451	+	cg13946986	NA	NA		OpenSea	PCSK5;PCSK5;PCSK5	NR_120409;NM_006200;NM_001190482	Body;Body;Body											0.279919	1.44537	7.67189	2.52235e-09	1.44072e-06	11.271	5125	PCSK5
chr11	60779666	+	cg08792703	NA	NA	chr11:60775036-60776307	S_Shelf	CD6	NM_006725	Body									TRUE		-0.2384	-1.51244	-7.67098	2.52949e-09	1.44375e-06	11.2683	923	CD6
chr10	72091840	+	cg08554627	NA	NA		OpenSea	LRRC20;LRRC20;LRRC20;LRRC20;LRRC20;LRRC20;LRRC20;LRRC20;LRRC20	NR_103468;NR_103467;NM_001278214;NM_001278213;NM_001278212;NM_001278211;NM_207119;NM_018239;NM_018205	Body;Body;Body;Body;Body;Body;Body;Body;Body				TRUE		10:72091106-72091841	Promoter_Associated				-0.35196	-1.53298	-7.67064	2.53222e-09	1.44427e-06	11.2672	55222	LRRC20
chr8	38831543	-	cg17441455	NA	NA	chr8:38831592-38832353	N_Shore	HTRA4	NM_153692	TSS200				TRUE							-0.447243	-2.01798	-7.66988	2.53818e-09	1.44594e-06	11.265	203100	HTRA4
chr2	28686966	+	cg13116350	NA	NA		OpenSea					chr2:28686781-28686781									-0.362865	-3.05589	-7.6698	2.53882e-09	1.44594e-06	11.2647	NA	NA
chr1	201282499	+	cg15935860	NA	NA		OpenSea	PKP1;PKP1	NM_000299;NM_001005337	Body;Body									TRUE	TRUE	0.322877	1.37526	7.66924	2.54326e-09	1.44743e-06	11.2631	5317	PKP1
chr1	8724178	-	cg13335369	NA	NA		OpenSea	RERE;RERE	NM_001042681;NM_012102	5'UTR;5'UTR		chr1:8724042-8724042									-0.310667	-1.50932	-7.66756	2.55663e-09	1.45372e-06	11.2581	473	RERE
chr17	7774912	-	cg21185109	NA	NA		OpenSea												TRUE		-0.410752	-1.53775	-7.66739	2.558e-09	1.45372e-06	11.2575	NA	NA
chr7	37298946	-	cg10272461	NA	NA		OpenSea	ELMO1;ELMO1;ELMO1;ELMO1;ELMO1;ELMO1	NM_001206480;NM_014800;NM_001206482;NM_001206480;NM_014800;NM_001206482	ExonBnd;ExonBnd;ExonBnd;Body;Body;Body											-0.424871	-1.2753	-7.66668	2.56363e-09	1.45587e-06	11.2554	9844	ELMO1
chr22	39683204	-	cg10822437	NA	NA		OpenSea					chr22:39683110-39683110				22:39683174-39683473	Unclassified_Cell_type_specific				-0.488948	-2.86118	-7.66572	2.57133e-09	1.45919e-06	11.2526	NA	NA
chr5	95066422	-	cg13549474	NA	NA	chr5:95066876-95067812	N_Shore	RHOBTB3	NM_014899	TSS1500											-0.482762	-2.08387	-7.66409	2.58444e-09	1.46558e-06	11.2477	22836	RHOBTB3
chr1	151634388	+	cg03456799	NA	NA		OpenSea	SNX27	NM_030918	Body											-0.502068	-2.15814	-7.66364	2.58801e-09	1.46627e-06	11.2464	81609	SNX27
chr14	90766045	+	cg23355963	rs7146724	0.246582		OpenSea	NRDE2	NM_017970	Body		chr14:90765988-90765988									-0.411627	-1.96064	-7.66328	2.59093e-09	1.46627e-06	11.2453	55051	NRDE2
chr3	101659630	+	cg05429448	rs771572	0.171553		OpenSea	LOC152225	NR_026934	TSS200				TRUE					TRUE		-0.491202	-2.09419	-7.66324	2.59124e-09	1.46627e-06	11.2452	NA	NA
chr12	113510169	+	cg06867188	NA	NA		OpenSea	DTX1	NM_004416	Body											0.228487	1.24703	7.66229	2.59892e-09	1.46864e-06	11.2424	1840	DTX1
chr8	38401333	+	cg13465598	NA	NA		OpenSea														0.325062	1.54119	7.66223	2.59945e-09	1.46864e-06	11.2422	NA	NA
chr20	516753	+	cg03729940	NA	NA		OpenSea	CSNK2A1;CSNK2A1;CSNK2A1	NM_177560;NM_177559;NM_001895	5'UTR;5'UTR;5'UTR				TRUE							-0.417258	-1.82226	-7.66204	2.60101e-09	1.46864e-06	11.2416	1457	CSNK2A1
chr2	233877298	-	cg24127410	NA	NA		OpenSea	NGEF	NM_019850	5'UTR											-0.31625	-1.87839	-7.66115	2.60823e-09	1.47166e-06	11.239	25791	NGEF
chr12	6232979	+	cg27041424	NA	NA		OpenSea	VWF	NM_000552	5'UTR				TRUE					TRUE		0.299557	1.04332	7.65913	2.62468e-09	1.47988e-06	11.233	7450	VWF
chr15	63100998	+	cg01295539	NA	NA		OpenSea	TLN2	NM_015059	Body				TRUE					TRUE		0.230326	0.958034	7.65805	2.63353e-09	1.48233e-06	11.2298	83660	TLN2
chr9	128521976	-	cg13982956	NA	NA		OpenSea	PBX3;PBX3;PBX3;PBX3	NM_001134778;NR_024123;NM_006195;NR_024122	Body;Body;Body;Body				TRUE					TRUE		-0.541478	-2.09765	-7.65788	2.63488e-09	1.48233e-06	11.2293	5090	PBX3
chr10	79257227	-	cg02402429	rs77783752	0.02474		OpenSea	KCNMA1;KCNMA1;KCNMA1;KCNMA1;KCNMA1;KCNMA1	NM_002247;NM_001161353;NM_001161352;NM_001271519;NM_001014797;NM_001271518	Body;Body;Body;Body;Body;Body				TRUE							0.243877	0.935371	7.65746	2.6384e-09	1.48233e-06	11.228	3778	KCNMA1
chr15	40633197	-	cg20274944	NA	NA		OpenSea	C15orf52	NM_207380	TSS200											-0.30957	-1.46093	-7.65721	2.64045e-09	1.48233e-06	11.2272	388115	C15orf52
chr1	16212825	+	cg12462099	NA	NA		OpenSea	MIR5096;SPEN	NR_039973;NM_015001	Body;Body		chr1:16212759-16212759									-0.319027	-2.20898	-7.65705	2.64174e-09	1.48233e-06	11.2268	23013	SPEN
chr12	112205368	+	cg20884605	NA	NA	chr12:112204498-112204979	S_Shore	ALDH2	NM_000690	Body						12:112204419-112205576	Unclassified_Cell_type_specific		TRUE		-0.319448	-1.85085	-7.65702	2.64195e-09	1.48233e-06	11.2267	217	ALDH2
chr18	54135770	-	cg12752404	NA	NA		OpenSea					chr18:54135617-54135617									-0.502494	-2.27172	-7.65686	2.64328e-09	1.48233e-06	11.2262	NA	NA
chr17	17660561	+	cg13792427	rs116615576	0.012598		OpenSea	RAI1	NM_030665	5'UTR											-0.227946	-1.60432	-7.65677	2.64405e-09	1.48233e-06	11.2259	10743	RAI1
chr6	109290079	+	cg00444181	NA	NA		OpenSea	ARMC2;ARMC2	NM_001286609;NM_032131	Body;Body		chr6:109289966-109289966									-0.319454	-2.37089	-7.65637	2.64734e-09	1.48312e-06	11.2248	84071	ARMC2
chr13	97873947	+	cg10458216	NA	NA		OpenSea	MBNL2;MBNL2	NM_144778;NM_207304	TSS1500;TSS1500									TRUE		-0.355323	-1.68124	-7.65561	2.65362e-09	1.48473e-06	11.2225	10150	MBNL2
chr9	125795933	+	cg27160485	NA	NA		OpenSea	GPR21;GPR21;RABGAP1	NM_005294;NM_005294;NM_012197	1stExon;5'UTR;Body											-0.35686	-1.32009	-7.65539	2.6554e-09	1.48473e-06	11.2219	2844, 23637	GPR21, RABGAP1
chr6	116691478	-	cg26096813	NA	NA	chr6:116691827-116692868	N_Shore	DSE;DSE	NM_013352;NM_001080976	TSS1500;5'UTR			CDMR			6:116691077-116693044	Promoter_Associated				-0.455859	-1.72886	-7.65534	2.65586e-09	1.48473e-06	11.2217	29940	DSE
chr8	27192141	-	cg15681255	NA	NA		OpenSea	PTK2B;PTK2B;PTK2B;PTK2B	NM_173175;NM_004103;NM_173174;NM_173176	5'UTR;5'UTR;5'UTR;5'UTR				TRUE					TRUE		-0.348766	-1.92633	-7.65364	2.66995e-09	1.49155e-06	11.2166	2185	PTK2B
chr3	129245060	+	cg01620781	rs9837743	0.181255		OpenSea					chr3:129245035-129245035									-0.428659	-2.00127	-7.65119	2.69045e-09	1.50194e-06	11.2093	NA	NA
chr2	102370417	+	cg07901321	NA	NA		OpenSea	MAP4K4;MAP4K4;MAP4K4;MAP4K4;MAP4K4	NM_145687;NM_145686;NM_001242559;NM_004834;NM_001242560	Body;Body;Body;Body;Body						2:102370285-102370505	Unclassified_Cell_type_specific				0.365872	1.83758	7.64988	2.70148e-09	1.50703e-06	11.2054	9448	MAP4K4
chr4	174423637	-	cg23006227	NA	NA	chr4:174422024-174422443	S_Shore						RDMR						TRUE		-0.375709	-1.84451	-7.64755	2.72113e-09	1.51689e-06	11.1985	NA	NA
chr6	131571563	+	cg17760295	NA	NA		OpenSea	AKAP7;AKAP7;AKAP7;AKAP7;AKAP7	NM_138633;NM_004842;NM_138633;NM_004842;NM_016377	5'UTR;5'UTR;1stExon;1stExon;Body				TRUE							-0.342724	-1.94537	-7.64717	2.72436e-09	1.51689e-06	11.1974	9465	AKAP7
chr22	25404660	+	cg09847541	NA	NA		OpenSea														0.275571	0.91174	7.6471	2.72492e-09	1.51689e-06	11.1972	NA	NA
chr16	89185916	+	cg07474797	NA	NA	chr16:89186198-89186551	N_Shore	ACSF3;ACSF3;ACSF3	NM_174917;NR_023316;NM_001127214	Body;Body;Body					16:87713156-87713418	16:89185837-89186113	Unclassified_Cell_type_specific		TRUE		-0.400826	-1.11187	-7.6443	2.74888e-09	1.52915e-06	11.1888	197322	ACSF3
chr3	134202227	-	cg11025877	NA	NA	chr3:134204520-134205439	N_Shelf	ANAPC13;ANAPC13;ANAPC13	NM_001242375;NM_015391;NM_001242374	5'UTR;5'UTR;5'UTR				TRUE							-0.413006	-2.14257	-7.64392	2.75206e-09	1.52984e-06	11.1877	25847	ANAPC13
chr12	20522672	-	cg04101351	NA	NA	chr12:20521616-20523122	Island	PDE3A	NM_000921	1stExon	high-CpG:20413889-20414074				12:20413312-20414470				TRUE		-0.284539	-2.84761	-7.64342	2.75636e-09	1.53114e-06	11.1862	5139	PDE3A
chr12	2030178	+	cg19369955	NA	NA		OpenSea								12:1900408-1900522				TRUE		-0.351734	-1.10875	-7.64283	2.76143e-09	1.53289e-06	11.1845	NA	NA
chr1	159209348	-	cg09078226	NA	NA		OpenSea														0.220133	0.985213	7.64156	2.77241e-09	1.53761e-06	11.1807	NA	NA
chr11	46360763	+	cg22948808	NA	NA		OpenSea	DGKZ	NM_201532	Body				TRUE					TRUE		-0.387865	-1.25706	-7.6414	2.77385e-09	1.53761e-06	11.1802	8525	DGKZ
chr3	150477925	-	cg13590228	rs75942495	0.153029	chr3:150479734-150481888	N_Shore	SIAH2	NM_005067	Body						3:150477517-150478774	Promoter_Associated		TRUE		0.411429	1.56763	7.64087	2.77843e-09	1.53907e-06	11.1786	6478	SIAH2
chr1	54619655	+	cg17035984	NA	NA		OpenSea	CDCP2	NM_201546	TSS1500				TRUE					TRUE		-0.388205	-2.00689	-7.64007	2.78531e-09	1.5418e-06	11.1762	200008	CDCP2
chr21	43088540	-	cg10117737	NA	NA		OpenSea														0.227678	0.482594	7.63946	2.79068e-09	1.54369e-06	11.1744	NA	NA
chr2	219152603	+	cg05359073	NA	NA		OpenSea	PNKD;TMBIM1	NM_015488;NM_022152	Body;5'UTR											-0.361729	-1.50457	-7.63908	2.79395e-09	1.54381e-06	11.1733	25953, 64114	PNKD, TMBIM1
chr7	92456994	-	cg20675152	NA	NA		OpenSea	CDK6;CDK6	NM_001259;NM_001145306	Body;Body											-0.34919	-1.64691	-7.63897	2.79493e-09	1.54381e-06	11.1729	1021	CDK6
chr20	20371539	-	cg07350611	NA	NA		OpenSea	RALGAPA2	NM_020343	3'UTR											0.31516	1.64513	7.63876	2.79677e-09	1.54381e-06	11.1723	57186	RALGAPA2
chr6	45888588	+	cg24569082	NA	NA		OpenSea	CLIC5;CLIC5;CLIC5;CLIC5;CLIC5;CLIC5	NR_045674;NM_001256023;NR_045673;NR_045672;NM_016929;NM_001114086	Body;Body;Body;Body;Body;Body						6:45888476-45888708	Unclassified_Cell_type_specific				0.261286	0.514756	7.63694	2.8127e-09	1.54994e-06	11.1669	53405	CLIC5
chr5	135502742	+	cg27049063	rs75632026	0.025186		OpenSea	SMAD5;SMAD5;SMAD5	NM_001001420;NM_001001419;NM_005903	Body;Body;Body											-0.42272	-2.56163	-7.6367	2.81475e-09	1.54994e-06	11.1662	4090	SMAD5
chr4	160188423	+	cg14220884	NA	NA		OpenSea	RAPGEF2	NM_014247	TSS1500				TRUE							-0.338415	-1.7376	-7.6366	2.81564e-09	1.54994e-06	11.1659	9693	RAPGEF2
chr3	107878993	+	cg19730560	NA	NA		OpenSea														-0.323754	-0.738208	-7.63659	2.81574e-09	1.54994e-06	11.1658	NA	NA
chr7	36072104	-	cg25746243	NA	NA		OpenSea														0.247471	1.33297	7.63596	2.82125e-09	1.55169e-06	11.164	NA	NA
chr7	17810435	-	cg03069507	NA	NA		OpenSea														-0.538917	-2.843	-7.63578	2.82285e-09	1.55169e-06	11.1634	NA	NA
chr13	51722109	-	cg05053928	NA	NA		OpenSea	LINC00371;LINC00371	NR_102432;NR_102431	Body;Body				TRUE							0.252666	1.14961	7.63482	2.83128e-09	1.55524e-06	11.1606	647166	LINC00371
chr4	123554632	+	cg18968241	NA	NA		OpenSea	IL21-AS1	NR_104126	Body											0.3356	1.27485	7.63372	2.84107e-09	1.55953e-06	11.1573	100996941	IL21-AS1
chr17	7462249	-	cg25324068	NA	NA	chr17:7464666-7465823	N_Shelf	TNFSF13;TNFSF13;TNFSF13;TNFSF13;TNFSF12-TNFSF13;TNFSF13;TNFSF13	NM_003808;NM_172087;NM_003808;NM_172087;NM_172089;NM_172088;NM_172088	5'UTR;5'UTR;1stExon;1stExon;Body;1stExon;5'UTR				TRUE					TRUE		-0.248214	-1.76399	-7.63266	2.85042e-09	1.56358e-06	11.1542	8741, 407977	TNFSF13, TNFSF12-TNFSF13
chr8	21638784	-	cg05156714	NA	NA	chr8:21640161-21640365	N_Shore	GFRA2;GFRA2;GFRA2	NM_001165039;NM_001165038;NM_001495	Body;Body;Body											0.200788	0.347132	7.6298	2.87598e-09	1.57543e-06	11.1456	2675	GFRA2
chr16	70729868	-	cg25367333	NA	NA		OpenSea	VAC14	NM_018052	Body						16:70729460-70729954	Gene_Associated_Cell_type_specific				-0.259209	-2.09937	-7.6298	2.87602e-09	1.57543e-06	11.1456	55697	VAC14
chr16	66692404	-	cg03388121	NA	NA		OpenSea	CMTM4;CMTM4	NM_178818;NM_181521	Body;Body											-0.28402	-2.27843	-7.62921	2.88132e-09	1.57724e-06	11.1439	146223	CMTM4
chr15	32392647	-	cg21526106	NA	NA		OpenSea	CHRNA7;CHRNA7;CHRNA7	NR_046324;NM_000746;NM_001190455	Body;Body;Body											0.351786	1.49456	7.62803	2.89191e-09	1.58184e-06	11.1403	1139	CHRNA7
chr15	75431402	-	cg02042624	NA	NA		OpenSea														0.274835	0.951198	7.62773	2.89461e-09	1.58184e-06	11.1395	NA	NA
chr3	121590412	+	cg13559100	NA	NA		OpenSea	EAF2	NM_018456	Body											-0.544491	-2.22215	-7.6276	2.89576e-09	1.58184e-06	11.1391	55840	EAF2
chr6	36591529	+	cg02074259	NA	NA		OpenSea	MIR3925	NR_037491	TSS1500						6:36590900-36591578	Unclassified				-0.296183	-2.74361	-7.62551	2.91473e-09	1.58959e-06	11.1328	100500885	MIR3925
chr2	241929774	+	cg08644046	rs79943259	0.174272		OpenSea									2:241928599-241930559	Unclassified_Cell_type_specific				0.255494	0.83212	7.6254	2.9157e-09	1.58959e-06	11.1325	NA	NA
chr21	43349556	+	cg11530262	NA	NA		OpenSea	C2CD2	NM_015500	Body											-0.333221	-1.75245	-7.62537	2.91599e-09	1.58959e-06	11.1324	25966	C2CD2
chr15	92404602	-	cg14931933	NA	NA		OpenSea	SLCO3A1;SLCO3A1	NM_013272;NM_001145044	Body;Body		chr15:92404418-92404418									-0.419003	-2.36271	-7.62461	2.92294e-09	1.59228e-06	11.1302	28232	SLCO3A1
chr17	7461421	+	cg10479431	rs4246413	0.129851	chr17:7464666-7465823	N_Shelf	TNFSF12-TNFSF13;TNFSF13;TNFSF13;TNFSF13	NM_172089;NM_172087;NM_003808;NM_172088	Body;TSS200;TSS200;TSS200						17:7461366-7461673	Promoter_Associated_Cell_type_specific		TRUE		-0.42799	-1.94542	-7.62392	2.92924e-09	1.59462e-06	11.1281	407977, 8741	TNFSF12-TNFSF13, TNFSF13
chr17	29285415	+	cg12136497	rs1134142	0.196206		OpenSea	ADAP2	NM_018404	3'UTR											-0.477811	-2.17248	-7.62341	2.93385e-09	1.59546e-06	11.1266	55803	ADAP2
chr9	137682814	-	cg05358504	NA	NA		OpenSea	COL5A1;COL5A1	NM_001278074;NM_000093	Body;Body											0.264293	0.293754	7.62331	2.93484e-09	1.59546e-06	11.1263	1289	COL5A1
chr10	4086125	+	cg04012574	NA	NA		OpenSea														-0.377614	-1.21304	-7.62257	2.94158e-09	1.59699e-06	11.1241	NA	NA
chr10	64516131	+	cg05921513	NA	NA		OpenSea														0.279342	0.929467	7.62232	2.9439e-09	1.59699e-06	11.1233	NA	NA
chr11	59634218	-	cg00187686	NA	NA		OpenSea	TCN1	NM_001062	TSS200								TRUE	TRUE		-0.461665	-2.11543	-7.62213	2.94559e-09	1.59699e-06	11.1228	6947	TCN1
chr15	78103228	-	cg08463231	NA	NA		OpenSea							TRUE		15:78103069-78103243	Unclassified_Cell_type_specific		TRUE		0.206828	0.666998	7.62202	2.94668e-09	1.59699e-06	11.1224	NA	NA
chr4	89978251	-	cg06884401	NA	NA		OpenSea	FAM13A;FAM13A	NM_014883;NM_014883	1stExon;5'UTR									TRUE		-0.383529	-1.93336	-7.6219	2.94778e-09	1.59699e-06	11.1221	10144	FAM13A
chr12	1399135	+	cg03422015	NA	NA		OpenSea	ERC1;ERC1;ERC1;ERC1;ERC1;ERC1	NR_027946;NR_027948;NR_027949;NM_178039;NM_178040;NM_001301248	Body;Body;Body;Body;Body;Body											-0.310821	-2.0439	-7.62147	2.95174e-09	1.59804e-06	11.1208	23085	ERC1
chr10	104535854	-	cg15227982	NA	NA		OpenSea	C10orf26;C10orf26	NM_017787;NM_001083913	TSS200;Body				TRUE				TRUE	TRUE		-0.307194	-1.73885	-7.6203	2.96253e-09	1.60275e-06	11.1173	54838	C10orf26
chr20	30843364	+	cg22291375	NA	NA		OpenSea														0.280351	1.72323	7.62005	2.96481e-09	1.60275e-06	11.1166	NA	NA
chr5	73527843	+	cg03537657	NA	NA		OpenSea														0.284158	1.05185	7.61967	2.96836e-09	1.60275e-06	11.1154	NA	NA
chr7	2648372	+	cg25388162	NA	NA	chr7:2645524-2645765	S_Shelf	IQCE;IQCE	NM_152558;NM_001287501	Body;Body		chr7:2648242-2648242				7:2648012-2649725	Unclassified				-0.393319	-1.6879	-7.61965	2.96856e-09	1.60275e-06	11.1154	23288	IQCE
chr17	943342	+	cg05648510	rs2248096	0.45688		OpenSea	ABR;ABR;ABR	NM_021962;NM_001092;NM_001159746	Body;Body;Body					17:889846-890197				TRUE		-0.396736	-1.28423	-7.61923	2.97244e-09	1.60374e-06	11.1141	29	ABR
chr10	78045133	+	cg27244410	NA	NA		OpenSea	C10orf11;C10orf11;C10orf11	NM_001305581;NR_131178;NM_032024	Body;Body;Body											0.390266	1.66517	7.61866	2.97767e-09	1.60494e-06	11.1124	83938	C10orf11
chr18	74764937	+	cg14078587	NA	NA		OpenSea	MBP;MBP	NM_001025100;NM_001025101	Body;Body		chr18:74764902-74764902									-0.383685	-1.98322	-7.61855	2.97873e-09	1.60494e-06	11.1121	4155	MBP
chr2	218810263	-	cg05004424	NA	NA		OpenSea	TNS1	NM_022648	TSS1500				TRUE							0.262041	0.713396	7.61819	2.98207e-09	1.60564e-06	11.111	7145	TNS1
chr11	68801241	-	cg23253179	NA	NA		OpenSea														0.281058	0.7434	7.61745	2.98901e-09	1.60722e-06	11.1088	NA	NA
chr8	103780382	+	cg04793480	NA	NA		OpenSea					chr8:103780362-103780362		TRUE							-0.353336	-1.68164	-7.61744	2.98908e-09	1.60722e-06	11.1088	NA	NA
chr19	35916266	+	cg26848105	NA	NA		OpenSea														0.248678	1.63828	7.61671	2.99584e-09	1.60976e-06	11.1066	NA	NA
chr17	40162610	+	cg19858820	NA	NA		OpenSea	DNAJC7;DNAJC7;DNAJC7	NR_029431;NM_003315;NM_001144766	Body;Body;5'UTR											-0.35409	-2.30707	-7.61565	3.00578e-09	1.61339e-06	11.1035	7266	DNAJC7
chr15	45670406	+	cg14910265	NA	NA	chr15:45669970-45671029	Island	GATM;LOC145663	NM_001482;NR_033252	Body;TSS1500			DMR		15:43457304-43458294	15:45669693-45671628	Unclassified		TRUE		-0.342267	-3.41394	-7.61513	3.01071e-09	1.61339e-06	11.1019	2628	GATM
chr22	32033516	+	cg13678903	NA	NA		OpenSea							TRUE		22:32033475-32033647	Unclassified_Cell_type_specific				-0.405364	-1.98916	-7.61502	3.01169e-09	1.61339e-06	11.1016	NA	NA
chr14	66976514	+	cg24307608	NA	NA	chr14:66974369-66976235	S_Shore	GPHN;GPHN	NM_020806;NM_001024218	Body;Body											-0.435357	-2.2497	-7.61449	3.0167e-09	1.61339e-06	11.1	10243	GPHN
chr16	46745827	-	cg06784574	NA	NA		OpenSea	MYLK3;MYLK3	NM_001308301;NM_182493	Body;Body											0.251923	1.66592	7.61418	3.01963e-09	1.61339e-06	11.0991	91807	MYLK3
chr11	1912186	+	cg21727701	NA	NA		OpenSea	LSP1;LSP1;LSP1;LSP1;LSP1;LSP1	NM_001242932;NM_001013255;NM_001013254;NM_001013253;NM_001289005;NM_002339	3'UTR;3'UTR;3'UTR;3'UTR;3'UTR;3'UTR											-0.275867	-1.4061	-7.61416	3.01985e-09	1.61339e-06	11.099	4046	LSP1
chr10	99125814	-	cg25023095	rs10882907	0.389694		OpenSea	RRP12;RRP12	NM_001145114;NM_015179	Body;Body					10:99115804-99115960				TRUE		-0.42432	-2.26988	-7.61412	3.02019e-09	1.61339e-06	11.0989	23223	RRP12
chr17	38465333	-	cg09858022	NA	NA		OpenSea	RARA	NM_000964	TSS200						17:38465186-38465482	Unclassified_Cell_type_specific		TRUE		-0.182326	-0.47033	-7.61406	3.02077e-09	1.61339e-06	11.0987	5914	RARA
chr1	112058236	+	cg08256939	NA	NA	chr1:112058184-112058590	Island	ADORA3	NM_001081976	Body				TRUE	1:111859733-111860113				TRUE		-0.342756	-1.4666	-7.61389	3.02233e-09	1.61339e-06	11.0982	140	ADORA3
chr16	66260403	-	cg11112979	NA	NA		OpenSea														0.232822	0.711534	7.61382	3.02304e-09	1.61339e-06	11.098	NA	NA
chr12	6539690	+	cg04119625	rs73052493	0.061056		OpenSea					chr12:6539566-6539566									-0.37986	-1.56386	-7.61269	3.03368e-09	1.61625e-06	11.0946	NA	NA
chr16	2801793	+	cg06736444	NA	NA	chr16:2801913-2803409	N_Shore	LOC100128788;SRRM2	NR_027275;NM_016333	Body;TSS1500					16:2741669-2741824			TRUE	TRUE		0.25109	0.871563	7.61251	3.03535e-09	1.61625e-06	11.0941	23524	SRRM2
chr13	27536371	-	cg24386456	NA	NA		OpenSea														0.221513	0.792952	7.61226	3.03775e-09	1.61625e-06	11.0933	NA	NA
chr2	114163700	-	cg18863245	NA	NA		OpenSea														0.215801	1.48936	7.61218	3.03851e-09	1.61625e-06	11.0931	NA	NA
chr17	25572672	-	cg03434348	NA	NA		OpenSea					chr17:25572576-25572576				17:25572094-25572843	Unclassified				-0.296582	-2.18974	-7.61217	3.03865e-09	1.61625e-06	11.0931	NA	NA
chr4	40260467	+	cg26879333	rs28634138	0.047901		OpenSea														-0.380049	-2.05634	-7.6107	3.05258e-09	1.6215e-06	11.0887	NA	NA
chr7	17029795	+	cg12192749	NA	NA		OpenSea							TRUE					TRUE		-0.458279	-1.32673	-7.6106	3.05355e-09	1.6215e-06	11.0884	NA	NA
chr1	78006163	-	cg21487631	rs12751064	0.156793		OpenSea	AK5;AK5	NM_174858;NM_012093	Body;Body											-0.293064	-1.25727	-7.61048	3.05468e-09	1.6215e-06	11.088	26289	AK5
chr16	30485597	+	cg16391678	NA	NA	chr16:30485382-30485721	Island	ITGAL;ITGAL	NM_002209;NM_001114380	Body;Body					16:30392948-30393312				TRUE		0.569275	1.25794	7.60979	3.06123e-09	1.62388e-06	11.086	3683	ITGAL
chr20	20724530	-	cg04772319	NA	NA		OpenSea							TRUE							-0.31796	-2.11673	-7.60956	3.06351e-09	1.624e-06	11.0853	NA	NA
chr6	160160584	+	cg15743492	NA	NA		OpenSea	WTAP;WTAP;WTAP;WTAP;WTAP;WTAP	NM_152858;NM_152857;NM_001270533;NM_001270532;NM_004906;NM_001270531	Body;Body;Body;Body;Body;Body											-0.446588	-2.14748	-7.60915	3.06735e-09	1.62494e-06	11.0841	9589	WTAP
chr21	35366422	-	cg12885728	NA	NA		OpenSea					chr21:35366297-35366297									-0.339991	-2.26614	-7.60864	3.07223e-09	1.62644e-06	11.0826	NA	NA
chr20	43930688	+	cg17209310	NA	NA	chr20:43932912-43933400	N_Shelf	MATN4;MATN4;MATN4	NM_003833;NM_030590;NM_030592	Body;Body;Body											0.316261	1.40532	7.60804	3.07803e-09	1.62841e-06	11.0808	8785	MATN4
chr10	30748453	-	cg24410257	NA	NA		OpenSea	MAP3K8;MAP3K8	NM_001244134;NM_005204	Body;Body											-0.431656	-1.33012	-7.60747	3.08355e-09	1.63024e-06	11.079	1326	MAP3K8
chr17	32484027	-	cg19942495	NA	NA	chr17:32484007-32484280	Island	ACCN1	NM_001094	TSS1500				TRUE	17:29507995-29508353				TRUE		-0.246631	-1.95443	-7.60702	3.08788e-09	1.63089e-06	11.0777	40	ACCN1
chr17	37895424	+	cg05058167	NA	NA		OpenSea	GRB7;GRB7	NM_005310;NM_001030002	5'UTR;5'UTR					17:35148935-35148987				TRUE		-0.229604	-1.61477	-7.60669	3.09101e-09	1.63089e-06	11.0767	2886	GRB7
chr7	66095842	-	cg07393105	NA	NA	chr7:66093348-66094174	S_Shore	KCTD7;KCTD7	NM_153033;NM_001167961	Body;Body		chr7:66095598-66095598									-0.593637	-1.26171	-7.60669	3.09104e-09	1.63089e-06	11.0767	154881	KCTD7
chr1	145254625	+	cg27110056	rs2746792	0.38		OpenSea	NOTCH2NL;NBPF20;NBPF9	NM_203458;NM_001278267;NM_001277444	Body;Body;Body											-0.439368	-2.05264	-7.60648	3.09306e-09	1.63089e-06	11.0761	388677, 100288142, 400818	NOTCH2NL, NBPF20, NBPF9
chr10	15356129	+	cg26852723	NA	NA		OpenSea	FAM171A1	NM_001010924	Body					10:15395984-15396156				TRUE		-0.452017	-1.64316	-7.60605	3.09723e-09	1.63179e-06	11.0748	221061	FAM171A1
chr1	112058975	+	cg05764155	NA	NA	chr1:112058184-112058590	S_Shore	TMIGD3;TMIGD3	NM_001302680;NM_001081976	Body;Body		chr1:112058803-112058803		TRUE		1:112058254-112059646	Promoter_Associated_Cell_type_specific				-0.389267	-2.22729	-7.60588	3.09889e-09	1.63179e-06	11.0743	57413	TMIGD3
chr11	10345304	+	cg04556359	NA	NA		OpenSea	CAND1.11	NR_103765	Body				TRUE							0.258319	1.25812	7.60336	3.12338e-09	1.64259e-06	11.0668	100130460	CAND1.11
chr3	59712199	-	cg17496539	NA	NA		OpenSea														0.349931	1.78975	7.60333	3.12358e-09	1.64259e-06	11.0667	NA	NA
chr2	109922117	-	cg26343514	rs7563587	0.307973		OpenSea	SH3RF3	NM_001099289	Body				TRUE							0.270124	1.56149	7.60309	3.12599e-09	1.64268e-06	11.066	344558	SH3RF3
chr3	194875295	-	cg09709457	NA	NA		OpenSea	C3orf21	NM_152531	Body				TRUE					TRUE		-0.323988	-1.19557	-7.60268	3.12993e-09	1.64268e-06	11.0648	152002	C3orf21
chr1	53527435	+	cg16028753	NA	NA	chr1:53527572-53528974	N_Shore	PODN	NM_153703	TSS1500			DMR	TRUE		1:53527342-53527558	Unclassified_Cell_type_specific	TRUE	TRUE		-0.296526	-2.27704	-7.60268	3.12999e-09	1.64268e-06	11.0648	127435	PODN
chr10	71507307	-	cg08865140	NA	NA		OpenSea														0.301546	1.34748	7.60212	3.1354e-09	1.64442e-06	11.0631	NA	NA
chr5	138783562	-	cg04717258	NA	NA		OpenSea														0.376685	1.82647	7.60118	3.14465e-09	1.64818e-06	11.0603	NA	NA
chr2	135262278	+	cg02626447	NA	NA		OpenSea	TMEM163	NM_030923	Body											0.238824	0.831966	7.6007	3.14938e-09	1.64956e-06	11.0589	81615	TMEM163
chr10	7071021	+	cg13052622	rs11254958	0.166251		OpenSea														0.344862	1.70825	7.60045	3.15178e-09	1.64973e-06	11.0581	NA	NA
chr7	128480236	-	cg10178685	NA	NA	chr7:128482286-128482977	N_Shelf	FLNC;FLNC	NM_001458;NM_001127487	Body;Body											0.256061	0.299125	7.59991	3.15715e-09	1.65144e-06	11.0565	2318	FLNC
chr14	67446489	-	cg12696263	NA	NA		OpenSea	GPHN;GPHN	NM_020806;NM_001024218	Body;Body											0.274452	1.3949	7.59964	3.15977e-09	1.65171e-06	11.0557	10243	GPHN
chr11	27449449	-	cg21031106	rs55741440	0.017383		OpenSea	LGR4	NM_018490	Body											0.320081	1.6641	7.59828	3.17327e-09	1.65726e-06	11.0516	55366	LGR4
chr1	16564651	-	cg03516026	rs12753224	0.079763	chr1:16563544-16563799	S_Shore	C1orf89	NM_030907	TSS1500						1:16564522-16564672	Unclassified_Cell_type_specific		TRUE		0.256335	1.10359	7.59807	3.17532e-09	1.65726e-06	11.051	79363	C1orf89
chr22	30018031	+	cg18228985	NA	NA		OpenSea	NF2;NF2;NF2;NF2;NF2;NF2;NF2;NF2;NF2	NM_181829;NM_181828;NM_181825;NM_181832;NM_181831;NM_181830;NM_016418;NM_181833;NM_000268	Body;Body;Body;Body;Body;Body;Body;Body;Body		chr22:30018031-30018031				22:30017908-30018083	Unclassified_Cell_type_specific				-0.389215	-1.44697	-7.59794	3.17668e-09	1.65726e-06	11.0506	4771	NF2
chr9	5438508	+	cg16051589	NA	NA	chr9:5437566-5437996	S_Shore	PLGRKT	NM_018465	TSS1500						9:5436953-5438558	Promoter_Associated				0.335689	0.533195	7.59557	3.20024e-09	1.66796e-06	11.0436	55848	PLGRKT
chr16	57077322	-	cg27462748	NA	NA		OpenSea	NLRC5	NM_032206	Body											-0.378946	-1.63939	-7.59545	3.20143e-09	1.66796e-06	11.0432	84166	NLRC5
chr2	225266304	+	cg23013850	NA	NA		OpenSea	FAM124B;FAM124B	NM_024785;NM_001122779	1stExon;1stExon				TRUE	2:224974477-224974612				TRUE		-0.377571	-1.87402	-7.59515	3.20446e-09	1.66844e-06	11.0423	79843	FAM124B
chr14	55143755	-	cg26437697	NA	NA		OpenSea	SAMD4A;SAMD4A	NM_001161576;NM_015589	Body;Body				TRUE					TRUE		-0.386835	-0.707881	-7.59456	3.21033e-09	1.6704e-06	11.0405	23034	SAMD4A
chr8	103910582	-	cg14032009	NA	NA		OpenSea	AZIN1-AS1;AZIN1-AS1	NR_126339;NR_126338	Body;Body		chr8:103910563-103910563									-0.493628	-2.26391	-7.5926	3.23007e-09	1.67956e-06	11.0347	100506753	AZIN1-AS1
chr7	151452760	-	cg00781957	NA	NA		OpenSea	PRKAG2;PRKAG2	NM_001040633;NM_016203	Body;Body		chr7:151452676-151452676		TRUE							-0.405445	-1.39751	-7.59209	3.23518e-09	1.68111e-06	11.0332	51422	PRKAG2
chr1	162600874	+	cg23874669	rs12126332	0.034954		OpenSea	DDR2;DDR2	NM_006182;NM_001014796	TSS1500;TSS1500											0.327381	1.14336	7.5916	3.24016e-09	1.68259e-06	11.0317	4921	DDR2
chr5	100182630	+	cg26986812	NA	NA		OpenSea	ST8SIA4	NM_005668	Body											-0.513618	-1.66057	-7.59074	3.2489e-09	1.68602e-06	11.0291	7903	ST8SIA4
chr1	54844424	-	cg02927682	NA	NA		OpenSea	SSBP3;SSBP3;SSBP3	NM_001009955;NM_018070;NM_145716	Body;Body;Body				TRUE					TRUE		-0.372352	-0.475898	-7.59051	3.25116e-09	1.68608e-06	11.0285	23648	SSBP3
chr4	48754953	+	cg22152446	NA	NA		OpenSea	FRYL	NM_015030	5'UTR				TRUE					TRUE		-0.447276	-1.2136	-7.59007	3.25561e-09	1.68705e-06	11.0272	285527	FRYL
chr17	1530792	-	cg13370452	NA	NA	chr17:1531110-1533229	N_Shore	SLC43A2;SLC43A2	NM_001284498;NM_152346	Body;Body											-0.333722	-1.53902	-7.58989	3.25746e-09	1.68705e-06	11.0266	124935	SLC43A2
chr7	141869742	-	cg22596625	NA	NA		OpenSea	MGAM2	NM_001293626	Body											0.304904	1.77716	7.58959	3.26058e-09	1.68705e-06	11.0257	93432	MGAM2
chr3	137728329	-	cg00405112	NA	NA	chr3:137728994-137729206	N_Shore	CLDN18;CLDN18	NM_016369;NM_001002026	TSS1500;Body									TRUE		0.375619	1.61794	7.58949	3.26158e-09	1.68705e-06	11.0254	51208	CLDN18
chr3	128914668	-	cg00221718	NA	NA		OpenSea							TRUE					TRUE		-0.341447	-1.82563	-7.58859	3.27069e-09	1.69065e-06	11.0227	NA	NA
chr17	3864217	+	cg04067940	NA	NA	chr17:3867059-3868095	N_Shelf	ATP2A3;ATP2A3;ATP2A3;ATP2A3;ATP2A3;ATP2A3;ATP2A3	NM_174955;NM_005173;NM_174953;NM_174957;NM_174956;NM_174954;NM_174958	Body;Body;Body;Body;Body;Body;Body		chr17:3864052-3864052									-0.416377	-1.47264	-7.58755	3.28139e-09	1.69491e-06	11.0196	489	ATP2A3
chr3	33701166	+	cg06761398	NA	NA		OpenSea	CLASP2;CLASP2	NM_001207044;NM_015097	TSS1500;Body				TRUE		3:33701030-33701341	Unclassified_Cell_type_specific				-0.496027	-2.48114	-7.58737	3.28322e-09	1.69491e-06	11.0191	23122	CLASP2
chr2	157292127	-	cg15736127	NA	NA	chr2:157292102-157292646	Island	GPD2;GPD2;GPD2	NM_001083112;NM_000408;NM_001083112	1stExon;TSS1500;5'UTR	low-CpG:157000206-157000428					2:157291700-157293667	Promoter_Associated		TRUE		-0.362128	-1.18333	-7.58687	3.28835e-09	1.69645e-06	11.0176	2820	GPD2
chr6	208610	-	cg07151596	NA	NA		OpenSea														-0.372003	-1.85256	-7.5865	3.29217e-09	1.6973e-06	11.0165	NA	NA
chr10	77716422	-	cg24529549	NA	NA		OpenSea	C10orf11;C10orf11;C10orf11	NM_001305581;NR_131178;NM_032024	Body;Body;Body											0.326062	1.44454	7.58622	3.29508e-09	1.6977e-06	11.0156	83938	C10orf11
chr11	76847277	-	cg03666895	NA	NA	chr11:76849067-76849565	N_Shore	MYO7A;MYO7A;MYO7A	NM_001127179;NM_000260;NM_001127180	Body;Body;Body											0.309182	1.64022	7.58504	3.30723e-09	1.70284e-06	11.0121	4647	MYO7A
chr7	27209197	-	cg15912800	rs117827196	0.036754	chr7:27208871-27209616	Island	MIR196B	NR_029911	TSS200					7:27175397-27176580	7:27208806-27209942	Unclassified_Cell_type_specific		TRUE		-0.720825	-2.38165	-7.58399	3.31806e-09	1.70728e-06	11.009	442920	MIR196B
chr11	78385832	+	cg07411347	NA	NA	chr11:78387189-78387424	N_Shore	TENM4	NM_001098816	Body											0.208197	0.277805	7.58379	3.32017e-09	1.70728e-06	11.0084	26011	TENM4
chr6	10521715	+	cg11636127	NA	NA		OpenSea	GCNT2	NM_145649	5'UTR				TRUE					TRUE		-0.315243	-2.26745	-7.58278	3.33062e-09	1.71154e-06	11.0054	2651	GCNT2
chr3	72132327	-	cg21444331	NA	NA		OpenSea	LINC00877	NR_104116	Body		chr3:72132186-72132186									-0.340679	-1.11255	-7.58233	3.33528e-09	1.71281e-06	11.0041	285286	LINC00877
chr5	52404911	-	cg01065586	NA	NA	chr5:52405269-52405767	N_Shore	MOCS2;MOCS2	NM_176806;NM_004531	Body;5'UTR						5:52404659-52406434	Promoter_Associated		TRUE		-0.388504	-3.04873	-7.58179	3.34098e-09	1.71462e-06	11.0024	4338	MOCS2
chr15	68905043	-	cg01685665	NA	NA		OpenSea	CORO2B	NM_006091	Body											0.296998	1.20853	7.58134	3.34566e-09	1.71539e-06	11.0011	10391	CORO2B
chr12	54822073	+	cg25516577	rs17440761	0.060683		OpenSea	LOC102724050;LOC102724050;LOC102724050	NR_120488;NR_120487;NR_120486	Body;Body;Body				TRUE							-0.326445	-1.21147	-7.58104	3.34873e-09	1.71539e-06	11.0002	102724050	LOC102724050
chr2	174150971	-	cg11291869	rs12477726	0.198092		OpenSea									2:174150866-174151079	Unclassified_Cell_type_specific				0.341954	1.47818	7.58102	3.349e-09	1.71539e-06	11.0001	NA	NA
chr3	155422129	-	cg11932158	NA	NA		OpenSea	PLCH1	NM_014996	TSS200				TRUE					TRUE		-0.293903	-1.70649	-7.58052	3.35422e-09	1.71695e-06	10.9987	23007	PLCH1
chr11	47160760	-	cg13984157	NA	NA		OpenSea	C11orf49;C11orf49;C11orf49;C11orf49;C11orf49;C11orf49;C11orf49	NR_103472;NR_103471;NM_001003676;NM_024113;NM_001278222;NM_001003677;NM_001003678	Body;Body;Body;Body;Body;Body;Body											-0.420196	-1.86182	-7.58017	3.35789e-09	1.71772e-06	10.9976	79096	C11orf49
chr17	38220298	+	cg11804928	NA	NA	chr17:38219084-38219880	S_Shore	THRA;THRA	NM_003250;NM_199334	5'UTR;5'UTR			RDMR						TRUE		-0.393762	-1.71024	-7.57972	3.36262e-09	1.71902e-06	10.9963	7067	THRA
chr17	35078070	+	cg06543116	NA	NA	chr17:35078631-35078972	N_Shore														-0.542786	-2.14545	-7.57902	3.36998e-09	1.72167e-06	10.9942	NA	NA
chr9	117017345	-	cg13972591	NA	NA		OpenSea	COL27A1	NM_032888	Body											0.273134	0.767095	7.57844	3.37613e-09	1.72251e-06	10.9924	85301	COL27A1
chr17	2839082	-	cg16024891	NA	NA		OpenSea	RAP1GAP2;RAP1GAP2	NM_015085;NM_001100398	Body;Body					17:2785676-2785967				TRUE		-0.273057	-1.11554	-7.57806	3.38005e-09	1.72251e-06	10.9913	23108	RAP1GAP2
chr15	80254684	+	cg14563658	NA	NA		OpenSea	BCL2A1;BCL2A1	NM_004049;NM_001114735	Body;Body		chr15:80254561-80254561									-0.435439	-1.74797	-7.57805	3.38022e-09	1.72251e-06	10.9913	597	BCL2A1
chr18	3447247	-	cg16107927	NA	NA	chr18:3448006-3452360	N_Shore	TGIF1;TGIF1;TGIF1	NM_173207;NM_174886;NM_001278686	TSS1500;5'UTR;5'UTR											-0.364239	-1.81409	-7.57803	3.38036e-09	1.72251e-06	10.9912	7050	TGIF1
chr22	46609193	-	cg14400768	NA	NA	chr22:46610124-46610789	N_Shore	PPARA;PPARA	NM_001001928;NM_005036	Body;Body									TRUE		0.409126	1.8716	7.57766	3.38428e-09	1.72339e-06	10.9901	5465	PPARA
chr12	123752662	+	cg24203169	NA	NA	chr12:123754049-123754373	N_Shore	CDK2AP1;CDK2AP1;CDK2AP1;CDK2AP1;CDK2AP1	NM_001270434;NM_001270433;NR_073008;NR_073007;NM_004642	5'UTR;5'UTR;Body;Body;Body						12:123751829-123752915	Unclassified_Cell_type_specific				-0.298917	-1.38606	-7.57694	3.39195e-09	1.72544e-06	10.988	8099	CDK2AP1
chr6	90274792	+	cg03427461	rs79767152	0.010417		OpenSea	ANKRD6;ANKRD6;ANKRD6;ANKRD6	NM_001242811;NM_001242813;NM_001242809;NM_014942	5'UTR;5'UTR;5'UTR;5'UTR											0.28536	1.67009	7.57676	3.39385e-09	1.72544e-06	10.9874	22881	ANKRD6
chr6	89351153	-	cg04657516	NA	NA		OpenSea	RNGTT;RNGTT;RNGTT	NM_001286428;NM_001286426;NM_003800	Body;Body;Body											0.406281	2.04579	7.57649	3.39671e-09	1.72544e-06	10.9866	8732	RNGTT
chr19	52075855	+	cg05731468	rs60314341	0.014323	chr19:52074311-52074536	S_Shore	ZNF175	NM_007147	5'UTR											-0.3421	-1.92737	-7.57646	3.39706e-09	1.72544e-06	10.9865	7728	ZNF175
chr15	64748145	+	cg16273683	NA	NA		OpenSea														-0.537587	-2.37522	-7.57609	3.40098e-09	1.72633e-06	10.9854	NA	NA
chr20	4614801	+	cg26611353	NA	NA		OpenSea							TRUE							-0.426808	-0.793943	-7.57515	3.41097e-09	1.72959e-06	10.9826	NA	NA
chr6	106235379	+	cg01201432	NA	NA		OpenSea														0.229675	0.842704	7.57507	3.41181e-09	1.72959e-06	10.9824	NA	NA
chr14	101129419	-	cg20223776	NA	NA		OpenSea	LINC00523	NR_024096	Body						14:101128971-101130603	Unclassified				-0.322984	-1.35423	-7.57435	3.4195e-09	1.73185e-06	10.9802	283601	LINC00523
chr3	47267394	-	cg14363505	NA	NA		OpenSea	KIF9-AS1	NR_033373	Body											-0.350275	-1.95616	-7.57417	3.42144e-09	1.73185e-06	10.9797	285352	KIF9-AS1
chr14	61998730	-	cg04378678	NA	NA		OpenSea	PRKCH	NM_006255	Body											-0.437962	-2.06957	-7.57404	3.42285e-09	1.73185e-06	10.9793	5583	PRKCH
chr1	233099220	+	cg04573260	NA	NA		OpenSea	NTPCR	NM_032324	Body											-0.403442	-2.02632	-7.57364	3.42715e-09	1.73291e-06	10.9781	84284	NTPCR
chr11	10770035	-	cg24505713	NA	NA	chr11:10772493-10773089	N_Shelf												TRUE		-0.345353	-1.87089	-7.57321	3.43175e-09	1.73413e-06	10.9768	NA	NA
chr2	74975236	-	cg09591830	NA	NA		OpenSea							TRUE					TRUE		0.267375	1.25576	7.57285	3.43551e-09	1.73492e-06	10.9758	NA	NA
chr14	72516174	-	cg17355820	NA	NA		OpenSea	RGS6;RGS6;RGS6;RGS6;RGS6;RGS6;RGS6;RGS6;RGS6;RGS6	NM_001204423;NM_001204420;NM_004296;NM_001204419;NM_001204424;NM_001204416;NM_001204422;NM_001204418;NM_001204417;NM_001204421	5'UTR;Body;Body;Body;Body;Body;Body;Body;Body;Body											0.351056	1.41511	7.57213	3.44325e-09	1.73772e-06	10.9736	9628	RGS6
chr4	6889707	+	cg10122531	NA	NA		OpenSea					chr4:6889579-6889579									-0.480413	-2.1333	-7.57121	3.45325e-09	1.74081e-06	10.9708	NA	NA
chr4	174266985	-	cg24676815	NA	NA		OpenSea														-0.315581	-2.38102	-7.57116	3.45379e-09	1.74081e-06	10.9707	NA	NA
chr10	43870071	-	cg09092102	NA	NA		OpenSea	FXYD4;FXYD4;FXYD4;FXYD4;FXYD4;FXYD4	NM_001184963;NM_173160;NM_001184963;NM_173160;NM_001184963;NM_173160	Body;Body;ExonBnd;ExonBnd;ExonBnd;ExonBnd											0.277152	0.790504	7.57093	3.45627e-09	1.74094e-06	10.97	53828	FXYD4
chr10	28593236	-	cg17256506	NA	NA	chr10:28591622-28592117	S_Shore														-0.440331	-2.11464	-7.57069	3.4588e-09	1.74111e-06	10.9693	NA	NA
chr15	51579699	-	cg23699588	NA	NA		OpenSea	CYP19A1;CYP19A1	NM_000103;NM_031226	5'UTR;5'UTR											0.274787	1.09881	7.56999	3.46644e-09	1.74271e-06	10.9672	1588	CYP19A1
chr12	50784193	-	cg26960637	NA	NA		OpenSea	FAM186A	NM_001145475	Body											0.269195	1.91552	7.5698	3.46844e-09	1.74271e-06	10.9667	121006	FAM186A
chr15	68498589	+	cg08642285	NA	NA		OpenSea	CALML4;CALML4	NM_001031733;NM_033429	TSS200;TSS200									TRUE		-0.341475	-2.1244	-7.56979	3.46862e-09	1.74271e-06	10.9666	91860	CALML4
chr4	123626404	+	cg12915651	NA	NA		OpenSea														0.329074	1.38621	7.56871	3.48026e-09	1.74745e-06	10.9634	NA	NA
chr13	33696479	-	cg03961389	NA	NA		OpenSea	STARD13;STARD13;STARD13;STARD13;STARD13;STARD13	NM_001243474;NM_001243466;NM_052851;NM_178007;NM_178006;NM_001243476	Body;Body;Body;Body;Body;Body											0.242791	0.891848	7.56793	3.48875e-09	1.7506e-06	10.9611	90627	STARD13
chr8	74582624	+	cg00472967	NA	NA		OpenSea	STAU2;STAU2;STAU2;STAU2;STAU2;STAU2;STAU2	NM_001164385;NM_001164384;NM_014393;NM_001164383;NM_001164382;NM_001164380;NM_001164381	Body;Body;Body;5'UTR;Body;Body;Body											-0.499454	-1.136	-7.56718	3.49697e-09	1.75361e-06	10.9588	27067	STAU2
chr1	32729770	-	cg05987644	NA	NA		OpenSea	LCK	NM_005356	5'UTR											0.281684	-0.19947	7.56584	3.51169e-09	1.75987e-06	10.9548	3932	LCK
chr4	140144875	-	cg10464019	NA	NA		OpenSea														0.467704	1.18981	7.56476	3.52355e-09	1.76469e-06	10.9516	NA	NA
chr5	150953808	-	cg04906747	NA	NA		OpenSea														0.305147	2.23472	7.5644	3.52748e-09	1.76554e-06	10.9505	NA	NA
chr5	169230162	+	cg16425799	NA	NA		OpenSea	DOCK2	NM_004946	Body											-0.401961	-1.22308	-7.56356	3.53677e-09	1.76907e-06	10.948	1794	DOCK2
chr6	106988121	+	cg02331198	rs189459892	0.0114		OpenSea	AIM1	NM_001624	Body				TRUE					TRUE		-0.337106	-1.15286	-7.563	3.54291e-09	1.77101e-06	10.9464	202	AIM1
chr5	134786596	-	cg09875213	NA	NA		OpenSea	TIFAB	NM_001099221	5'UTR									TRUE		0.312649	1.32272	7.56256	3.54787e-09	1.77237e-06	10.945	497189	TIFAB
chr2	137011396	-	cg16866268	NA	NA		OpenSea					chr2:137011065-137011065									-0.356612	-1.15499	-7.56218	3.55206e-09	1.77334e-06	10.9439	NA	NA
chr20	44518802	+	cg08260891	rs3817731	0.409907	chr20:44518897-44520361	N_Shore	CTSA;NEURL2;CTSA;CTSA	NM_001167594;NM_080749;NM_001127695;NM_000308	TSS1500;Body;TSS1500;TSS1500						20:44518698-44519039	Promoter_Associated_Cell_type_specific	TRUE	TRUE		-0.288832	-2.1534	-7.56041	3.57174e-09	1.78204e-06	10.9386	5476, 140825	CTSA, NEURL2
chr12	68800138	-	cg11783364	NA	NA		OpenSea							TRUE		12:68799524-68800273	Unclassified_Cell_type_specific		TRUE		-0.287322	-1.9587	-7.55894	3.58822e-09	1.78913e-06	10.9342	NA	NA
chr1	144989624	+	cg21854332	NA	NA		OpenSea	PDE4DIP;PDE4DIP;PDE4DIP;PDE4DIP	NM_022359;NM_001002812;NM_014644;NM_001002810	Body;Body;Body;Body				TRUE		1:144989515-144990078	Unclassified		TRUE		-0.451322	-1.58437	-7.55786	3.60035e-09	1.79309e-06	10.931	9659	PDE4DIP
chr10	116375533	-	cg13536866	NA	NA		OpenSea	ABLIM1;ABLIM1;ABLIM1	NM_002313;NM_001003407;NM_001003408	Body;Body;Body											0.357443	1.21527	7.55783	3.60072e-09	1.79309e-06	10.9309	3983	ABLIM1
chr10	121439845	-	cg20636248	NA	NA		OpenSea							TRUE					TRUE		-0.376342	-1.03175	-7.55689	3.61129e-09	1.79722e-06	10.9281	NA	NA
chr18	10423983	-	cg10155599	NA	NA		OpenSea														0.277721	1.19114	7.55638	3.61698e-09	1.79892e-06	10.9266	NA	NA
chr11	57529465	-	cg19210276	rs11570176	0.255069		OpenSea	CTNND1;CTNND1;CTNND1;CTNND1;CTNND1;CTNND1;CTNND1;CTNND1;CTNND1;CTNND1;CTNND1;CTNND1;CTNND1;CTNND1;CTNND1;CTNND1;CTNND1;CTNND1;CTNND1;CTNND1;CTNND1;CTNND1;CTNND1;CTNND1;CTNND1;CTNND1	NM_001085459;NM_001085462;NM_001085462;NM_001085463;NM_001085458;NM_001085461;NM_001085464;NM_001085467;NM_001085460;NM_001085469;NM_001085468;NM_001085465;NM_001085465;NM_001085468;NM_001085460;NM_001085466;NM_001085459;NM_001331;NM_001085467;NM_001331;NM_001085463;NM_001085464;NM_001085469;NM_001085458;NM_001085466;NM_001085461	5'UTR;1stExon;5'UTR;1stExon;1stExon;1stExon;1stExon;1stExon;5'UTR;1stExon;5'UTR;1stExon;5'UTR;1stExon;1stExon;5'UTR;1stExon;1stExon;5'UTR;5'UTR;5'UTR;5'UTR;5'UTR;5'UTR;1stExon;5'UTR	low-CpG:57285840-57286264								TRUE		-0.446666	-1.98097	-7.55615	3.61961e-09	1.7991e-06	10.9259	1500	CTNND1
chr22	39684821	+	cg16274385	NA	NA	chr22:39688128-39688349	N_Shelf														0.250713	1.47825	7.55552	3.62679e-09	1.80153e-06	10.924	NA	NA
chr19	2549886	+	cg09316169	rs75484337	0.037541	chr19:2546620-2546983	S_Shelf	GNG7	NM_052847	5'UTR		chr19:2549602-2549602		TRUE		19:2549871-2550038	Unclassified_Cell_type_specific				-0.342063	-1.5862	-7.55449	3.6385e-09	1.80621e-06	10.9209	2788	GNG7
chr1	233249267	-	cg10576245	NA	NA		OpenSea	PCNXL2	NM_014801	Body				TRUE					TRUE		-0.440259	-2.03789	-7.55426	3.64102e-09	1.80632e-06	10.9202	80003	PCNXL2
chr9	73100412	+	cg00753593	rs114320770	0.01477		OpenSea					chr9:73100288-73100288				9:73100012-73100561	Unclassified_Cell_type_specific				-0.312241	-1.42945	-7.5532	3.65315e-09	1.80926e-06	10.9171	NA	NA
chr9	124048281	+	cg27371140	rs12683459	0.203881		OpenSea	GSN;GSN-AS1;GSN;GSN;GSN;GSN;GSN;GSN;GSN;GSN	NM_001258030;NR_103560;NM_001258029;NM_001127667;NM_001127666;NM_198252;NM_001127664;NM_001127662;NM_001127665;NM_001127663	TSS1500;TSS1500;TSS200;5'UTR;5'UTR;5'UTR;5'UTR;5'UTR;5'UTR;Body	low-CpG:123088087-123088249										-0.254641	-1.46115	-7.55318	3.65343e-09	1.80926e-06	10.917	2934, 57000	GSN, GSN-AS1
chr10	21716891	+	cg23266785	NA	NA		OpenSea														0.271156	0.928319	7.55314	3.65383e-09	1.80926e-06	10.9169	NA	NA
chr6	106957945	-	cg12674357	NA	NA	chr6:106958232-106958718	N_Shore								6:107064595-107064692	6:106957933-106958136	Unclassified_Cell_type_specific		TRUE		-0.456914	-3.15365	-7.55254	3.66065e-09	1.81148e-06	10.9151	NA	NA
chr17	9264709	+	cg06001524	rs8070753	0.42063		OpenSea	STX8	NM_004853	Body				TRUE					TRUE		-0.48202	-1.01347	-7.55209	3.66585e-09	1.81148e-06	10.9138	9482	STX8
chr3	129246923	+	cg13180098	NA	NA		OpenSea	RHO	NM_000539	TSS1500								TRUE	TRUE		0.274365	1.84025	7.55195	3.66746e-09	1.81148e-06	10.9133	6010	RHO
chr6	2958750	-	cg15068318	NA	NA		OpenSea	SERPINB6	NM_004568	Body					6:2903749-2903858				TRUE		-0.302871	-1.48054	-7.55195	3.66749e-09	1.81148e-06	10.9133	5269	SERPINB6
chr3	186250910	-	cg22794170	NA	NA		OpenSea														-0.460717	-1.60805	-7.54944	3.69639e-09	1.82461e-06	10.9058	NA	NA
chr5	17436692	+	cg12411012	NA	NA		OpenSea							TRUE							-0.376377	-1.82651	-7.54875	3.70434e-09	1.82723e-06	10.9038	NA	NA
chr3	57098589	-	cg02853638	NA	NA		OpenSea	ARHGEF3;SPATA12	NM_001128615;NM_181727	5'UTR;5'UTR											-0.469457	-0.957664	-7.54858	3.70633e-09	1.82723e-06	10.9033	50650, 353324	ARHGEF3, SPATA12
chr10	22499738	-	cg06834005	NA	NA		OpenSea												TRUE		0.337206	1.44397	7.54753	3.71846e-09	1.83207e-06	10.9001	NA	NA
chr2	25539093	-	cg19072090	NA	NA		OpenSea	DNMT3A;DNMT3A;DNMT3A	NM_022552;NM_175629;NM_175630	5'UTR;5'UTR;5'UTR											-0.340151	-1.93263	-7.54611	3.73506e-09	1.83868e-06	10.8959	1788	DNMT3A
chr12	121634990	-	cg21056290	rs1718117	0.363017		OpenSea					chr12:121634517-121634517									-0.359003	-2.15787	-7.54598	3.73655e-09	1.83868e-06	10.8955	NA	NA
chr3	174260958	+	cg18841790	NA	NA		OpenSea					chr3:174260946-174260946									0.225345	1.13331	7.54567	3.7402e-09	1.83933e-06	10.8946	NA	NA
chr4	8277560	+	cg19303305	NA	NA		OpenSea	HTRA3	NM_053044	Body				TRUE					TRUE		0.188604	0.475764	7.54436	3.7555e-09	1.8457e-06	10.8907	94031	HTRA3
chr6	42421757	-	cg10852154	NA	NA	chr6:42420075-42421090	S_Shore								6:42527940-42529855	6:42421502-42421771	Promoter_Associated		TRUE		-0.319601	-1.82142	-7.54379	3.76227e-09	1.84661e-06	10.8889	NA	NA
chr1	42234586	-	cg11357902	NA	NA		OpenSea	HIVEP3;HIVEP3	NM_001127714;NM_024503	5'UTR;5'UTR											-0.383309	-1.45357	-7.5437	3.76332e-09	1.84661e-06	10.8887	59269	HIVEP3
chr14	70160160	+	cg15935770	NA	NA		OpenSea	KIAA0247	NM_014734	Body				TRUE					TRUE		-0.448778	-1.228	-7.54356	3.76492e-09	1.84661e-06	10.8883	9766	KIAA0247
chr1	40502410	+	cg08636632	NA	NA	chr1:40505411-40506703	N_Shelf														-0.262142	-1.83709	-7.54325	3.76853e-09	1.84661e-06	10.8874	NA	NA
chr20	52539752	+	cg21910220	NA	NA		OpenSea														-0.445894	-1.80202	-7.54321	3.76905e-09	1.84661e-06	10.8872	NA	NA
chr10	17074429	-	cg14303343	rs11254335	0.082604		OpenSea	CUBN	NM_001081	Body		chr10:17074095-17074095									-0.479939	-1.44326	-7.5418	3.78574e-09	1.85364e-06	10.883	8029	CUBN
chr14	62037389	+	cg04554592	rs79156660	0.075521		OpenSea	LOC101927780;LOC101927780;FLJ22447	NR_110417;NR_110416;NR_039985	TSS1500;TSS200;Body											-0.301593	-1.39805	-7.54094	3.79585e-09	1.85744e-06	10.8804	400221	FLJ22447
chr1	173174650	-	cg08919180	NA	NA		OpenSea	TNFSF4;TNFSF4;TNFSF4	NM_001297562;NM_001297562;NM_003326	1stExon;5'UTR;Body											-0.383804	-3.40005	-7.54074	3.79828e-09	1.85747e-06	10.8798	7292	TNFSF4
chr11	72900453	-	cg06263344	NA	NA		OpenSea														-0.339612	-1.76628	-7.5401	3.80585e-09	1.86002e-06	10.8779	NA	NA
chr9	136339349	-	cg00411595	NA	NA	chr9:136340048-136340263	N_Shore	SLC2A6;SLC2A6	NM_001145099;NM_017585	Body;Body									TRUE		-0.316054	-1.68681	-7.53827	3.82776e-09	1.86946e-06	10.8724	11182	SLC2A6
chr11	45119653	+	cg20557183	NA	NA		OpenSea	PRDM11	NR_046338	Body						11:45119555-45119892	Unclassified_Cell_type_specific				-0.36171	-2.4928	-7.53758	3.83605e-09	1.86946e-06	10.8704	56981	PRDM11
chr7	13914703	-	cg08733159	rs117965921	0.020833		OpenSea														-0.4118	-2.8119	-7.53752	3.8367e-09	1.86946e-06	10.8702	NA	NA
chr6	31584223	+	cg04812347	NA	NA	chr6:31587779-31589024	N_Shelf	AIF1;AIF1;AIF1	NM_004847;NM_032955;NM_001623	Body;Body;Body									TRUE		-0.460041	-2.60327	-7.5375	3.83697e-09	1.86946e-06	10.8702	199	AIF1
chr5	135168990	+	cg21565333	NA	NA	chr5:135170271-135171156	N_Shore	SLC25A48	NM_145282	TSS1500											0.227941	0.431831	7.5375	3.83702e-09	1.86946e-06	10.8701	153328	SLC25A48
chr20	49734831	-	cg08479785	NA	NA		OpenSea														0.256621	0.629301	7.53708	3.842e-09	1.87073e-06	10.8689	NA	NA
chr12	11878017	+	cg09946714	NA	NA		OpenSea	ETV6	NM_001987	Body				TRUE							-0.45815	-1.20618	-7.53686	3.84463e-09	1.87086e-06	10.8682	2120	ETV6
chr2	28589537	-	cg01286222	NA	NA		OpenSea					chr2:28589272-28589272		TRUE		2:28589377-28590175	Unclassified_Cell_type_specific				-0.397314	-1.84089	-7.53546	3.86158e-09	1.87795e-06	10.864	NA	NA
chr3	71626654	-	cg25811633	NA	NA	chr3:71630573-71633217	N_Shelf	FOXP1;FOXP1	NM_032682;NM_001012505	5'UTR;5'UTR									TRUE		-0.345661	-1.57938	-7.53392	3.88023e-09	1.88585e-06	10.8594	27086	FOXP1
chr22	24908252	+	cg02411596	NA	NA		OpenSea	UPB1	NM_016327	Body											-0.378036	-1.74705	-7.53365	3.88346e-09	1.88626e-06	10.8586	51733	UPB1
chr1	246743403	+	cg11507517	NA	NA		OpenSea	CNST;CNST	NM_152609;NM_001139459	5'UTR;5'UTR		chr1:246743297-246743297									-0.460115	-2.11183	-7.53326	3.88822e-09	1.88741e-06	10.8575	163882	CNST
chr2	111629330	-	cg22573746	NA	NA		OpenSea	ACOXL	NM_001142807	Body											0.300586	0.962983	7.53258	3.89651e-09	1.88836e-06	10.8554	55289	ACOXL
chr4	15677179	-	cg03909962	NA	NA		OpenSea														-0.400942	-1.0076	-7.53257	3.89654e-09	1.88836e-06	10.8554	NA	NA
chr6	136356611	-	cg19066932	NA	NA		OpenSea	PDE7B	NM_018945	Body											-0.425656	-1.55822	-7.53248	3.89767e-09	1.88836e-06	10.8552	27115	PDE7B
chr19	44285954	-	cg26556101	NA	NA		OpenSea	KCNN4	NM_002250	TSS1500											0.259172	1.02493	7.53228	3.90017e-09	1.88836e-06	10.8545	3783	KCNN4
chr10	102760724	+	cg19499884	NA	NA	chr10:102756834-102759798	S_Shore	LZTS2	NM_032429	5'UTR			RDMR			10:102760519-102761046	Unclassified_Cell_type_specific		TRUE		-0.354431	-1.20932	-7.53197	3.90393e-09	1.88836e-06	10.8536	84445	LZTS2
chr14	69238432	-	cg14016422	NA	NA		OpenSea									14:69238358-69238641	Unclassified_Cell_type_specific				-0.3296	-2.2824	-7.53192	3.90453e-09	1.88836e-06	10.8535	NA	NA
chr15	69087774	+	cg08362102	NA	NA		OpenSea	ANP32A	NM_006305	Body		chr15:69087536-69087536		TRUE	15:66874826-66874889	15:69087456-69088145	Promoter_Associated		TRUE		-0.488163	-2.16401	-7.53103	3.91543e-09	1.89247e-06	10.8508	8125	ANP32A
chr2	219152657	-	cg27328882	NA	NA		OpenSea	PNKD;TMBIM1	NM_015488;NM_022152	Body;5'UTR		chr2:219152622-219152622									-0.39226	-2.09022	-7.53075	3.9188e-09	1.89294e-06	10.85	25953, 64114	PNKD, TMBIM1
chr10	45495981	-	cg18382353	NA	NA	chr10:45496275-45496550	N_Shore	C10orf25;ZNF22	NM_001039380;NM_006963	1stExon;TSS1500						10:45495701-45497577	Unclassified		TRUE		-0.353058	-2.04363	-7.52997	3.92836e-09	1.89639e-06	10.8477	220979, 7570	C10orf25, ZNF22
chr12	4349715	-	cg06108945	NA	NA		OpenSea														-0.375462	-1.96878	-7.52839	3.94782e-09	1.90274e-06	10.8429	NA	NA
chr15	58623953	+	cg20518353	NA	NA		OpenSea							TRUE							-0.419342	-1.37629	-7.52834	3.94844e-09	1.90274e-06	10.8428	NA	NA
chr8	57901234	-	cg16533901	NA	NA		OpenSea	IMPAD1	NM_017813	Body											0.24762	1.20954	7.52832	3.94874e-09	1.90274e-06	10.8427	54928	IMPAD1
chr11	86653066	+	cg24069172	NA	NA		OpenSea	PRSS23;PRSS23	NR_120592;NR_120591	Body;Body											-0.422105	-1.74892	-7.52793	3.95351e-09	1.90387e-06	10.8416	11098	PRSS23
chr3	123123576	-	cg25357706	rs111648738	0.02699		OpenSea	ADCY5	NM_183357	Body				TRUE					TRUE		0.216739	0.491516	7.52752	3.95868e-09	1.90505e-06	10.8403	111	ADCY5
chr3	138506068	-	cg20752509	rs77937342	0.013901		OpenSea														-0.510543	-1.36342	-7.52735	3.96079e-09	1.90505e-06	10.8398	NA	NA
chr14	95650227	+	cg21022299	NA	NA		OpenSea	CLMN	NM_024734	3'UTR											-0.373461	-2.20998	-7.52635	3.97311e-09	1.90852e-06	10.8368	79789	CLMN
chr8	58744154	+	cg01883287	rs111389525	0.013272		OpenSea														0.269844	1.19624	7.52623	3.97465e-09	1.90852e-06	10.8365	NA	NA
chr11	34355467	+	cg11285421	rs1270184	0.060084		OpenSea	ABTB2	NM_145804	Body											-0.475546	-1.93628	-7.52611	3.97613e-09	1.90852e-06	10.8361	25841	ABTB2
chr19	16556362	+	cg17541568	NA	NA		OpenSea	EPS15L1;EPS15L1;EPS15L1;EPS15L1;EPS15L1;EPS15L1	NR_047665;NM_001258374;NR_047666;NM_021235;NM_001258375;NM_001258376	Body;Body;Body;Body;Body;Body		chr19:16556086-16556086		TRUE							-0.419336	-1.82565	-7.52594	3.97829e-09	1.90852e-06	10.8356	58513	EPS15L1
chr5	49726985	+	cg04232850	NA	NA		OpenSea	EMB	NM_198449	Body											-0.443628	-1.74866	-7.52577	3.98034e-09	1.90852e-06	10.8351	133418	EMB
chr6	107294563	-	cg01596648	NA	NA		OpenSea														0.247056	1.07321	7.5256	3.98251e-09	1.90852e-06	10.8346	NA	NA
chr1	84767878	+	cg03204322	NA	NA	chr1:84764108-84764906	S_Shelf	SAMD13;SAMD13;SAMD13	NM_001134664;NM_001134663;NM_001010971	TSS1500;5'UTR;Body									TRUE		-0.423087	-2.76567	-7.52389	4.00381e-09	1.91737e-06	10.8295	148418	SAMD13
chr1	192514306	+	cg26098993	NA	NA		OpenSea					chr1:192514282-192514282									0.472118	1.75124	7.52373	4.00585e-09	1.91737e-06	10.829	NA	NA
chr3	131070845	+	cg06139239	NA	NA		OpenSea							TRUE					TRUE		0.243688	1.29558	7.52275	4.01812e-09	1.92208e-06	10.8261	NA	NA
chr19	3188985	+	cg12131620	NA	NA	chr19:3189821-3190043	N_Shore	NCLN	NM_020170	Body						19:3188928-3189100	Promoter_Associated_Cell_type_specific		TRUE		-0.377967	-2.76054	-7.52192	4.02857e-09	1.92543e-06	10.8236	56926	NCLN
chr8	135695688	-	cg10740375	NA	NA		OpenSea	ZFAT;ZFAT;ZFAT;ZFAT;ZFAT;ZFAT;ZFAT	NM_001029939;NM_001174158;NM_001167583;NM_001289394;NR_110323;NM_020863;NM_001174157	5'UTR;5'UTR;5'UTR;5'UTR;Body;Body;Body		chr8:135695599-135695599				8:135695647-135695708	Unclassified_Cell_type_specific				-0.354043	-1.88329	-7.52175	4.0308e-09	1.92543e-06	10.8231	57623	ZFAT
chr3	123037264	-	cg02649098	NA	NA		OpenSea	ADCY5;ADCY5	NM_001199642;NM_183357	Body;Body											0.174642	0.235473	7.52161	4.03245e-09	1.92543e-06	10.8227	111	ADCY5
chr18	3319784	+	cg16697344	rs10502312	0.016597		OpenSea									18:3319719-3319865	Unclassified_Cell_type_specific				0.383973	1.2883	7.51938	4.06077e-09	1.93778e-06	10.816	NA	NA
chr11	66084660	-	cg13383058	NA	NA	chr11:66083572-66083782	S_Shore	CD248	NM_020404	TSS200				TRUE		11:66084482-66084775	Unclassified		TRUE		-0.367138	-2.79677	-7.51844	4.07268e-09	1.94229e-06	10.8132	57124	CD248
chr3	177332936	-	cg24128731	rs142794013	0.0114		OpenSea	LINC00578	NR_047568	Body		chr3:177332842-177332842									-0.503294	-1.54153	-7.51793	4.07928e-09	1.94426e-06	10.8116	100505566	LINC00578
chr5	134717946	-	cg10777631	NA	NA		OpenSea	H2AFY;H2AFY;H2AFY;H2AFY	NM_001040158;NM_004893;NM_138610;NM_138609	Body;Body;Body;Body											-0.3063	-2.47314	-7.51566	4.10828e-09	1.9569e-06	10.8049	9555	H2AFY
chr17	39042031	+	cg01177800	rs35515232	0.015055		OpenSea	KRT20	NM_019010	TSS1500											0.305515	0.889875	7.51488	4.11829e-09	1.96002e-06	10.8025	54474	KRT20
chr10	72793747	-	cg15756763	NA	NA		OpenSea														0.206533	1.12068	7.51477	4.11981e-09	1.96002e-06	10.8022	NA	NA
chr3	31796070	+	cg03861777	NA	NA		OpenSea	OSBPL10;OSBPL10	NM_001174060;NM_017784	Body;Body											0.328951	1.66355	7.51378	4.13256e-09	1.96352e-06	10.7992	114884	OSBPL10
chr5	146889238	+	cg17283407	NA	NA	chr5:146888750-146889840	Island	DPYSL3	NM_001197294	1stExon			DMR		5:146868961-146870033						-1.05489	-2.40456	-7.51363	4.13444e-09	1.96352e-06	10.7988	1809	DPYSL3
chr16	1926486	-	cg19288944	NA	NA		OpenSea														0.406816	1.55006	7.51343	4.13708e-09	1.96352e-06	10.7982	NA	NA
chr2	38264963	-	cg04153193	NA	NA		OpenSea	RMDN2-AS1;RMDN2	NR_102712;NM_144713	TSS1500;Body				TRUE							0.364798	0.950248	7.51343	4.13712e-09	1.96352e-06	10.7982	101410544, 151393	RMDN2-AS1, RMDN2
chr1	113683698	+	cg12080952	NA	NA		OpenSea					chr1:113683682-113683682		TRUE		1:113682833-113683920	Unclassified				-0.370926	-1.82359	-7.51294	4.14341e-09	1.96533e-06	10.7967	NA	NA
chr3	71730474	+	cg15037823	NA	NA		OpenSea	EIF4E3;EIF4E3;EIF4E3;EIF4E3	NM_001134651;NM_001134649;NM_173359;NM_001134650	3'UTR;3'UTR;3'UTR;3'UTR			DMR			3:71730226-71731044	Unclassified		TRUE		-0.419595	-1.40515	-7.5124	4.15039e-09	1.96668e-06	10.7951	317649	EIF4E3
chr1	153330776	-	cg20169988	NA	NA		OpenSea	S100A9	NM_002965	Body									TRUE		-0.409028	-1.67276	-7.51234	4.15124e-09	1.96668e-06	10.7949	6280	S100A9
chr14	100117143	+	cg12404344	NA	NA	chr14:100118877-100119188	N_Shore	HHIPL1;HHIPL1	NM_032425;NM_001127258	Body;Body											0.207827	0.448775	7.51175	4.15888e-09	1.96911e-06	10.7932	84439	HHIPL1
chr7	26008481	+	cg24790800	rs75607486	0.030843		OpenSea					chr7:26008426-26008426									0.2423	0.441203	7.51067	4.17301e-09	1.97462e-06	10.7899	NA	NA
chr7	4746131	+	cg17083575	NA	NA		OpenSea	FOXK1	NM_001037165	Body			RDMR	TRUE					TRUE		-0.338573	-1.89356	-7.50879	4.19752e-09	1.98502e-06	10.7843	221937	FOXK1
chr11	16830929	-	cg19736334	NA	NA		OpenSea	PLEKHA7	NM_175058	Body									TRUE	TRUE	0.235492	1.09271	7.50854	4.20091e-09	1.98544e-06	10.7835	144100	PLEKHA7
chr3	121555571	-	cg21873016	NA	NA	chr3:121553820-121554236	S_Shore	EAF2	NM_018456	Body											-0.51607	-1.87493	-7.50798	4.20821e-09	1.98769e-06	10.7819	55840	EAF2
chr12	4398032	-	cg14834893	NA	NA		OpenSea	CCND2	NM_001759	Body					12:4268181-4268480				TRUE		-0.386766	-1.45508	-7.50763	4.21287e-09	1.9877e-06	10.7808	894	CCND2
chr1	33207915	+	cg12301823	NA	NA	chr1:33207636-33207874	S_Shore	KIAA1522	NM_020888	Body						1:33207003-33208381	Unclassified_Cell_type_specific		TRUE		-0.303268	-1.88332	-7.50734	4.21674e-09	1.9877e-06	10.7799	57648	KIAA1522
chr12	29671478	-	cg09397397	NA	NA		OpenSea	TMTC1;TMTC1	NM_175861;NM_001193451	Body;Body											0.291882	0.697765	7.50727	4.21765e-09	1.9877e-06	10.7797	83857	TMTC1
chr2	30494436	+	cg10047590	NA	NA		OpenSea							TRUE							-0.364129	-1.36064	-7.5072	4.21852e-09	1.9877e-06	10.7795	NA	NA
chr8	101484375	-	cg17176472	NA	NA		OpenSea														-0.376875	-1.72474	-7.50703	4.22082e-09	1.9877e-06	10.779	NA	NA
chr14	95973710	-	cg16405432	NA	NA		OpenSea							TRUE					TRUE		-0.39693	-1.04266	-7.50664	4.22594e-09	1.98858e-06	10.7779	NA	NA
chr1	204468311	+	cg22598533	NA	NA		OpenSea														-0.35771	-1.57076	-7.5065	4.22772e-09	1.98858e-06	10.7775	NA	NA
chr14	75894136	+	cg10101773	NA	NA	chr14:75894308-75895469	N_Shore	JDP2;JDP2;JDP2	NM_001135047;NM_001135048;NM_130469	TSS1500;TSS1500;TSS1500					14:74963889-74965149	14:75893231-75895730	Promoter_Associated		TRUE		-0.245073	-1.47194	-7.50531	4.24351e-09	1.99481e-06	10.7739	122953	JDP2
chr12	48152204	-	cg21166775	NA	NA	chr12:48152554-48153146	N_Shore	RAPGEF3;RAPGEF3;RAPGEF3;RAPGEF3	NM_006105;NM_001098532;NM_006105;NM_001098531	1stExon;TSS200;5'UTR;Body				TRUE		12:48151927-48152270	Unclassified_Cell_type_specific		TRUE		-0.318265	-1.61809	-7.50509	4.24642e-09	1.99499e-06	10.7732	10411	RAPGEF3
chr2	16688253	-	cg02345089	NA	NA	chr2:16689508-16689822	N_Shore												TRUE		0.224477	0.832563	7.5039	4.26232e-09	2.00127e-06	10.7697	NA	NA
chr18	46508692	-	cg09945093	NA	NA		OpenSea														-0.340947	-1.4685	-7.50184	4.28992e-09	2.01287e-06	10.7635	NA	NA
chr4	84241867	-	cg13186580	NA	NA		OpenSea	HPSE;HPSE;HPSE;HPSE	NM_001199830;NM_001098540;NM_006665;NM_001166498	Body;Body;Body;Body		chr4:84241779-84241779									-0.380615	-2.21481	-7.5016	4.29312e-09	2.01287e-06	10.7628	10855	HPSE
chr6	5206209	-	cg07044770	NA	NA		OpenSea	LOC100129461;LYRM4;LYRM4;LYRM4;LYRM4;LYRM4	NR_126015;NR_104418;NR_104417;NM_020408;NM_001164841;NM_001164840	Body;Body;Body;Body;Body;Body		chr6:5206171-5206171									-0.338084	-1.33508	-7.50149	4.29467e-09	2.01287e-06	10.7624	57128	LYRM4
chr19	52219484	+	cg11425517	NA	NA	chr19:52222423-52223208	N_Shelf	HAS1	NM_001523	Body									TRUE		0.298228	1.68157	7.50071	4.30511e-09	2.01599e-06	10.7601	3036	HAS1
chr3	128779601	+	cg07280097	NA	NA		OpenSea	GP9	NM_000174	TSS200									TRUE		-0.376807	-1.45196	-7.50053	4.3076e-09	2.01599e-06	10.7596	2815	GP9
chr8	9472708	+	cg27008474	NA	NA		OpenSea	TNKS	NM_003747	Body				TRUE							-0.339935	-2.53641	-7.50038	4.30956e-09	2.01599e-06	10.7591	8658	TNKS
chr4	185292117	-	cg14310772	NA	NA		OpenSea	LOC102723766;LOC102723766	NR_125933;NR_125934	Body;Body				TRUE							-0.434442	-1.68593	-7.50023	4.31156e-09	2.01599e-06	10.7587	NA	NA
chr2	109274253	+	cg22005703	NA	NA		OpenSea	LIMS1;LIMS1;LIMS1;LIMS1;LIMS1;LIMS1	NM_004987;NM_001193488;NM_001193482;NM_001193484;NM_001193485;NM_001193483	5'UTR;5'UTR;Body;Body;Body;Body											-0.323036	-1.92002	-7.4999	4.31607e-09	2.0169e-06	10.7577	3987	LIMS1
chr1	3449825	+	cg20451455	NA	NA	chr1:3447449-3447950	S_Shore	MEGF6	NM_001409	Body						1:3449824-3450685	Unclassified_Cell_type_specific		TRUE		0.283602	1.28552	7.49728	4.35153e-09	2.03227e-06	10.7499	1953	MEGF6
chr1	236118450	-	cg25903585	NA	NA		OpenSea					chr1:236118323-236118323		TRUE							-0.399311	-1.92498	-7.49596	4.36961e-09	2.03825e-06	10.7459	NA	NA
chr1	165806175	-	cg09218516	NA	NA		OpenSea	UCK2	NM_012474	Body											-0.407394	-1.78866	-7.49576	4.3724e-09	2.03825e-06	10.7453	7371	UCK2
chr17	15169619	-	cg08815822	NA	NA	chr17:15165796-15166506	S_Shelf	PMP22;PMP22;PMP22;PMP22	NM_000304;NM_001281456;NR_104017;NR_104018	TSS1500;TSS1500;TSS1500;TSS1500											0.26163	1.00042	7.49575	4.37253e-09	2.03825e-06	10.7453	5376	PMP22
chr11	68081686	+	cg18160691	NA	NA	chr11:68080365-68080931	S_Shore	LRP5	NM_002335	Body				TRUE	11:67838141-67838302				TRUE		-0.312025	-1.34739	-7.49537	4.37768e-09	2.03825e-06	10.7441	4041	LRP5
chr10	121155124	+	cg15580458	NA	NA		OpenSea	GRK5	NM_005308	Body				TRUE					TRUE		-0.370964	-1.26648	-7.49528	4.37893e-09	2.03825e-06	10.7439	2869	GRK5
chr5	95903026	-	cg15049092	rs261227	0.231911		OpenSea	LOC101929710	NR_130776	Body		chr5:95902991-95902991									-0.307014	-2.2072	-7.4949	4.38412e-09	2.03825e-06	10.7427	101929710	LOC101929710
chr7	115927304	-	cg10135341	NA	NA		OpenSea	LOC102724434;LOC102724434;LOC102724434	NR_130923;NR_130921;NR_130922	TSS1500;TSS1500;TSS1500											-0.361449	-1.2721	-7.49478	4.38574e-09	2.03825e-06	10.7424	102724434	LOC102724434
chr1	16502893	-	cg05403444	NA	NA		OpenSea														-0.326534	-1.35426	-7.49466	4.38744e-09	2.03825e-06	10.742	NA	NA
chr2	99526035	-	cg02592133	NA	NA		OpenSea	C2orf55	NM_207362	5'UTR		chr2:99525863-99525863		TRUE					TRUE		-0.3753	-1.78378	-7.49465	4.38758e-09	2.03825e-06	10.742	343990	C2orf55
chr20	1878897	-	cg07145271	NA	NA	chr20:1874933-1875718	S_Shelf	SIRPA;SIRPA;SIRPA	NM_080792;NM_001040022;NM_001040023	Body;Body;Body		chr20:1878572-1878572				20:1878616-1878902	Unclassified_Cell_type_specific				-0.341505	-2.18206	-7.49404	4.39592e-09	2.04092e-06	10.7402	140885	SIRPA
chr20	47847532	-	cg14844584	NA	NA		OpenSea	DDX27	NM_017895	Body											-0.362063	-1.77327	-7.49346	4.40397e-09	2.04226e-06	10.7384	55661	DDX27
chr10	91111929	-	cg12083893	NA	NA		OpenSea							TRUE					TRUE		0.234054	0.960159	7.49342	4.40448e-09	2.04226e-06	10.7383	NA	NA
chr15	78002917	-	cg11563498	NA	NA		OpenSea	LINGO1;LINGO1;LINGO1;LINGO1;LINGO1;LINGO1;LINGO1;LINGO1	NM_001301197;NM_001301195;NM_001301192;NM_001301191;NM_001301194;NM_001301189;NM_001301187;NM_001301186	5'UTR;5'UTR;5'UTR;5'UTR;5'UTR;5'UTR;5'UTR;5'UTR											0.290278	0.766934	7.49302	4.41002e-09	2.04226e-06	10.7371	84894	LINGO1
chr6	14721467	-	cg26761399	NA	NA		OpenSea					chr6:14721191-14721191									-0.371776	-2.22715	-7.49291	4.41159e-09	2.04226e-06	10.7368	NA	NA
[truncated: 8,297 more rows]

## Sheet: Table S4_DMPs_Black_American
Table S4. Top 10,000 DMPs MS versus Controls, Black Americans
[truncated: 10,001 more rows]

[truncated: 3 more sheets: Table S5_DMPs_Hispanic_Latino, Table S6_DMPs_Black_Americans, Table S7_DMPs_Hispanic_American]
