# Supplementary material for: Differential DNA methylation associated with multiple sclerosis and disease modifying treatments in an underrepresented minority population
Source: Front Genet. 2023 Jan 4;13:1058817. doi: 10.3389/fgene.2022.1058817 (PMC9845287; doi:10.3389/fgene.2022.1058817)
Supplement: Supplementary file 4 [file Table1.XLSX]

## Sheet: Table S8_KEGG_DMP10000_all
Table S8. KEGG testing for top 10,000 DMP, all
KEGG_Path	Description	N	DE	P.DE	FDR
path:hsa04071	Sphingolipid signaling pathway	118	54	3.4141e-05	0.0106795
path:hsa04660	T cell receptor signaling pathway	99	46	6.59191e-05	0.0106795
path:hsa04640	Hematopoietic cell lineage	91	34	9.10182e-05	0.0106795
path:hsa04668	TNF signaling pathway	109	43	0.000265685	0.0233803
path:hsa05418	Fluid shear stress and atherosclerosis	137	50	0.000473328	0.0333129
path:hsa05100	Bacterial invasion of epithelial cells	76	36	0.000672361	0.0333129
path:hsa04014	Ras signaling pathway	228	87	0.0007228	0.0333129
path:hsa04360	Axon guidance	175	77	0.000806725	0.0333129
path:hsa04072	Phospholipase D signaling pathway	144	63	0.000882567	0.0333129
path:hsa05235	PD-L1 expression and PD-1 checkpoint pathway in cancer	88	37	0.0010086	0.0333129
path:hsa04973	Carbohydrate digestion and absorption	45	21	0.00106625	0.0333129
path:hsa04611	Platelet activation	123	51	0.0012143	0.0333129
path:hsa04912	GnRH signaling pathway	91	40	0.00137671	0.0333129
path:hsa03260	Virion - Human immunodeficiency virus	5	4	0.00138522	0.0333129
path:hsa04725	Cholinergic synapse	112	50	0.00141958	0.0333129
path:hsa04062	Chemokine signaling pathway	189	65	0.00156603	0.0344527
path:hsa05146	Amoebiasis	98	39	0.00188193	0.0389671
path:hsa04380	Osteoclast differentiation	124	45	0.00241555	0.0472375
path:hsa05163	Human cytomegalovirus infection	222	76	0.0030081	0.0536894
path:hsa04670	Leukocyte transendothelial migration	108	41	0.0033203	0.0536894
path:hsa04666	Fc gamma R-mediated phagocytosis	95	40	0.00338587	0.0536894
path:hsa04664	Fc epsilon RI signaling pathway	66	29	0.00344272	0.0536894
path:hsa05200	Pathways in cancer	515	167	0.00350811	0.0536894
path:hsa04514	Cell adhesion molecules	142	51	0.00373716	0.0548117
path:hsa04750	Inflammatory mediator regulation of TRP channels	97	42	0.00404874	0.0565217
path:hsa05231	Choline metabolism in cancer	95	41	0.00417489	0.0565217
path:hsa00052	Galactose metabolism	29	14	0.00478117	0.0623322
path:hsa04722	Neurotrophin signaling pathway	114	46	0.00564532	0.0709698
path:hsa04926	Relaxin signaling pathway	126	48	0.00714951	0.0867803
path:hsa05135	Yersinia infection	130	49	0.00822608	0.0939245
path:hsa04915	Estrogen signaling pathway	137	49	0.00846228	0.0939245
path:hsa05221	Acute myeloid leukemia	64	28	0.00853859	0.0939245
path:hsa04928	Parathyroid hormone synthesis, secretion and action	105	44	0.00968074	0.103261
path:hsa04061	Viral protein interaction with cytokine and cytokine receptor	97	22	0.0108575	0.109205
path:hsa04724	Glutamatergic synapse	113	48	0.0108585	0.109205
path:hsa05133	Pertussis	75	23	0.0113054	0.110542
path:hsa04650	Natural killer cell mediated cytotoxicity	120	37	0.0122553	0.114165
path:hsa04012	ErbB signaling pathway	81	36	0.0123246	0.114165
path:hsa04060	Cytokine-cytokine receptor interaction	280	59	0.0147219	0.125545
path:hsa04510	Focal adhesion	193	75	0.0148557	0.125545
path:hsa04370	VEGF signaling pathway	59	25	0.0149524	0.125545
path:hsa04918	Thyroid hormone synthesis	73	29	0.0153259	0.125545
path:hsa04810	Regulation of actin cytoskeleton	218	77	0.0153365	0.125545
path:hsa04931	Insulin resistance	105	39	0.0161705	0.125679
path:hsa05212	Pancreatic cancer	73	30	0.0166026	0.125679
path:hsa05032	Morphine addiction	88	38	0.0166576	0.125679
path:hsa05131	Shigellosis	238	74	0.0169406	0.125679
path:hsa04961	Endocrine and other factor-regulated calcium reabsorption	51	23	0.0173777	0.125679
path:hsa00500	Starch and sucrose metabolism	34	13	0.0174952	0.125679
path:hsa04068	FoxO signaling pathway	127	44	0.0198788	0.134911
path:hsa04728	Dopaminergic synapse	128	49	0.0200106	0.134911
path:hsa05417	Lipid and atherosclerosis	209	62	0.02069	0.134911
path:hsa04010	MAPK signaling pathway	283	98	0.0206959	0.134911
path:hsa04630	JAK-STAT signaling pathway	152	44	0.0209447	0.134911
path:hsa01521	EGFR tyrosine kinase inhibitor resistance	77	34	0.0210798	0.134911
path:hsa04015	Rap1 signaling pathway	207	75	0.0250384	0.155676
path:hsa04151	PI3K-Akt signaling pathway	342	109	0.0252088	0.155676
path:hsa05130	Pathogenic Escherichia coli infection	189	58	0.0259771	0.157654
path:hsa04935	Growth hormone synthesis, secretion and action	118	45	0.0316097	0.188587
path:hsa04261	Adrenergic signaling in cardiomyocytes	144	53	0.0322692	0.189313
path:hsa04960	Aldosterone-regulated sodium reabsorption	36	16	0.0353079	0.20197
path:hsa04625	C-type lectin receptor signaling pathway	103	35	0.0355742	0.20197
path:hsa04924	Renin secretion	68	25	0.0362943	0.202787
path:hsa00380	Tryptophan metabolism	39	13	0.0379718	0.208845
path:hsa04152	AMPK signaling pathway	118	43	0.0407286	0.220561
path:hsa05143	African trypanosomiasis	36	12	0.0423585	0.225912
path:hsa05202	Transcriptional misregulation in cancer	183	59	0.0437073	0.226768
path:hsa05150	Staphylococcus aureus infection	90	18	0.0438075	0.226768
path:hsa00524	Neomycin, kanamycin and gentamicin biosynthesis	5	4	0.0447313	0.227419
path:hsa00360	Phenylalanine metabolism	14	6	0.0457173	0.227419
path:hsa04977	Vitamin digestion and absorption	23	9	0.0467654	0.227419
path:hsa05144	Malaria	49	15	0.0477811	0.227419
path:hsa05142	Chagas disease	100	32	0.048286	0.227419
path:hsa04070	Phosphatidylinositol signaling system	92	35	0.0483318	0.227419
path:hsa05170	Human immunodeficiency virus 1 infection	204	60	0.0484558	0.227419
path:hsa04213	Longevity regulating pathway - multiple species	61	24	0.0499053	0.23114
path:hsa04933	AGE-RAGE signaling pathway in diabetic complications	95	34	0.05159	0.234884
path:hsa04064	NF-kappa B signaling pathway	95	30	0.0520483	0.234884
path:hsa00514	Other types of O-glycan biosynthesis	45	18	0.053648	0.239039
path:hsa04726	Serotonergic synapse	108	36	0.0556329	0.244785
path:hsa00330	Arginine and proline metabolism	46	14	0.0564976	0.24552
path:hsa04211	Longevity regulating pathway	88	33	0.0622105	0.26705
path:hsa04610	Complement and coagulation cascades	83	20	0.0630256	0.267289
path:hsa04066	HIF-1 signaling pathway	105	36	0.063927	0.267885
path:hsa05211	Renal cell carcinoma	65	25	0.0680626	0.281859
path:hsa04614	Renin-angiotensin system	20	7	0.0719244	0.292665
path:hsa04929	GnRH secretion	62	25	0.0729098	0.292665
path:hsa03264	Virion - Flavivirus	4	2	0.0731663	0.292665
path:hsa00010	Glycolysis / Gluconeogenesis	64	18	0.0746866	0.294343
path:hsa00030	Pentose phosphate pathway	25	9	0.0752581	0.294343
path:hsa05220	Chronic myeloid leukemia	74	28	0.0783315	0.302997
path:hsa00512	Mucin type O-glycan biosynthesis	35	14	0.0806145	0.308438
path:hsa04979	Cholesterol metabolism	51	16	0.0815323	0.308595
path:hsa04922	Glucagon signaling pathway	99	32	0.0876452	0.328203
path:hsa04916	Melanogenesis	101	35	0.0889096	0.329433
path:hsa05223	Non-small cell lung cancer	71	28	0.0910934	0.334009
path:hsa04921	Oxytocin signaling pathway	152	53	0.0944004	0.342566
path:hsa00340	Histidine metabolism	20	7	0.0954215	0.342738
path:hsa05152	Tuberculosis	173	45	0.0979566	0.347088
path:hsa01522	Endocrine resistance	95	35	0.0991735	0.347088
path:hsa04371	Apelin signaling pathway	138	45	0.0995907	0.347088
path:hsa04022	cGMP-PKG signaling pathway	161	53	0.104362	0.355716
path:hsa04925	Aldosterone synthesis and secretion	95	35	0.106029	0.355716
path:hsa04520	Adherens junction	70	28	0.106787	0.355716
path:hsa00920	Sulfur metabolism	10	4	0.107454	0.355716
path:hsa04713	Circadian entrainment	96	36	0.107469	0.355716
path:hsa04971	Gastric acid secretion	75	28	0.108129	0.355716
path:hsa00750	Vitamin B6 metabolism	6	3	0.111977	0.364961
path:hsa04927	Cortisol synthesis and secretion	63	24	0.120035	0.387636
path:hsa04210	Apoptosis	132	38	0.122404	0.391693
path:hsa04932	Non-alcoholic fatty liver disease	148	38	0.126381	0.400775
path:hsa05210	Colorectal cancer	85	29	0.130103	0.406277
path:hsa04930	Type II diabetes mellitus	45	18	0.130424	0.406277
path:hsa04730	Long-term depression	58	22	0.135677	0.416562
path:hsa04530	Tight junction	162	49	0.136093	0.416562
path:hsa04914	Progesterone-mediated oocyte maturation	89	29	0.140478	0.426278
path:hsa05166	Human T-cell leukemia virus 1 infection	214	63	0.143097	0.428109
path:hsa04911	Insulin secretion	83	30	0.143514	0.428109
path:hsa00533	Glycosaminoglycan biosynthesis - keratan sulfate	14	6	0.145099	0.4292
path:hsa03320	PPAR signaling pathway	72	20	0.146785	0.430569
path:hsa00230	Purine metabolism	123	37	0.149787	0.435743
path:hsa04270	Vascular smooth muscle contraction	132	41	0.153102	0.441738
path:hsa01100	Metabolic pathways	1470	340	0.15999	0.457859
path:hsa00260	Glycine, serine and threonine metabolism	35	9	0.165845	0.470785
path:hsa05207	Chemical carcinogenesis - receptor activation	205	55	0.168593	0.474758
path:hsa05030	Cocaine addiction	47	17	0.172037	0.475336
path:hsa01524	Platinum drug resistance	71	20	0.173088	0.475336
path:hsa04910	Insulin signaling pathway	131	41	0.174863	0.475336
path:hsa00520	Amino sugar and nucleotide sugar metabolism	48	14	0.176032	0.475336
path:hsa00350	Tyrosine metabolism	34	9	0.176038	0.475336
path:hsa05160	Hepatitis C	152	41	0.177039	0.475336
path:hsa00480	Glutathione metabolism	55	12	0.178281	0.475336
path:hsa04936	Alcoholic liver disease	138	35	0.181705	0.475336
path:hsa04923	Regulation of lipolysis in adipocytes	56	19	0.182701	0.475336
path:hsa04972	Pancreatic secretion	99	28	0.182827	0.475336
path:hsa04144	Endocytosis	246	73	0.183653	0.475336
path:hsa05161	Hepatitis B	155	44	0.185206	0.475858
path:hsa00730	Thiamine metabolism	15	6	0.188874	0.481765
path:hsa04659	Th17 cell differentiation	103	31	0.192488	0.487451
path:hsa04970	Salivary secretion	90	26	0.196851	0.490307
path:hsa05205	Proteoglycans in cancer	199	63	0.197271	0.490307
path:hsa05167	Kaposi sarcoma-associated herpesvirus infection	192	52	0.197794	0.490307
path:hsa02010	ABC transporters	43	15	0.20035	0.49317
path:hsa00310	Lysine degradation	61	20	0.20489	0.49446
path:hsa00982	Drug metabolism - cytochrome P450	68	10	0.205876	0.49446
path:hsa04662	B cell receptor signaling pathway	78	24	0.207068	0.49446
path:hsa05214	Glioma	74	26	0.207435	0.49446
path:hsa04620	Toll-like receptor signaling pathway	99	23	0.207898	0.49446
path:hsa04020	Calcium signaling pathway	228	71	0.213686	0.502948
path:hsa04613	Neutrophil extracellular trap formation	163	36	0.214325	0.502948
path:hsa00565	Ether lipid metabolism	50	13	0.22188	0.50903
path:hsa04966	Collecting duct acid secretion	27	8	0.222357	0.50903
path:hsa04114	Oocyte meiosis	118	33	0.22245	0.50903
path:hsa04024	cAMP signaling pathway	215	64	0.222701	0.50903
path:hsa00983	Drug metabolism - other enzymes	79	15	0.225225	0.511478
path:hsa05323	Rheumatoid arthritis	89	20	0.227544	0.512743
path:hsa04350	TGF-beta signaling pathway	94	27	0.228695	0.512743
path:hsa01200	Carbon metabolism	105	26	0.237802	0.528825
path:hsa01212	Fatty acid metabolism	55	17	0.238962	0.528825
path:hsa05132	Salmonella infection	240	62	0.241086	0.528825
path:hsa04727	GABAergic synapse	84	29	0.241877	0.528825
path:hsa04920	Adipocytokine signaling pathway	66	21	0.248952	0.540932
path:hsa00562	Inositol phosphate metabolism	69	23	0.254056	0.548636
path:hsa05145	Toxoplasmosis	106	31	0.257564	0.552819
path:hsa04621	NOD-like receptor signaling pathway	175	39	0.260436	0.555597
path:hsa01210	2-Oxocarboxylic acid metabolism	18	5	0.271565	0.575849
path:hsa04310	Wnt signaling pathway	164	52	0.274458	0.578499
path:hsa04913	Ovarian steroidogenesis	50	15	0.276721	0.579796
path:hsa04723	Retrograde endocannabinoid signaling	134	39	0.283185	0.581435
path:hsa00760	Nicotinate and nicotinamide metabolism	35	9	0.284742	0.581435
path:hsa05140	Leishmaniasis	71	17	0.285723	0.581435
path:hsa00532	Glycosaminoglycan biosynthesis - chondroitin sulfate / dermatan sulfate	19	7	0.286751	0.581435
path:hsa04710	Circadian rhythm	34	11	0.286962	0.581435
path:hsa05225	Hepatocellular carcinoma	166	49	0.288909	0.581435
path:hsa04512	ECM-receptor interaction	86	29	0.289066	0.581435
path:hsa00440	Phosphonate and phosphinate metabolism	5	2	0.297452	0.593119
path:hsa00564	Glycerophospholipid metabolism	95	27	0.298245	0.593119
path:hsa04340	Hedgehog signaling pathway	56	20	0.311895	0.613021
path:hsa00604	Glycosphingolipid biosynthesis - ganglio series	15	6	0.312993	0.613021
path:hsa00071	Fatty acid degradation	42	10	0.314472	0.613021
path:hsa05321	Inflammatory bowel disease	61	15	0.315218	0.613021
path:hsa04974	Protein digestion and absorption	96	28	0.317018	0.613134
path:hsa05120	Epithelial cell signaling in Helicobacter pylori infection	68	19	0.319308	0.614189
path:hsa00561	Glycerolipid metabolism	58	17	0.328969	0.629333
path:hsa04540	Gap junction	87	27	0.33994	0.643959
path:hsa01250	Biosynthesis of nucleotide sugars	37	10	0.340274	0.643959
path:hsa00410	beta-Alanine metabolism	31	9	0.347277	0.650536
path:hsa04140	Autophagy - animal	134	39	0.349277	0.650536
path:hsa00051	Fructose and mannose metabolism	32	9	0.349293	0.650536
path:hsa04962	Vasopressin-regulated water reabsorption	43	12	0.353028	0.65403
path:hsa00601	Glycosphingolipid biosynthesis - lacto and neolacto series	27	7	0.3565	0.657005
path:hsa00061	Fatty acid biosynthesis	16	6	0.360808	0.661481
path:hsa05310	Asthma	27	5	0.373814	0.677893
path:hsa05204	Chemical carcinogenesis - DNA adducts	67	9	0.375226	0.677893
path:hsa00510	N-Glycan biosynthesis	49	13	0.377512	0.677893
path:hsa00280	Valine, leucine and isoleucine degradation	47	12	0.381487	0.677893
path:hsa01523	Antifolate resistance	29	8	0.381932	0.677893
path:hsa04917	Prolactin signaling pathway	70	21	0.383065	0.677893
path:hsa00785	Lipoic acid metabolism	4	1	0.387167	0.677893
path:hsa05222	Small cell lung cancer	88	27	0.388824	0.677893
path:hsa04145	Phagosome	145	33	0.38941	0.677893
path:hsa05218	Melanoma	70	21	0.39228	0.677893
path:hsa05203	Viral carcinogenesis	187	48	0.392438	0.677893
path:hsa05224	Breast cancer	145	42	0.39287	0.677893
path:hsa04720	Long-term potentiation	64	21	0.396006	0.679971
path:hsa03266	Virion - Herpesvirus	8	3	0.398083	0.680219
path:hsa04721	Synaptic vesicle cycle	78	23	0.401846	0.683333
path:hsa04142	Lysosome	127	32	0.415293	0.700154
path:hsa05031	Amphetamine addiction	66	20	0.415717	0.700154
path:hsa05165	Human papillomavirus infection	323	90	0.423864	0.708572
path:hsa00770	Pantothenate and CoA biosynthesis	21	6	0.424741	0.708572
path:hsa04919	Thyroid hormone signaling pathway	117	37	0.434613	0.721622
path:hsa05034	Alcoholism	165	36	0.444605	0.734746
path:hsa04658	Th1 and Th2 cell differentiation	88	24	0.453059	0.745219
path:hsa04657	IL-17 signaling pathway	90	18	0.464835	0.759692
path:hsa05110	Vibrio cholerae infection	49	13	0.466787	0.759692
path:hsa04330	Notch signaling pathway	58	17	0.468333	0.759692
path:hsa04150	mTOR signaling pathway	152	42	0.474635	0.763327
path:hsa05206	MicroRNAs in cancer	301	61	0.476468	0.763327
path:hsa01232	Nucleotide metabolism	81	19	0.477079	0.763327
path:hsa05208	Chemical carcinogenesis - reactive oxygen species	202	43	0.480572	0.765437
path:hsa01240	Biosynthesis of cofactors	150	30	0.486654	0.771631
path:hsa05213	Endometrial cancer	56	18	0.507483	0.795864
path:hsa05171	Coronavirus disease - COVID-19	217	38	0.50953	0.795864
path:hsa00600	Sphingolipid metabolism	52	13	0.511017	0.795864
path:hsa05415	Diabetic cardiomyopathy	180	40	0.51112	0.795864
path:hsa00232	Caffeine metabolism	6	1	0.513242	0.795864
path:hsa05215	Prostate cancer	94	28	0.515672	0.796126
path:hsa04975	Fat digestion and absorption	43	8	0.52371	0.803415
path:hsa05134	Legionellosis	57	12	0.524959	0.803415
path:hsa05226	Gastric cancer	147	41	0.529745	0.807231
path:hsa00980	Metabolism of xenobiotics by cytochrome P450	76	9	0.539456	0.818485
path:hsa04934	Cushing syndrome	154	44	0.553675	0.836453
path:hsa04978	Mineral absorption	55	12	0.571788	0.860029
path:hsa04110	Cell cycle	123	29	0.574167	0.860029
path:hsa00630	Glyoxylate and dicarboxylate metabolism	30	6	0.580924	0.86284
path:hsa03250	Viral life cycle - HIV-1	63	14	0.580946	0.86284
path:hsa04714	Thermogenesis	213	46	0.586957	0.868104
path:hsa05017	Spinocerebellar ataxia	139	37	0.59099	0.870411
path:hsa05414	Dilated cardiomyopathy	92	27	0.599987	0.875907
path:hsa00534	Glycosaminoglycan biosynthesis - heparan sulfate / heparin	23	6	0.60063	0.875907
path:hsa05230	Central carbon metabolism in cancer	67	19	0.602186	0.875907
path:hsa00062	Fatty acid elongation	27	6	0.609399	0.877178
path:hsa04216	Ferroptosis	38	9	0.609798	0.877178
path:hsa05410	Hypertrophic cardiomyopathy	87	24	0.610536	0.877178
path:hsa00040	Pentose and glucuronate interconversions	35	5	0.614602	0.879431
path:hsa00130	Ubiquinone and other terpenoid-quinone biosynthesis	11	2	0.618694	0.881702
path:hsa04215	Apoptosis - multiple species	31	7	0.621979	0.882809
path:hsa00290	Valine, leucine and isoleucine biosynthesis	4	1	0.624563	0.882917
path:hsa03267	Virion - Adenovirus	4	1	0.635945	0.89541
path:hsa04623	Cytosolic DNA-sensing pathway	61	8	0.646188	0.902803
path:hsa04120	Ubiquitin mediated proteolysis	134	32	0.647265	0.902803
path:hsa04744	Phototransduction	27	5	0.650067	0.902803
path:hsa00590	Arachidonic acid metabolism	61	10	0.65493	0.902803
path:hsa04080	Neuroactive ligand-receptor interaction	342	65	0.658714	0.902803
path:hsa04550	Signaling pathways regulating pluripotency of stem cells	139	36	0.658916	0.902803
path:hsa05216	Thyroid cancer	37	10	0.659149	0.902803
path:hsa00603	Glycosphingolipid biosynthesis - globo and isoglobo series	14	3	0.670665	0.915015
path:hsa00400	Phenylalanine, tyrosine and tryptophan biosynthesis	6	1	0.67394	0.915934
path:hsa00053	Ascorbate and aldarate metabolism	29	3	0.680708	0.921574
path:hsa04672	Intestinal immune network for IgA production	44	7	0.683949	0.922414
path:hsa03440	Homologous recombination	39	8	0.687139	0.923179
path:hsa00650	Butanoate metabolism	27	5	0.691182	0.92508
path:hsa04976	Bile secretion	88	18	0.700126	0.93101
path:hsa04122	Sulfur relay system	8	1	0.700902	0.93101
path:hsa05169	Epstein-Barr virus infection	195	43	0.710149	0.937344
path:hsa05340	Primary immunodeficiency	32	6	0.71246	0.937344
path:hsa00515	Mannose type O-glycan biosynthesis	23	5	0.713659	0.937344
path:hsa01040	Biosynthesis of unsaturated fatty acids	27	6	0.717307	0.938632
path:hsa05162	Measles	131	27	0.722054	0.941345
path:hsa00591	Linoleic acid metabolism	30	4	0.730161	0.947062
path:hsa00531	Glycosaminoglycan degradation	18	4	0.731821	0.947062
path:hsa04218	Cellular senescence	153	38	0.734975	0.94766
path:hsa00270	Cysteine and methionine metabolism	49	9	0.745385	0.957575
path:hsa05416	Viral myocarditis	55	12	0.750678	0.960176
path:hsa04742	Taste transduction	83	15	0.752865	0.960176
path:hsa05217	Basal cell carcinoma	63	15	0.756279	0.960221
path:hsa04964	Proximal tubule bicarbonate reclamation	21	4	0.758357	0.960221
path:hsa04940	Type I diabetes mellitus	41	7	0.762562	0.960592
path:hsa00470	D-Amino acid metabolism	6	1	0.768272	0.960592
path:hsa01230	Biosynthesis of amino acids	67	12	0.772242	0.960592
path:hsa00740	Riboflavin metabolism	8	1	0.774623	0.960592
path:hsa00592	alpha-Linolenic acid metabolism	26	4	0.776794	0.960592
path:hsa04141	Protein processing in endoplasmic reticulum	164	33	0.778814	0.960592
path:hsa05164	Influenza A	159	29	0.780046	0.960592
path:hsa05412	Arrhythmogenic right ventricular cardiomyopathy	74	21	0.782265	0.960592
path:hsa00450	Selenocompound metabolism	17	3	0.785042	0.960592
path:hsa00100	Steroid biosynthesis	18	3	0.785939	0.960592
path:hsa04622	RIG-I-like receptor signaling pathway	66	10	0.789518	0.961627
path:hsa03265	Virion - Lyssavirus	4	1	0.792876	0.962387
path:hsa03015	mRNA surveillance pathway	85	17	0.797427	0.964585
path:hsa04390	Hippo signaling pathway	155	41	0.801528	0.965702
path:hsa03060	Protein export	23	3	0.804489	0.965702
path:hsa00240	Pyrimidine metabolism	55	10	0.807824	0.965702
path:hsa00640	Propanoate metabolism	32	6	0.809324	0.965702
path:hsa00120	Primary bile acid biosynthesis	17	2	0.816877	0.971422
path:hsa00513	Various types of N-glycan biosynthesis	38	8	0.822683	0.975031
path:hsa03460	Fanconi anemia pathway	51	9	0.834924	0.976654
path:hsa00620	Pyruvate metabolism	46	7	0.838266	0.976654
path:hsa04146	Peroxisome	80	13	0.841053	0.976654
path:hsa04137	Mitophagy - animal	69	14	0.842134	0.976654
path:hsa04217	Necroptosis	149	25	0.84374	0.976654
path:hsa04130	SNARE interactions in vesicular transport	32	5	0.843826	0.976654
path:hsa03450	Non-homologous end-joining	13	2	0.844376	0.976654
path:hsa00020	Citrate cycle (TCA cycle)	28	4	0.851067	0.976654
path:hsa00563	Glycosylphosphatidylinositol (GPI)-anchor biosynthesis	25	3	0.852551	0.976654
path:hsa05219	Bladder cancer	40	9	0.857165	0.976654
path:hsa00900	Terpenoid backbone biosynthesis	23	3	0.860689	0.976654
path:hsa05330	Allograft rejection	34	4	0.862874	0.976654
path:hsa00910	Nitrogen metabolism	15	2	0.864759	0.976654
path:hsa00511	Other glycan degradation	18	3	0.867051	0.976654
path:hsa00220	Arginine biosynthesis	20	3	0.871843	0.976654
path:hsa05016	Huntington disease	286	56	0.872092	0.976654
path:hsa05332	Graft-versus-host disease	37	4	0.872746	0.976654
path:hsa00790	Folate biosynthesis	26	3	0.874491	0.976654
path:hsa04612	Antigen processing and presentation	68	10	0.876769	0.976654
path:hsa04392	Hippo signaling pathway - multiple species	29	7	0.881912	0.979284
path:hsa05322	Systemic lupus erythematosus	115	12	0.885191	0.979834
path:hsa05320	Autoimmune thyroid disease	48	5	0.8913	0.983503
path:hsa04260	Cardiac muscle contraction	78	14	0.909761	1
path:hsa05033	Nicotine addiction	36	7	0.915341	1
path:hsa05010	Alzheimer disease	359	73	0.917297	1
path:hsa05020	Prion disease	253	44	0.920961	1
path:hsa00860	Porphyrin metabolism	40	3	0.927078	1
path:hsa03022	Basal transcription factors	41	5	0.937438	1
path:hsa04950	Maturity onset diabetes of the young	26	3	0.944418	1
path:hsa00830	Retinol metabolism	66	5	0.946891	1
path:hsa04740	Olfactory transduction	389	28	0.948369	1
path:hsa00190	Oxidative phosphorylation	117	14	0.953698	1
path:hsa03008	Ribosome biogenesis in eukaryotes	69	8	0.954895	1
path:hsa00670	One carbon pool by folate	20	2	0.96129	1
path:hsa00970	Aminoacyl-tRNA biosynthesis	43	6	0.963553	1
path:hsa04136	Autophagy - other	30	4	0.964172	1
path:hsa03410	Base excision repair	32	3	0.968655	1
path:hsa03018	RNA degradation	76	11	0.970083	1
path:hsa03430	Mismatch repair	22	2	0.970853	1
path:hsa05022	Pathways of neurodegeneration - multiple diseases	449	90	0.973371	1
path:hsa00250	Alanine, aspartate and glutamate metabolism	36	4	0.984268	1
path:hsa00140	Steroid hormone biosynthesis	61	4	0.984767	1
path:hsa03030	DNA replication	34	3	0.985652	1
path:hsa03020	RNA polymerase	33	2	0.987001	1
path:hsa03420	Nucleotide excision repair	43	4	0.989371	1
path:hsa04115	p53 signaling pathway	73	10	0.992877	1
path:hsa05012	Parkinson disease	245	36	0.994817	1
path:hsa03013	Nucleocytoplasmic transport	101	12	0.995976	1
path:hsa03050	Proteasome	46	3	0.996427	1
path:hsa03010	Ribosome	127	8	0.996475	1
path:hsa05014	Amyotrophic lateral sclerosis	341	49	0.999575	1
path:hsa03040	Spliceosome	128	9	0.999966	1
path:hsa05168	Herpes simplex virus 1 infection	489	48	0.999995	1

## Sheet: Table S9_KEGG_Black_American
Table S9. KEGG testing for top 10,000 DMP, Black American
KEGG_Path	Description	N	DE	P.DE	FDR
path:hsa04750	Inflammatory mediator regulation of TRP channels	97	46	0.000904452	0.292183
path:hsa04724	Glutamatergic synapse	113	53	0.0020621	0.292183
path:hsa04912	GnRH signaling pathway	91	40	0.00415883	0.292183
path:hsa05032	Morphine addiction	88	41	0.0077697	0.292183
path:hsa04725	Cholinergic synapse	112	49	0.00838472	0.292183
path:hsa05166	Human T-cell leukemia virus 1 infection	214	75	0.00934044	0.292183
path:hsa04015	Rap1 signaling pathway	207	81	0.0100591	0.292183
path:hsa04022	cGMP-PKG signaling pathway	161	62	0.0103764	0.292183
path:hsa04611	Platelet activation	123	49	0.0118235	0.292183
path:hsa04071	Sphingolipid signaling pathway	118	47	0.0118589	0.292183
path:hsa04640	Hematopoietic cell lineage	91	29	0.0127212	0.292183
path:hsa04973	Carbohydrate digestion and absorption	45	19	0.0133526	0.292183
path:hsa04114	Oocyte meiosis	118	42	0.0137606	0.292183
path:hsa04728	Dopaminergic synapse	128	52	0.0145146	0.292183
path:hsa04530	Tight junction	162	58	0.0145302	0.292183
path:hsa04072	Phospholipase D signaling pathway	144	60	0.0149005	0.292183
path:hsa05150	Staphylococcus aureus infection	90	21	0.0169229	0.292183
path:hsa00360	Phenylalanine metabolism	14	7	0.0174122	0.292183
path:hsa04020	Calcium signaling pathway	228	84	0.017642	0.292183
path:hsa04270	Vascular smooth muscle contraction	132	49	0.0177452	0.292183
path:hsa04918	Thyroid hormone synthesis	73	30	0.0184343	0.292183
path:hsa04014	Ras signaling pathway	228	83	0.0191583	0.292183
path:hsa04360	Axon guidance	175	73	0.0203232	0.292183
path:hsa00533	Glycosaminoglycan biosynthesis - keratan sulfate	14	8	0.0217523	0.292183
path:hsa05202	Transcriptional misregulation in cancer	183	64	0.0219669	0.292183
path:hsa05200	Pathways in cancer	515	168	0.0232099	0.292183
path:hsa05418	Fluid shear stress and atherosclerosis	137	45	0.0243914	0.292183
path:hsa03260	Virion - Human immunodeficiency virus	5	3	0.0247449	0.292183
path:hsa04727	GABAergic synapse	84	36	0.0251727	0.292183
path:hsa01521	EGFR tyrosine kinase inhibitor resistance	77	35	0.0257703	0.292183
path:hsa04915	Estrogen signaling pathway	137	49	0.0258262	0.292183
path:hsa04520	Adherens junction	70	32	0.0277096	0.292183
path:hsa00500	Starch and sucrose metabolism	34	13	0.0280066	0.292183
path:hsa05163	Human cytomegalovirus infection	222	74	0.0282222	0.292183
path:hsa00350	Tyrosine metabolism	34	12	0.0298631	0.300338
path:hsa04514	Cell adhesion molecules	142	49	0.0307606	0.30077
path:hsa04668	TNF signaling pathway	109	37	0.0322925	0.307215
path:hsa04962	Vasopressin-regulated water reabsorption	43	17	0.0352342	0.314567
path:hsa04062	Chemokine signaling pathway	189	61	0.0354777	0.314567
path:hsa04930	Type II diabetes mellitus	45	21	0.0360686	0.314567
path:hsa04630	JAK-STAT signaling pathway	152	45	0.0366399	0.314567
path:hsa05160	Hepatitis C	152	48	0.0378197	0.316965
path:hsa04924	Renin secretion	68	26	0.0397245	0.318272
path:hsa04261	Adrenergic signaling in cardiomyocytes	144	55	0.039784	0.318272
path:hsa05033	Nicotine addiction	36	16	0.0421597	0.324798
path:hsa04713	Circadian entrainment	96	40	0.0427802	0.324798
path:hsa01524	Platinum drug resistance	71	24	0.0433679	0.324798
path:hsa04390	Hippo signaling pathway	155	58	0.046042	0.333285
path:hsa00514	Other types of O-glycan biosynthesis	45	19	0.0465832	0.333285
path:hsa04935	Growth hormone synthesis, secretion and action	118	46	0.048644	0.333285
path:hsa04151	PI3K-Akt signaling pathway	342	112	0.0490343	0.333285
path:hsa04971	Gastric acid secretion	75	31	0.0492353	0.333285
path:hsa00052	Galactose metabolism	29	12	0.0510788	0.339241
path:hsa00524	Neomycin, kanamycin and gentamicin biosynthesis	5	4	0.0525886	0.3428
path:hsa05221	Acute myeloid leukemia	64	26	0.0577006	0.362947
path:hsa04928	Parathyroid hormone synthesis, secretion and action	105	42	0.0603921	0.362947
path:hsa04350	TGF-beta signaling pathway	94	32	0.0617517	0.362947
path:hsa04060	Cytokine-cytokine receptor interaction	280	59	0.0618345	0.362947
path:hsa05152	Tuberculosis	173	49	0.0622206	0.362947
path:hsa05161	Hepatitis B	155	50	0.0628244	0.362947
path:hsa00512	Mucin type O-glycan biosynthesis	35	15	0.0628971	0.362947
path:hsa04670	Leukocyte transendothelial migration	108	37	0.0641186	0.364028
path:hsa05031	Amphetamine addiction	66	26	0.0661514	0.369608
path:hsa05100	Bacterial invasion of epithelial cells	76	30	0.0700332	0.378981
path:hsa04380	Osteoclast differentiation	124	40	0.0724596	0.378981
path:hsa05146	Amoebiasis	98	34	0.0735164	0.378981
path:hsa00010	Glycolysis / Gluconeogenesis	64	19	0.073637	0.378981
path:hsa04979	Cholesterol metabolism	51	17	0.0740968	0.378981
path:hsa04970	Salivary secretion	90	30	0.0742889	0.378981
path:hsa00604	Glycosphingolipid biosynthesis - ganglio series	15	8	0.0793589	0.390218
path:hsa04371	Apelin signaling pathway	138	48	0.0807577	0.390218
path:hsa05144	Malaria	49	15	0.0811983	0.390218
path:hsa05140	Leishmaniasis	71	21	0.0820142	0.390218
path:hsa04722	Neurotrophin signaling pathway	114	42	0.0839582	0.390218
path:hsa04660	T cell receptor signaling pathway	99	36	0.0842164	0.390218
path:hsa01522	Endocrine resistance	95	37	0.0848993	0.390218
path:hsa04742	Taste transduction	83	24	0.0853602	0.390218
path:hsa05220	Chronic myeloid leukemia	74	29	0.0869993	0.392612
path:hsa03264	Virion - Flavivirus	4	2	0.0897304	0.399811
path:hsa04080	Neuroactive ligand-receptor interaction	342	83	0.0928593	0.405417
path:hsa04070	Phosphatidylinositol signaling system	92	35	0.0932921	0.405417
path:hsa04720	Long-term potentiation	64	26	0.0979402	0.420426
path:hsa04218	Cellular senescence	153	51	0.100451	0.425432
path:hsa04961	Endocrine and other factor-regulated calcium reabsorption	51	21	0.101523	0.425432
path:hsa05135	Yersinia infection	130	45	0.106008	0.434356
path:hsa05214	Glioma	74	29	0.108847	0.434356
path:hsa04650	Natural killer cell mediated cytotoxicity	120	34	0.109581	0.434356
path:hsa04510	Focal adhesion	193	72	0.109899	0.434356
path:hsa04625	C-type lectin receptor signaling pathway	103	34	0.110118	0.434356
path:hsa00603	Glycosphingolipid biosynthesis - globo and isoglobo series	14	6	0.111057	0.434356
path:hsa04916	Melanogenesis	101	36	0.116132	0.449215
path:hsa05235	PD-L1 expression and PD-1 checkpoint pathway in cancer	88	30	0.120019	0.455398
path:hsa00340	Histidine metabolism	20	7	0.120318	0.455398
path:hsa05133	Pertussis	75	20	0.123641	0.462994
path:hsa04927	Cortisol synthesis and secretion	63	25	0.127875	0.469869
path:hsa05130	Pathogenic Escherichia coli infection	189	56	0.128836	0.469869
path:hsa04664	Fc epsilon RI signaling pathway	66	24	0.130903	0.469869
path:hsa00920	Sulfur metabolism	10	4	0.132071	0.469869
path:hsa04061	Viral protein interaction with cytokine and cytokine receptor	97	19	0.133728	0.469869
path:hsa04925	Aldosterone synthesis and secretion	95	36	0.136034	0.469869
path:hsa05143	African trypanosomiasis	36	11	0.136714	0.469869
path:hsa05321	Inflammatory bowel disease	61	18	0.137315	0.469869
path:hsa05310	Asthma	27	7	0.13749	0.469869
path:hsa00470	D-Amino acid metabolism	6	3	0.142107	0.480979
path:hsa04010	MAPK signaling pathway	283	95	0.14416	0.483279
path:hsa05017	Spinocerebellar ataxia	139	46	0.147	0.485987
path:hsa04145	Phagosome	145	39	0.148499	0.485987
path:hsa05210	Colorectal cancer	85	30	0.149137	0.485987
path:hsa05223	Non-small cell lung cancer	71	28	0.151481	0.485987
path:hsa04974	Protein digestion and absorption	96	32	0.151871	0.485987
path:hsa05030	Cocaine addiction	47	18	0.155446	0.488176
path:hsa05167	Kaposi sarcoma-associated herpesvirus infection	192	56	0.157503	0.488176
path:hsa01210	2-Oxocarboxylic acid metabolism	18	6	0.158072	0.488176
path:hsa03320	PPAR signaling pathway	72	21	0.158593	0.488176
path:hsa04540	Gap junction	87	31	0.159489	0.488176
path:hsa04658	Th1 and Th2 cell differentiation	88	29	0.16269	0.493681
path:hsa04152	AMPK signaling pathway	118	41	0.166373	0.50054
path:hsa05145	Toxoplasmosis	106	34	0.173735	0.511954
path:hsa04931	Insulin resistance	105	35	0.174115	0.511954
path:hsa02010	ABC transporters	43	16	0.17453	0.511954
path:hsa04910	Insulin signaling pathway	131	43	0.178258	0.51418
path:hsa04621	NOD-like receptor signaling pathway	175	43	0.180124	0.51418
path:hsa04512	ECM-receptor interaction	86	32	0.180702	0.51418
path:hsa04723	Retrograde endocannabinoid signaling	134	43	0.181132	0.51418
path:hsa04929	GnRH secretion	62	24	0.184113	0.518462
path:hsa04110	Cell cycle	123	36	0.185762	0.518955
path:hsa00532	Glycosaminoglycan biosynthesis - chondroitin sulfate / dermatan sulfate	19	8	0.188376	0.522114
path:hsa05212	Pancreatic cancer	73	26	0.196072	0.537014
path:hsa04933	AGE-RAGE signaling pathway in diabetic complications	95	32	0.198581	0.537014
path:hsa04024	cAMP signaling pathway	215	68	0.199385	0.537014
path:hsa00230	Purine metabolism	123	38	0.20091	0.537014
path:hsa00380	Tryptophan metabolism	39	11	0.20138	0.537014
path:hsa05216	Thyroid cancer	37	14	0.210323	0.556645
path:hsa05165	Human papillomavirus infection	323	100	0.212182	0.557372
path:hsa04726	Serotonergic synapse	108	34	0.214021	0.558041
path:hsa05203	Viral carcinogenesis	187	54	0.216204	0.559587
path:hsa04657	IL-17 signaling pathway	90	22	0.218637	0.5602
path:hsa04810	Regulation of actin cytoskeleton	218	71	0.224444	0.5602
path:hsa05218	Melanoma	70	24	0.224854	0.5602
path:hsa04914	Progesterone-mediated oocyte maturation	89	29	0.226175	0.5602
path:hsa04211	Longevity regulating pathway	88	31	0.227891	0.5602
path:hsa05417	Lipid and atherosclerosis	209	57	0.228702	0.5602
path:hsa00260	Glycine, serine and threonine metabolism	35	9	0.229015	0.5602
path:hsa04066	HIF-1 signaling pathway	105	34	0.231123	0.5602
path:hsa04215	Apoptosis - multiple species	31	10	0.232159	0.5602
path:hsa04911	Insulin secretion	83	30	0.232356	0.5602
path:hsa00290	Valine, leucine and isoleucine biosynthesis	4	2	0.234361	0.561191
path:hsa04926	Relaxin signaling pathway	126	41	0.240006	0.570824
path:hsa00330	Arginine and proline metabolism	46	12	0.249224	0.588771
path:hsa05222	Small cell lung cancer	88	30	0.260122	0.61042
path:hsa04392	Hippo signaling pathway - multiple species	29	12	0.262739	0.612478
path:hsa00410	beta-Alanine metabolism	31	10	0.270217	0.625767
path:hsa00051	Fructose and mannose metabolism	32	10	0.276137	0.629408
path:hsa04064	NF-kappa B signaling pathway	95	27	0.27762	0.629408
path:hsa04977	Vitamin digestion and absorption	23	7	0.281168	0.629408
path:hsa05231	Choline metabolism in cancer	95	33	0.281542	0.629408
path:hsa04210	Apoptosis	132	37	0.285306	0.629408
path:hsa05213	Endometrial cancer	56	21	0.285623	0.629408
path:hsa04960	Aldosterone-regulated sodium reabsorption	36	13	0.286522	0.629408
path:hsa04730	Long-term depression	58	21	0.29036	0.629408
path:hsa04213	Longevity regulating pathway - multiple species	61	21	0.291255	0.629408
path:hsa04922	Glucagon signaling pathway	99	30	0.292945	0.629408
path:hsa04012	ErbB signaling pathway	81	30	0.293411	0.629408
path:hsa05414	Dilated cardiomyopathy	92	32	0.296476	0.629408
path:hsa04972	Pancreatic secretion	99	28	0.298427	0.629408
path:hsa00770	Pantothenate and CoA biosynthesis	21	7	0.29958	0.629408
path:hsa04921	Oxytocin signaling pathway	152	51	0.299847	0.629408
path:hsa04659	Th17 cell differentiation	103	31	0.301695	0.629408
path:hsa00400	Phenylalanine, tyrosine and tryptophan biosynthesis	6	2	0.302187	0.629408
path:hsa05215	Prostate cancer	94	32	0.305123	0.631074
path:hsa00565	Ether lipid metabolism	50	13	0.306573	0.631074
path:hsa05206	MicroRNAs in cancer	301	68	0.322098	0.659178
path:hsa05217	Basal cell carcinoma	63	20	0.324301	0.65985
path:hsa05211	Renal cell carcinoma	65	22	0.331383	0.670384
path:hsa05412	Arrhythmogenic right ventricular cardiomyopathy	74	27	0.340805	0.676946
path:hsa05131	Shigellosis	238	66	0.341313	0.676946
path:hsa05323	Rheumatoid arthritis	89	20	0.341428	0.676946
path:hsa04666	Fc gamma R-mediated phagocytosis	95	31	0.342319	0.676946
path:hsa04330	Notch signaling pathway	58	19	0.348549	0.685416
path:hsa04744	Phototransduction	27	7	0.351732	0.685597
path:hsa00030	Pentose phosphate pathway	25	7	0.358609	0.685597
path:hsa00220	Arginine biosynthesis	20	6	0.358618	0.685597
path:hsa00520	Amino sugar and nucleotide sugar metabolism	48	13	0.358921	0.685597
path:hsa05205	Proteoglycans in cancer	199	63	0.359899	0.685597
path:hsa00130	Ubiquinone and other terpenoid-quinone biosynthesis	11	3	0.360328	0.685597
path:hsa01200	Carbon metabolism	105	26	0.362927	0.68683
path:hsa04923	Regulation of lipolysis in adipocytes	56	18	0.365465	0.687934
path:hsa04913	Ovarian steroidogenesis	50	15	0.371452	0.694569
path:hsa05132	Salmonella infection	240	63	0.372936	0.694569
path:hsa00531	Glycosaminoglycan degradation	18	6	0.375361	0.695406
path:hsa04932	Non-alcoholic fatty liver disease	148	36	0.380077	0.697307
path:hsa04068	FoxO signaling pathway	127	37	0.381277	0.697307
path:hsa05207	Chemical carcinogenesis - receptor activation	205	54	0.38233	0.697307
path:hsa00310	Lysine degradation	61	19	0.391783	0.707554
path:hsa00120	Primary bile acid biosynthesis	17	4	0.391969	0.707554
path:hsa04370	VEGF signaling pathway	59	19	0.398389	0.71161
path:hsa00790	Folate biosynthesis	26	6	0.398842	0.71161
path:hsa00450	Selenocompound metabolism	17	5	0.401516	0.71161
path:hsa04662	B cell receptor signaling pathway	78	23	0.402302	0.71161
path:hsa00750	Vitamin B6 metabolism	6	2	0.410132	0.721833
path:hsa04940	Type I diabetes mellitus	41	10	0.412734	0.722798
path:hsa00061	Fatty acid biosynthesis	16	6	0.41718	0.726967
path:hsa04721	Synaptic vesicle cycle	78	24	0.42137	0.727422
path:hsa04964	Proximal tubule bicarbonate reclamation	21	6	0.421574	0.727422
path:hsa00601	Glycosphingolipid biosynthesis - lacto and neolacto series	27	7	0.424558	0.72745
path:hsa00730	Thiamine metabolism	15	5	0.425723	0.72745
path:hsa00250	Alanine, aspartate and glutamate metabolism	36	10	0.427908	0.72765
path:hsa04976	Bile secretion	88	22	0.436427	0.738569
path:hsa03060	Protein export	23	5	0.461646	0.775132
path:hsa04610	Complement and coagulation cascades	83	16	0.464063	0.775132
path:hsa04936	Alcoholic liver disease	138	33	0.464639	0.775132
path:hsa00592	alpha-Linolenic acid metabolism	26	6	0.479746	0.794979
path:hsa00534	Glycosaminoglycan biosynthesis - heparan sulfate / heparin	23	7	0.481053	0.794979
path:hsa05034	Alcoholism	165	38	0.484795	0.79742
path:hsa04917	Prolactin signaling pathway	70	21	0.494871	0.80971
path:hsa05134	Legionellosis	57	13	0.498065	0.80971
path:hsa00513	Various types of N-glycan biosynthesis	38	11	0.499168	0.80971
path:hsa04310	Wnt signaling pathway	164	51	0.50534	0.815961
path:hsa00480	Glutathione metabolism	55	10	0.512719	0.819113
path:hsa04934	Cushing syndrome	154	47	0.515261	0.819113
path:hsa03030	DNA replication	34	8	0.516362	0.819113
path:hsa05142	Chagas disease	100	26	0.516774	0.819113
path:hsa04340	Hedgehog signaling pathway	56	19	0.518927	0.819113
path:hsa01100	Metabolic pathways	1470	345	0.524396	0.821032
path:hsa05225	Hepatocellular carcinoma	166	48	0.524808	0.821032
path:hsa04613	Neutrophil extracellular trap formation	163	34	0.529579	0.824831
path:hsa04978	Mineral absorption	55	13	0.54095	0.83883
path:hsa00232	Caffeine metabolism	6	1	0.54941	0.839786
path:hsa05410	Hypertrophic cardiomyopathy	87	26	0.551622	0.839786
path:hsa05226	Gastric cancer	147	43	0.552876	0.839786
path:hsa05162	Measles	131	31	0.553816	0.839786
path:hsa00562	Inositol phosphate metabolism	69	21	0.555251	0.839786
path:hsa05224	Breast cancer	145	42	0.555881	0.839786
path:hsa05110	Vibrio cholerae infection	49	13	0.562848	0.846678
path:hsa04217	Necroptosis	149	31	0.565537	0.847102
path:hsa04150	mTOR signaling pathway	152	43	0.570492	0.850904
path:hsa01250	Biosynthesis of nucleotide sugars	37	9	0.572982	0.851012
path:hsa04140	Autophagy - animal	134	38	0.576264	0.852289
path:hsa04950	Maturity onset diabetes of the young	26	6	0.584483	0.857303
path:hsa05164	Influenza A	159	34	0.584525	0.857303
path:hsa04550	Signaling pathways regulating pluripotency of stem cells	139	39	0.592861	0.860498
path:hsa00982	Drug metabolism - cytochrome P450	68	8	0.594919	0.860498
path:hsa01232	Nucleotide metabolism	81	19	0.597361	0.860498
path:hsa00510	N-Glycan biosynthesis	49	12	0.601149	0.860498
path:hsa00600	Sphingolipid metabolism	52	13	0.602936	0.860498
path:hsa04614	Renin-angiotensin system	20	4	0.610172	0.860498
path:hsa05170	Human immunodeficiency virus 1 infection	204	51	0.612249	0.860498
path:hsa04260	Cardiac muscle contraction	78	19	0.613198	0.860498
path:hsa05016	Huntington disease	286	66	0.615091	0.860498
path:hsa05022	Pathways of neurodegeneration - multiple diseases	449	111	0.616443	0.860498
path:hsa01040	Biosynthesis of unsaturated fatty acids	27	7	0.619555	0.860498
path:hsa04975	Fat digestion and absorption	43	8	0.620675	0.860498
path:hsa01523	Antifolate resistance	29	7	0.621515	0.860498
path:hsa00591	Linoleic acid metabolism	30	5	0.623296	0.860498
path:hsa04966	Collecting duct acid secretion	27	6	0.623372	0.860498
path:hsa05415	Diabetic cardiomyopathy	180	41	0.630701	0.867214
path:hsa00590	Arachidonic acid metabolism	61	11	0.636173	0.869647
path:hsa03015	mRNA surveillance pathway	85	20	0.640334	0.869647
path:hsa04142	Lysosome	127	31	0.640965	0.869647
path:hsa05204	Chemical carcinogenesis - DNA adducts	67	8	0.645838	0.869647
path:hsa01240	Biosynthesis of cofactors	150	30	0.652742	0.869647
path:hsa05010	Alzheimer disease	359	86	0.653274	0.869647
path:hsa05332	Graft-versus-host disease	37	6	0.65652	0.869647
path:hsa05020	Prion disease	253	54	0.657992	0.869647
path:hsa04115	p53 signaling pathway	73	18	0.659259	0.869647
path:hsa01230	Biosynthesis of amino acids	67	14	0.659979	0.869647
path:hsa03267	Virion - Adenovirus	4	1	0.6615	0.869647
path:hsa04920	Adipocytokine signaling pathway	66	18	0.662118	0.869647
path:hsa01212	Fatty acid metabolism	55	14	0.677318	0.883245
path:hsa00760	Nicotinate and nicotinamide metabolism	35	7	0.677489	0.883245
path:hsa04144	Endocytosis	246	67	0.682344	0.886291
path:hsa00983	Drug metabolism - other enzymes	79	12	0.684869	0.886301
path:hsa03460	Fanconi anemia pathway	51	11	0.689076	0.888479
path:hsa00040	Pentose and glucuronate interconversions	35	5	0.693189	0.89052
path:hsa05169	Epstein-Barr virus infection	195	46	0.698162	0.893647
path:hsa05230	Central carbon metabolism in cancer	67	19	0.707304	0.902069
path:hsa05219	Bladder cancer	40	11	0.711607	0.90428
path:hsa04136	Autophagy - other	30	7	0.722622	0.914974
path:hsa00440	Phosphonate and phosphinate metabolism	5	1	0.729335	0.918938
path:hsa05320	Autoimmune thyroid disease	48	7	0.732746	0.918938
path:hsa03266	Virion - Herpesvirus	8	2	0.737706	0.918938
path:hsa00640	Propanoate metabolism	32	7	0.737851	0.918938
path:hsa04122	Sulfur relay system	8	1	0.738806	0.918938
path:hsa00053	Ascorbate and aldarate metabolism	29	3	0.743762	0.921846
path:hsa04623	Cytosolic DNA-sensing pathway	61	8	0.746432	0.921909
path:hsa00561	Glycerolipid metabolism	58	14	0.761606	0.934303
path:hsa04672	Intestinal immune network for IgA production	44	7	0.761776	0.934303
path:hsa04146	Peroxisome	80	15	0.765743	0.934539
path:hsa04130	SNARE interactions in vesicular transport	32	6	0.768178	0.934539
path:hsa05171	Coronavirus disease - COVID-19	217	37	0.776342	0.934539
path:hsa04120	Ubiquitin mediated proteolysis	134	32	0.777871	0.934539
path:hsa04714	Thermogenesis	213	46	0.778417	0.934539
path:hsa04620	Toll-like receptor signaling pathway	99	18	0.780279	0.934539
path:hsa00240	Pyrimidine metabolism	55	11	0.780553	0.934539
path:hsa00980	Metabolism of xenobiotics by cytochrome P450	76	8	0.786965	0.939023
path:hsa05330	Allograft rejection	34	5	0.789874	0.93931
path:hsa00270	Cysteine and methionine metabolism	49	9	0.815265	0.965234
path:hsa05014	Amyotrophic lateral sclerosis	341	71	0.817288	0.965234
path:hsa00100	Steroid biosynthesis	18	3	0.8199	0.965234
path:hsa05416	Viral myocarditis	55	12	0.824981	0.965654
path:hsa00062	Fatty acid elongation	27	5	0.825744	0.965654
path:hsa05208	Chemical carcinogenesis - reactive oxygen species	202	40	0.834685	0.969798
path:hsa00564	Glycerophospholipid metabolism	95	22	0.839315	0.969798
path:hsa03410	Base excision repair	32	5	0.840259	0.969798
path:hsa04141	Protein processing in endoplasmic reticulum	164	34	0.840329	0.969798
path:hsa04919	Thyroid hormone signaling pathway	117	33	0.843063	0.969798
path:hsa03250	Viral life cycle - HIV-1	63	12	0.861883	0.988218
path:hsa03450	Non-homologous end-joining	13	2	0.868406	0.992464
path:hsa03420	Nucleotide excision repair	43	7	0.884523	1
path:hsa00620	Pyruvate metabolism	46	7	0.886603	1
path:hsa00970	Aminoacyl-tRNA biosynthesis	43	8	0.887288	1
path:hsa05340	Primary immunodeficiency	32	5	0.889359	1
path:hsa05322	Systemic lupus erythematosus	115	13	0.909003	1
path:hsa00280	Valine, leucine and isoleucine degradation	47	8	0.910864	1
path:hsa00630	Glyoxylate and dicarboxylate metabolism	30	4	0.912847	1
path:hsa03430	Mismatch repair	22	3	0.916072	1
path:hsa04612	Antigen processing and presentation	68	10	0.924445	1
path:hsa04137	Mitophagy - animal	69	13	0.939978	1
path:hsa00140	Steroid hormone biosynthesis	61	6	0.940458	1
path:hsa00860	Porphyrin metabolism	40	3	0.951323	1
path:hsa04216	Ferroptosis	38	6	0.953531	1
path:hsa04622	RIG-I-like receptor signaling pathway	66	8	0.959311	1
path:hsa03022	Basal transcription factors	41	5	0.959624	1
path:hsa00020	Citrate cycle (TCA cycle)	28	3	0.960581	1
path:hsa00071	Fatty acid degradation	42	5	0.960633	1
path:hsa05012	Parkinson disease	245	44	0.962148	1
path:hsa00515	Mannose type O-glycan biosynthesis	23	3	0.963259	1
path:hsa00190	Oxidative phosphorylation	117	15	0.964621	1
path:hsa05120	Epithelial cell signaling in Helicobacter pylori infection	68	12	0.965586	1
path:hsa00900	Terpenoid backbone biosynthesis	23	2	0.967898	1
path:hsa00830	Retinol metabolism	66	5	0.970515	1
path:hsa00511	Other glycan degradation	18	2	0.970796	1
path:hsa00670	One carbon pool by folate	20	2	0.970852	1
path:hsa03440	Homologous recombination	39	5	0.97386	1
path:hsa04740	Olfactory transduction	389	30	0.976654	1
path:hsa00430	Taurine and hypotaurine metabolism	16	1	0.978194	1
path:hsa00910	Nitrogen metabolism	15	1	0.97947	1
path:hsa04710	Circadian rhythm	34	5	0.980235	1
path:hsa03018	RNA degradation	76	11	0.984538	1
path:hsa00650	Butanoate metabolism	27	2	0.990286	1
path:hsa03013	Nucleocytoplasmic transport	101	14	0.991818	1
path:hsa03020	RNA polymerase	33	2	0.992092	1
path:hsa00563	Glycosylphosphatidylinositol (GPI)-anchor biosynthesis	25	1	0.995482	1
path:hsa03050	Proteasome	46	3	0.998103	1
path:hsa03010	Ribosome	127	8	0.99914	1
path:hsa05168	Herpes simplex virus 1 infection	489	63	0.999346	1
path:hsa03008	Ribosome biogenesis in eukaryotes	69	4	0.999772	1
path:hsa03040	Spliceosome	128	7	1	1

## Sheet: Table S10_KEGG_Hispanic_Latino
Table S10. KEGG testing for top 10,000 DMPs, Hispanic-Latino
KEGG_Path	Description	N	DE	P.DE	FDR
path:hsa04810	Regulation of actin cytoskeleton	218	91	0.000118358	0.0416619
path:hsa04924	Renin secretion	68	32	0.000509424	0.0717612
path:hsa04611	Platelet activation	123	54	0.000622399	0.0717612
path:hsa04727	GABAergic synapse	84	41	0.000924067	0.0717612
path:hsa04270	Vascular smooth muscle contraction	132	54	0.00116642	0.0717612
path:hsa04015	Rap1 signaling pathway	207	85	0.00155629	0.0717612
path:hsa04371	Apelin signaling pathway	138	56	0.00199928	0.0717612
path:hsa04971	Gastric acid secretion	75	36	0.00205446	0.0717612
path:hsa03260	Virion - Human immunodeficiency virus	5	4	0.00213563	0.0717612
path:hsa04725	Cholinergic synapse	112	51	0.00232133	0.0717612
path:hsa04911	Insulin secretion	83	39	0.00243651	0.0717612
path:hsa04713	Circadian entrainment	96	45	0.00244641	0.0717612
path:hsa04062	Chemokine signaling pathway	189	67	0.00265376	0.0718556
path:hsa04360	Axon guidance	175	77	0.00311017	0.0781985
path:hsa04014	Ras signaling pathway	228	87	0.00362105	0.0808402
path:hsa04060	Cytokine-cytokine receptor interaction	280	67	0.00379403	0.0808402
path:hsa04261	Adrenergic signaling in cardiomyocytes	144	60	0.00390421	0.0808402
path:hsa04921	Oxytocin signaling pathway	152	63	0.00447948	0.0875988
path:hsa04020	Calcium signaling pathway	228	87	0.00508548	0.0942152
path:hsa04640	Hematopoietic cell lineage	91	30	0.00695484	0.122405
path:hsa04514	Cell adhesion molecules	142	52	0.00762786	0.127857
path:hsa04666	Fc gamma R-mediated phagocytosis	95	40	0.00851215	0.136194
path:hsa05146	Amoebiasis	98	38	0.00964343	0.147586
path:hsa04071	Sphingolipid signaling pathway	118	47	0.0110424	0.161955
path:hsa04726	Serotonergic synapse	108	41	0.011733	0.165201
path:hsa00512	Mucin type O-glycan biosynthesis	35	17	0.0125587	0.170025
path:hsa04520	Adherens junction	70	33	0.0139782	0.182235
path:hsa04022	cGMP-PKG signaling pathway	161	61	0.0146438	0.184093
path:hsa04961	Endocrine and other factor-regulated calcium reabsorption	51	24	0.0152335	0.184903
path:hsa05134	Legionellosis	57	20	0.0174272	0.202394
path:hsa04061	Viral protein interaction with cytokine and cytokine receptor	97	23	0.0178245	0.202394
path:hsa05163	Human cytomegalovirus infection	222	75	0.0185372	0.203909
path:hsa04530	Tight junction	162	57	0.0210547	0.224584
path:hsa04724	Glutamatergic synapse	113	48	0.0247361	0.256092
path:hsa05170	Human immunodeficiency virus 1 infection	204	65	0.026223	0.260577
path:hsa05166	Human T-cell leukemia virus 1 infection	214	72	0.0270964	0.260577
path:hsa04973	Carbohydrate digestion and absorption	45	18	0.0280702	0.260577
path:hsa04970	Salivary secretion	90	32	0.0281305	0.260577
path:hsa04510	Focal adhesion	193	76	0.0289629	0.260615
path:hsa04010	MAPK signaling pathway	283	101	0.0296153	0.260615
path:hsa05135	Yersinia infection	130	48	0.033159	0.281208
path:hsa05143	African trypanosomiasis	36	13	0.0335533	0.281208
path:hsa04928	Parathyroid hormone synthesis, secretion and action	105	43	0.0360764	0.286877
path:hsa04080	Neuroactive ligand-receptor interaction	342	87	0.0360863	0.286877
path:hsa00565	Ether lipid metabolism	50	17	0.0384861	0.286877
path:hsa00920	Sulfur metabolism	10	5	0.0386615	0.286877
path:hsa04350	TGF-beta signaling pathway	94	33	0.0387369	0.286877
path:hsa04024	cAMP signaling pathway	215	74	0.0391196	0.286877
path:hsa05100	Bacterial invasion of epithelial cells	76	31	0.040766	0.288054
path:hsa05033	Nicotine addiction	36	16	0.0409167	0.288054
path:hsa04072	Phospholipase D signaling pathway	144	57	0.0433151	0.292994
path:hsa04151	PI3K-Akt signaling pathway	342	112	0.0437301	0.292994
path:hsa04750	Inflammatory mediator regulation of TRP channels	97	39	0.0444204	0.292994
path:hsa04625	C-type lectin receptor signaling pathway	103	36	0.0471316	0.292994
path:hsa05414	Dilated cardiomyopathy	92	37	0.0472748	0.292994
path:hsa04730	Long-term depression	58	25	0.0473828	0.292994
path:hsa04380	Osteoclast differentiation	124	41	0.047445	0.292994
path:hsa05412	Arrhythmogenic right ventricular cardiomyopathy	74	32	0.0487529	0.29588
path:hsa00380	Tryptophan metabolism	39	13	0.0615924	0.36538
path:hsa04310	Wnt signaling pathway	164	60	0.0622807	0.36538
path:hsa05031	Amphetamine addiction	66	26	0.063379	0.365728
path:hsa04974	Protein digestion and absorption	96	34	0.0681252	0.384508
path:hsa04540	Gap junction	87	33	0.0688182	0.384508
path:hsa00770	Pantothenate and CoA biosynthesis	21	9	0.0724423	0.398433
path:hsa04916	Melanogenesis	101	37	0.0756696	0.40978
path:hsa04610	Complement and coagulation cascades	83	21	0.0785031	0.418683
path:hsa05144	Malaria	49	15	0.0806827	0.42317
path:hsa00514	Other types of O-glycan biosynthesis	45	18	0.0830485	0.42317
path:hsa05417	Lipid and atherosclerosis	209	61	0.0834482	0.42317
path:hsa05032	Morphine addiction	88	36	0.0841531	0.42317
path:hsa04012	ErbB signaling pathway	81	33	0.0993826	0.481586
path:hsa05410	Hypertrophic cardiomyopathy	87	32	0.0996353	0.481586
path:hsa04960	Aldosterone-regulated sodium reabsorption	36	15	0.0999532	0.481586
path:hsa04913	Ovarian steroidogenesis	50	18	0.101242	0.481586
path:hsa05211	Renal cell carcinoma	65	25	0.105115	0.493338
path:hsa04930	Type II diabetes mellitus	45	19	0.111223	0.510266
path:hsa00603	Glycosphingolipid biosynthesis - globo and isoglobo series	14	6	0.111621	0.510266
path:hsa00590	Arachidonic acid metabolism	61	16	0.11332	0.511394
path:hsa04114	Oocyte meiosis	118	37	0.115671	0.515396
path:hsa04927	Cortisol synthesis and secretion	63	25	0.120697	0.531068
path:hsa05323	Rheumatoid arthritis	89	23	0.123572	0.537003
path:hsa04912	GnRH signaling pathway	91	33	0.126021	0.53863
path:hsa04925	Aldosterone synthesis and secretion	95	36	0.127007	0.53863
path:hsa04068	FoxO signaling pathway	127	41	0.134507	0.56365
path:hsa04933	AGE-RAGE signaling pathway in diabetic complications	95	33	0.137816	0.570722
path:hsa05200	Pathways in cancer	515	158	0.140812	0.573966
path:hsa04720	Long-term potentiation	64	25	0.141861	0.573966
path:hsa04915	Estrogen signaling pathway	137	44	0.145366	0.577867
path:hsa05231	Choline metabolism in cancer	95	35	0.146108	0.577867
path:hsa05030	Cocaine addiction	47	18	0.151022	0.590663
path:hsa04722	Neurotrophin signaling pathway	114	40	0.154319	0.596924
path:hsa04211	Longevity regulating pathway	88	32	0.157775	0.603661
path:hsa05204	Chemical carcinogenesis - DNA adducts	67	12	0.160565	0.607731
path:hsa04923	Regulation of lipolysis in adipocytes	56	20	0.172918	0.647523
path:hsa04929	GnRH secretion	62	24	0.175157	0.648109
path:hsa04935	Growth hormone synthesis, secretion and action	118	42	0.177527	0.648109
path:hsa05202	Transcriptional misregulation in cancer	183	57	0.178598	0.648109
path:hsa05212	Pancreatic cancer	73	26	0.18849	0.665713
path:hsa04934	Cushing syndrome	154	52	0.191542	0.665713
path:hsa05142	Chagas disease	100	30	0.192667	0.665713
path:hsa05205	Proteoglycans in cancer	199	66	0.193793	0.665713
path:hsa04742	Taste transduction	83	22	0.194957	0.665713
path:hsa00980	Metabolism of xenobiotics by cytochrome P450	76	13	0.197426	0.665713
path:hsa00230	Purine metabolism	123	38	0.19844	0.665713
path:hsa04213	Longevity regulating pathway - multiple species	61	22	0.198579	0.665713
path:hsa05130	Pathogenic Escherichia coli infection	189	54	0.20898	0.69397
path:hsa05207	Chemical carcinogenesis - receptor activation	205	57	0.214372	0.70135
path:hsa00982	Drug metabolism - cytochrome P450	68	11	0.215187	0.70135
path:hsa00500	Starch and sucrose metabolism	34	10	0.220308	0.705787
path:hsa04972	Pancreatic secretion	99	29	0.220807	0.705787
path:hsa04660	T cell receptor signaling pathway	99	33	0.222563	0.705787
path:hsa00524	Neomycin, kanamycin and gentamicin biosynthesis	5	3	0.226453	0.711711
path:hsa04926	Relaxin signaling pathway	126	41	0.229657	0.714543
path:hsa04728	Dopaminergic synapse	128	44	0.231415	0.714543
path:hsa04721	Synaptic vesicle cycle	78	26	0.238667	0.730528
path:hsa04070	Phosphatidylinositol signaling system	92	32	0.244907	0.743165
path:hsa04964	Proximal tubule bicarbonate reclamation	21	7	0.249434	0.750433
path:hsa05220	Chronic myeloid leukemia	74	26	0.256245	0.753551
path:hsa05152	Tuberculosis	173	44	0.256349	0.753551
path:hsa00340	Histidine metabolism	20	6	0.256892	0.753551
path:hsa05418	Fluid shear stress and atherosclerosis	137	38	0.259989	0.756331
path:hsa04664	Fc epsilon RI signaling pathway	66	22	0.266392	0.762387
path:hsa00410	beta-Alanine metabolism	31	10	0.269078	0.762387
path:hsa04650	Natural killer cell mediated cytotoxicity	120	31	0.27194	0.762387
path:hsa04064	NF-kappa B signaling pathway	95	27	0.275654	0.762387
path:hsa04668	TNF signaling pathway	109	31	0.280467	0.762387
path:hsa04966	Collecting duct acid secretion	27	8	0.28105	0.762387
path:hsa04210	Apoptosis	132	37	0.284451	0.762387
path:hsa05131	Shigellosis	238	67	0.285385	0.762387
path:hsa00010	Glycolysis / Gluconeogenesis	64	16	0.285835	0.762387
path:hsa04370	VEGF signaling pathway	59	20	0.287522	0.762387
path:hsa04723	Retrograde endocannabinoid signaling	134	41	0.287747	0.762387
path:hsa05221	Acute myeloid leukemia	64	22	0.290021	0.762387
path:hsa04066	HIF-1 signaling pathway	105	33	0.290227	0.762387
path:hsa05214	Glioma	74	26	0.295368	0.765921
path:hsa04931	Insulin resistance	105	33	0.295964	0.765921
path:hsa05218	Melanoma	70	23	0.300499	0.765921
path:hsa04978	Mineral absorption	55	15	0.302356	0.765921
path:hsa00534	Glycosaminoglycan biosynthesis - heparan sulfate / heparin	23	8	0.303655	0.765921
path:hsa04979	Cholesterol metabolism	51	14	0.306348	0.765921
path:hsa04657	IL-17 signaling pathway	90	21	0.306804	0.765921
path:hsa00630	Glyoxylate and dicarboxylate metabolism	30	8	0.316919	0.780314
path:hsa05161	Hepatitis B	155	44	0.317002	0.780314
path:hsa00052	Galactose metabolism	29	9	0.328831	0.80381
path:hsa04910	Insulin signaling pathway	131	40	0.353101	0.857184
path:hsa04918	Thyroid hormone synthesis	73	23	0.357788	0.862114
path:hsa00360	Phenylalanine metabolism	14	4	0.36003	0.862114
path:hsa00760	Nicotinate and nicotinamide metabolism	35	9	0.368112	0.875509
path:hsa02010	ABC transporters	43	14	0.381682	0.901693
path:hsa04512	ECM-receptor interaction	86	29	0.391307	0.905933
path:hsa04614	Renin-angiotensin system	20	5	0.391432	0.905933
path:hsa04144	Endocytosis	246	72	0.394947	0.905933
path:hsa00140	Steroid hormone biosynthesis	61	11	0.396082	0.905933
path:hsa04670	Leukocyte transendothelial migration	108	31	0.396346	0.905933
path:hsa05224	Breast cancer	145	44	0.400547	0.90963
path:hsa04950	Maturity onset diabetes of the young	26	7	0.404065	0.911736
path:hsa00750	Vitamin B6 metabolism	6	2	0.41122	0.921972
path:hsa05222	Small cell lung cancer	88	28	0.41708	0.92422
path:hsa03265	Virion - Lyssavirus	4	2	0.42007	0.92422
path:hsa05120	Epithelial cell signaling in Helicobacter pylori infection	68	19	0.420798	0.92422
path:hsa03320	PPAR signaling pathway	72	18	0.427625	0.92422
path:hsa00601	Glycosphingolipid biosynthesis - lacto and neolacto series	27	7	0.430919	0.92422
path:hsa04550	Signaling pathways regulating pluripotency of stem cells	139	41	0.434637	0.92422
path:hsa00591	Linoleic acid metabolism	30	6	0.438883	0.92422
path:hsa04962	Vasopressin-regulated water reabsorption	43	12	0.44144	0.92422
path:hsa00562	Inositol phosphate metabolism	69	22	0.442179	0.92422
path:hsa05203	Viral carcinogenesis	187	50	0.442753	0.92422
path:hsa05210	Colorectal cancer	85	26	0.447081	0.92422
path:hsa03264	Virion - Flavivirus	4	1	0.447524	0.92422
path:hsa01523	Antifolate resistance	29	8	0.451281	0.92422
path:hsa05150	Staphylococcus aureus infection	90	14	0.451676	0.92422
path:hsa03250	Viral life cycle - HIV-1	63	16	0.452792	0.92422
path:hsa04613	Neutrophil extracellular trap formation	163	35	0.457727	0.92422
path:hsa05215	Prostate cancer	94	30	0.457915	0.92422
path:hsa00910	Nitrogen metabolism	15	4	0.463519	0.92422
path:hsa04977	Vitamin digestion and absorption	23	6	0.464871	0.92422
path:hsa00983	Drug metabolism - other enzymes	79	14	0.464978	0.92422
path:hsa05226	Gastric cancer	147	44	0.46784	0.92422
path:hsa05223	Non-small cell lung cancer	71	24	0.470416	0.92422
path:hsa00600	Sphingolipid metabolism	52	14	0.474631	0.92422
path:hsa04975	Fat digestion and absorption	43	9	0.475238	0.92422
path:hsa05167	Kaposi sarcoma-associated herpesvirus infection	192	50	0.482684	0.933542
path:hsa04150	mTOR signaling pathway	152	44	0.49012	0.940867
path:hsa05235	PD-L1 expression and PD-1 checkpoint pathway in cancer	88	25	0.491817	0.940867
path:hsa05332	Graft-versus-host disease	37	7	0.49484	0.941533
path:hsa01232	Nucleotide metabolism	81	20	0.497578	0.941653
path:hsa00830	Retinol metabolism	66	10	0.507375	0.955059
path:hsa00564	Glycerophospholipid metabolism	95	26	0.515585	0.965351
path:hsa04976	Bile secretion	88	21	0.531357	0.984746
path:hsa00480	Glutathione metabolism	55	10	0.531539	0.984746
path:hsa05321	Inflammatory bowel disease	61	14	0.53989	0.986928
path:hsa04216	Ferroptosis	38	10	0.540818	0.986928
path:hsa00053	Ascorbate and aldarate metabolism	29	4	0.543139	0.986928
path:hsa04922	Glucagon signaling pathway	99	27	0.543932	0.986928
path:hsa00232	Caffeine metabolism	6	1	0.558013	1
path:hsa05110	Vibrio cholerae infection	49	13	0.562491	1
path:hsa04914	Progesterone-mediated oocyte maturation	89	25	0.566412	1
path:hsa00604	Glycosphingolipid biosynthesis - ganglio series	15	5	0.566518	1
path:hsa04390	Hippo signaling pathway	155	47	0.567799	1
path:hsa04612	Antigen processing and presentation	68	14	0.577262	1
path:hsa04152	AMPK signaling pathway	118	35	0.578199	1
path:hsa00533	Glycosaminoglycan biosynthesis - keratan sulfate	14	4	0.589225	1
path:hsa05206	MicroRNAs in cancer	301	63	0.591753	1
path:hsa04662	B cell receptor signaling pathway	78	21	0.596082	1
path:hsa05165	Human papillomavirus infection	323	91	0.605638	1
path:hsa00280	Valine, leucine and isoleucine degradation	47	11	0.611153	1
path:hsa04260	Cardiac muscle contraction	78	19	0.613986	1
path:hsa04130	SNARE interactions in vesicular transport	32	7	0.623366	1
path:hsa00780	Biotin metabolism	3	1	0.625433	1
path:hsa05340	Primary immunodeficiency	32	7	0.627677	1
path:hsa05034	Alcoholism	165	36	0.630789	1
path:hsa01522	Endocrine resistance	95	29	0.630971	1
path:hsa04919	Thyroid hormone signaling pathway	117	36	0.639201	1
path:hsa01200	Carbon metabolism	105	23	0.643203	1
path:hsa01521	EGFR tyrosine kinase inhibitor resistance	77	25	0.645578	1
path:hsa00730	Thiamine metabolism	15	4	0.648602	1
path:hsa04710	Circadian rhythm	34	9	0.653018	1
path:hsa04920	Adipocytokine signaling pathway	66	18	0.655485	1
path:hsa00290	Valine, leucine and isoleucine biosynthesis	4	1	0.658406	1
path:hsa05310	Asthma	27	4	0.668316	1
path:hsa05160	Hepatitis C	152	36	0.66893	1
path:hsa00592	alpha-Linolenic acid metabolism	26	5	0.670887	1
path:hsa00240	Pyrimidine metabolism	55	12	0.67375	1
path:hsa04218	Cellular senescence	153	41	0.685898	1
path:hsa04392	Hippo signaling pathway - multiple species	29	9	0.694076	1
path:hsa00040	Pentose and glucuronate interconversions	35	5	0.701951	1
path:hsa05219	Bladder cancer	40	11	0.702192	1
path:hsa04620	Toll-like receptor signaling pathway	99	19	0.703547	1
path:hsa00400	Phenylalanine, tyrosine and tryptophan biosynthesis	6	1	0.707903	1
path:hsa05225	Hepatocellular carcinoma	166	45	0.709719	1
path:hsa05133	Pertussis	75	14	0.710163	1
path:hsa00310	Lysine degradation	61	16	0.714404	1
path:hsa04659	Th17 cell differentiation	103	26	0.715307	1
path:hsa00350	Tyrosine metabolism	34	6	0.716947	1
path:hsa04744	Phototransduction	27	5	0.717001	1
path:hsa04621	NOD-like receptor signaling pathway	175	35	0.718827	1
path:hsa00532	Glycosaminoglycan biosynthesis - chondroitin sulfate / dermatan sulfate	19	5	0.723567	1
path:hsa05140	Leishmaniasis	71	14	0.724836	1
path:hsa00250	Alanine, aspartate and glutamate metabolism	36	8	0.725508	1
path:hsa05416	Viral myocarditis	55	13	0.728834	1
path:hsa03266	Virion - Herpesvirus	8	2	0.734469	1
path:hsa00640	Propanoate metabolism	32	7	0.738218	1
path:hsa04658	Th1 and Th2 cell differentiation	88	22	0.745501	1
path:hsa00561	Glycerolipid metabolism	58	14	0.758386	1
path:hsa03440	Homologous recombination	39	8	0.760157	1
path:hsa04623	Cytosolic DNA-sensing pathway	61	8	0.760823	1
path:hsa00020	Citrate cycle (TCA cycle)	28	5	0.767593	1
path:hsa01524	Platinum drug resistance	71	15	0.768046	1
path:hsa01210	2-Oxocarboxylic acid metabolism	18	3	0.768216	1
path:hsa00531	Glycosaminoglycan degradation	18	4	0.772102	1
path:hsa05020	Prion disease	253	52	0.773618	1
path:hsa04140	Autophagy - animal	134	35	0.773911	1
path:hsa03050	Proteasome	46	8	0.775485	1
path:hsa05145	Toxoplasmosis	106	26	0.783765	1
path:hsa03020	RNA polymerase	33	5	0.787663	1
path:hsa05213	Endometrial cancer	56	16	0.795068	1
path:hsa00470	D-Amino acid metabolism	6	1	0.795367	1
path:hsa05330	Allograft rejection	34	5	0.795755	1
path:hsa05012	Parkinson disease	245	50	0.801792	1
path:hsa00061	Fatty acid biosynthesis	16	4	0.805802	1
path:hsa04340	Hedgehog signaling pathway	56	16	0.808151	1
path:hsa00740	Riboflavin metabolism	8	1	0.80822	1
path:hsa00071	Fatty acid degradation	42	7	0.823049	1
path:hsa00450	Selenocompound metabolism	17	3	0.823104	1
path:hsa04215	Apoptosis - multiple species	31	6	0.825671	1
path:hsa04940	Type I diabetes mellitus	41	7	0.829409	1
path:hsa05216	Thyroid cancer	37	9	0.832726	1
path:hsa04137	Mitophagy - animal	69	15	0.832756	1
path:hsa05132	Salmonella infection	240	54	0.851086	1
path:hsa00520	Amino sugar and nucleotide sugar metabolism	48	9	0.851267	1
path:hsa01240	Biosynthesis of cofactors	150	27	0.853513	1
path:hsa04330	Notch signaling pathway	58	14	0.854414	1
path:hsa03060	Protein export	23	3	0.854655	1
path:hsa05230	Central carbon metabolism in cancer	67	17	0.854907	1
path:hsa00120	Primary bile acid biosynthesis	17	2	0.855622	1
path:hsa00051	Fructose and mannose metabolism	32	6	0.855853	1
path:hsa05022	Pathways of neurodegeneration - multiple diseases	449	104	0.859327	1
path:hsa00030	Pentose phosphate pathway	25	4	0.867176	1
path:hsa04672	Intestinal immune network for IgA production	44	6	0.874897	1
path:hsa04936	Alcoholic liver disease	138	27	0.87523	1
path:hsa04145	Phagosome	145	28	0.875967	1
path:hsa00860	Porphyrin metabolism	40	4	0.879523	1
path:hsa00430	Taurine and hypotaurine metabolism	16	2	0.883834	1
path:hsa05162	Measles	131	26	0.884044	1
path:hsa03460	Fanconi anemia pathway	51	9	0.884671	1
path:hsa05169	Epstein-Barr virus infection	195	42	0.886072	1
path:hsa00620	Pyruvate metabolism	46	7	0.889942	1
path:hsa00900	Terpenoid backbone biosynthesis	23	3	0.892351	1
path:hsa05415	Diabetic cardiomyopathy	180	36	0.894149	1
path:hsa04115	p53 signaling pathway	73	15	0.894394	1
path:hsa00670	One carbon pool by folate	20	3	0.895211	1
path:hsa00220	Arginine biosynthesis	20	3	0.89879	1
path:hsa04630	JAK-STAT signaling pathway	152	29	0.899226	1
path:hsa04932	Non-alcoholic fatty liver disease	148	28	0.903608	1
path:hsa04917	Prolactin signaling pathway	70	16	0.905374	1
path:hsa04146	Peroxisome	80	13	0.909384	1
path:hsa00130	Ubiquinone and other terpenoid-quinone biosynthesis	11	1	0.910039	1
path:hsa00790	Folate biosynthesis	26	3	0.910899	1
path:hsa05171	Coronavirus disease - COVID-19	217	34	0.912611	1
path:hsa05322	Systemic lupus erythematosus	115	13	0.915635	1
path:hsa03430	Mismatch repair	22	3	0.916997	1
path:hsa04110	Cell cycle	123	25	0.923211	1
path:hsa00260	Glycine, serine and threonine metabolism	35	4	0.934088	1
path:hsa05208	Chemical carcinogenesis - reactive oxygen species	202	37	0.936642	1
path:hsa01100	Metabolic pathways	1470	323	0.937051	1
path:hsa00100	Steroid biosynthesis	18	2	0.944145	1
path:hsa05017	Spinocerebellar ataxia	139	32	0.944737	1
path:hsa04141	Protein processing in endoplasmic reticulum	164	31	0.945417	1
path:hsa00270	Cysteine and methionine metabolism	49	7	0.952021	1
path:hsa00650	Butanoate metabolism	27	3	0.958619	1
path:hsa04740	Olfactory transduction	389	32	0.959079	1
path:hsa05016	Huntington disease	286	56	0.959959	1
path:hsa04120	Ubiquitin mediated proteolysis	134	27	0.96352	1
path:hsa04714	Thermogenesis	213	40	0.963618	1
path:hsa00515	Mannose type O-glycan biosynthesis	23	3	0.963991	1
path:hsa05217	Basal cell carcinoma	63	12	0.967363	1
path:hsa03030	DNA replication	34	4	0.967368	1
path:hsa01250	Biosynthesis of nucleotide sugars	37	5	0.968145	1
path:hsa00190	Oxidative phosphorylation	117	15	0.968223	1
path:hsa00511	Other glycan degradation	18	2	0.970169	1
path:hsa05320	Autoimmune thyroid disease	48	4	0.974775	1
path:hsa03015	mRNA surveillance pathway	85	14	0.975693	1
path:hsa00970	Aminoacyl-tRNA biosynthesis	43	6	0.977786	1
path:hsa01230	Biosynthesis of amino acids	67	9	0.978013	1
path:hsa03410	Base excision repair	32	3	0.979531	1
path:hsa05010	Alzheimer disease	359	73	0.97968	1
path:hsa04142	Lysosome	127	23	0.98072	1
path:hsa04217	Necroptosis	149	22	0.981573	1
path:hsa04622	RIG-I-like receptor signaling pathway	66	7	0.983813	1
path:hsa01040	Biosynthesis of unsaturated fatty acids	27	3	0.987462	1
path:hsa00513	Various types of N-glycan biosynthesis	38	5	0.990563	1
path:hsa00510	N-Glycan biosynthesis	49	6	0.992368	1
path:hsa05164	Influenza A	159	23	0.993344	1
path:hsa00330	Arginine and proline metabolism	46	4	0.993363	1
path:hsa04136	Autophagy - other	30	3	0.993681	1
path:hsa00062	Fatty acid elongation	27	2	0.994956	1
path:hsa00563	Glycosylphosphatidylinositol (GPI)-anchor biosynthesis	25	1	0.995764	1
path:hsa03022	Basal transcription factors	41	3	0.996818	1
path:hsa01212	Fatty acid metabolism	55	7	0.997306	1
path:hsa03420	Nucleotide excision repair	43	3	0.998626	1
path:hsa03008	Ribosome biogenesis in eukaryotes	69	5	0.999107	1
path:hsa03018	RNA degradation	76	7	0.99973	1
path:hsa03010	Ribosome	127	7	0.999804	1
path:hsa05014	Amyotrophic lateral sclerosis	341	52	0.999818	1
path:hsa03013	Nucleocytoplasmic transport	101	9	0.999942	1
path:hsa05168	Herpes simplex virus 1 infection	489	51	1	1
path:hsa03040	Spliceosome	128	6	1	1

## Sheet: Table S11. DMP no mQTL
Table S11. Top DMP not associated with mQTL
chr	pos	strand	Name	Probe_rs	Probe_maf	Islands_Name	Relation_to_Island	UCSC_RefGene_Name	UCSC_RefGene_Accession	UCSC_RefGene_Group	Phantom4_Enhancers	Phantom5_Enhancers	DMR	X450k_Enhancer	HMM_Island	Regulatory_Feature_Name	Regulatory_Feature_Group	Methyl27_Loci	Methyl450_Loci	Random_Loci	logFC_MSvsControl	AveExpr_MSvsControl	t_MSvsControl	P.Value_MSvsControl	adj.P.Val_MSvsControl	B_MSvsControl	logFC_MSvsControl_AAonly	AveExpr_MSvsControl_AAonly	t_MSvsControl_AAonly	P.Value_MSvsControl_AAonly	adj.P.Val_MSvsControl_AAonly	B_MSvsControl_AAonly	logFC_WhiteVsAA	AveExpr_WhiteVsAA	t_WhiteVsAA	P.Value_WhiteVsAA	adj.P.Val_WhiteVsAA	B_WhiteVsAA	logFC_MSvsControl_HLonly	AveExpr_MSvsControl_HLonly	t_MSvsControl_HLonly	P.Value_MSvsControl_HLonly	adj.P.Val_MSvsControl_HLonly	B_MSvsControl_HLonly	gene.EntrezIDs	gene.symbol
chr16	2537993	-	cg24104654	NA	NA		OpenSea	TBC1D24;TBC1D24	NM_001199107;NM_020705	5'UTR;5'UTR		chr16:2537919-2537919				16:2537981-2538098	Unclassified_Cell_type_specific				-0.424166	-1.44068	-11.8921	1.40668e-14	5.26718e-09	22.6562	-0.380791	-1.45369	-7.85424	3.11822e-08	0.00214175	8.65046	-0.0553454	-1.44068	-1.51931	0.13671	0.597799	-4.93924	-0.608958	-1.37418	-5.65482	0.000200566	0.0336408	1.07844	57465	TBC1D24
chr4	139821219	+	cg07056241	NA	NA		OpenSea														0.450006	0.987499	11.7072	2.2792e-14	5.26718e-09	22.2108	0.500241	0.979505	7.40862	8.8435e-08	0.00289488	7.73455	0.107864	0.987499	2.7476	0.00902513	0.22179	-2.70325	0.467482	0.983454	6.23055	9.18849e-05	0.0283825	1.80508	NA	NA
chr2	69922507	-	cg12083775	NA	NA		OpenSea														-0.394877	-2.22731	-11.6451	2.68245e-14	5.26718e-09	22.0603	-0.326351	-2.22542	-6.31786	1.25977e-06	0.00457933	5.36407	-0.0920211	-2.22731	-2.65713	0.0113432	0.243326	-2.90027	-0.557887	-2.21166	-5.71282	0.000185016	0.0331159	1.15408	NA	NA
chr1	234749468	-	cg02874930	NA	NA	chr1:234744276-234747024	S_Shelf					chr1:234749342-234749342	RDMR								-0.565887	-1.68406	-11.5621	3.33871e-14	5.26718e-09	21.8579	-0.492878	-1.68374	-7.34693	1.0237e-07	0.00289488	7.60527	-0.129482	-1.68406	-2.59034	0.0133942	0.25896	-3.04287	-0.795567	-1.66911	-9.31915	2.73437e-06	0.0213973	4.88485	NA	NA
chr12	120663936	+	cg02168792	NA	NA		OpenSea	PXN;PXN;PXN;PXN	NM_002859;NM_001243756;NM_001080855;NM_025157	Body;Body;Body;5'UTR						12:120663527-120664729	Unclassified				-0.399321	-2.8571	-11.0346	1.36812e-13	1.7452e-08	20.5491	-0.370915	-2.88092	-5.96021	3.09887e-06	0.00555454	4.55108	-0.0303727	-2.8571	-0.821792	0.416166	0.819559	-5.69772	-0.559138	-2.76307	-7.27257	2.49534e-05	0.0241595	2.9889	5829	PXN
chr12	13306175	-	cg11001035	NA	NA		OpenSea														0.346315	1.46934	10.8313	2.37886e-13	2.01248e-08	20.0338	0.333332	1.46294	5.90339	3.57927e-06	0.00584542	4.42054	0.0805381	1.46934	2.46635	0.0181261	0.290898	-3.30087	0.419845	1.46867	6.70653	4.9817e-05	0.0256998	2.36614	NA	NA
chr19	56624721	-	cg04375685	rs578990	0.172		OpenSea	ZNF787	NM_001002836	5'UTR											-0.369865	-1.58175	-10.8057	2.55131e-13	2.01248e-08	19.9685	-0.306911	-1.58851	-5.76328	5.11311e-06	0.0062709	4.09708	-0.0664819	-1.58175	-1.90177	0.0645686	0.466599	-4.35399	-0.534406	-1.54891	-6.20637	9.48613e-05	0.0286386	1.77564	126208	ZNF787
chr13	42362761	-	cg07717466	NA	NA		OpenSea	VWA8;VWA8	NM_015058;NM_001009814	Body;Body											-0.336367	-2.05181	-10.739	3.06343e-13	2.05274e-08	19.7978	-0.278395	-2.05823	-6.87931	3.15287e-07	0.00324046	6.60614	-0.0519366	-2.05181	-1.62356	0.112485	0.562595	-4.79086	-0.477641	-2.03132	-7.60915	1.68384e-05	0.0231397	3.33748	23078	VWA8
chr20	52295101	-	cg10634241	NA	NA		OpenSea							TRUE							-0.530059	-1.79988	-10.524	5.54696e-13	3.12533e-08	19.2431	-0.468574	-1.82802	-8.5857	5.96291e-09	0.0015359	10.0842	-0.0273247	-1.79988	-0.531193	0.598282	0.896619	-5.88526	-0.73445	-1.70781	-5.97477	0.000129252	0.0309126	1.48887	NA	NA
chr4	106057079	-	cg17965386	NA	NA		OpenSea														-0.480407	-1.69225	-10.4962	5.99187e-13	3.15094e-08	19.1709	-0.421482	-1.71146	-7.31628	1.10111e-07	0.00289488	7.54081	-0.0466437	-1.69225	-0.997832	0.324481	0.76797	-5.54637	-0.650419	-1.64975	-8.22447	8.46918e-06	0.0223155	3.93543	NA	NA
chr7	141719014	-	cg23216647	NA	NA		OpenSea	MGAM;MGAM	NM_004668;NM_004668	ExonBnd;Body											0.53506	1.86858	10.4553	6.71214e-13	3.3091e-08	19.0647	0.519207	1.81196	7.69192	4.54465e-08	0.00224052	8.32053	0.259849	1.86858	4.97164	1.35421e-05	0.00832582	3.08742	0.650478	1.95033	6.7657	4.6259e-05	0.0252017	2.43347	8972	MGAM
chr2	154728308	+	cg02593932	NA	NA	chr2:154728944-154729328	N_Shore	GALNT13	NM_052917	TSS200					2:154436089-154437630				TRUE		-0.437889	-2.6987	-10.4325	7.1536e-13	3.31929e-08	19.0051	-0.388975	-2.72428	-9.18915	1.60665e-09	0.00126733	11.2016	-0.0188492	-2.6987	-0.439703	0.662567	0.91835	-5.9279	-0.573265	-2.60387	-6.36452	7.71124e-05	0.0273858	1.96657	114805	GALNT13
chr17	9031942	-	cg06661281	NA	NA		OpenSea	NTN1	NM_004822	Body											0.336785	1.44935	10.3673	8.58171e-13	3.69927e-08	18.8346	0.318623	1.46985	6.2962	1.32984e-06	0.00460056	5.3153	0.0217098	1.44935	0.654349	0.516708	0.865216	-5.81539	0.390357	1.38879	7.00276	3.45268e-05	0.0250869	2.69792	9423	NTN1
chr3	2965274	-	cg07437533	NA	NA		OpenSea	CNTN4;CNTN4;CNTN4;CNTN4	NM_001206955;NM_175607;NM_175613;NM_001206956	Body;Body;Body;Body											-0.413527	-2.97894	-10.3538	8.91047e-13	3.69927e-08	18.7994	-0.330941	-2.95554	-6.14787	1.92929e-06	0.00480073	4.97963	-0.155909	-2.97894	-3.82217	0.000461767	0.0552989	-0.08197	-0.626666	-3.01478	-6.76772	4.61429e-05	0.0252017	2.43575	152330	CNTN4
chr17	63026109	+	cg27495195	rs16958775	0.017103		OpenSea	GNA13;GNA13	NM_001282425;NM_006572	Body;Body											-0.512801	-2.46747	-10.2732	1.11693e-12	4.40519e-08	18.5876	-0.484353	-2.50397	-6.18569	1.75428e-06	0.00475104	5.06549	-0.013354	-2.46747	-0.261944	0.794736	0.955902	-5.98795	-0.669677	-2.36752	-6.35912	7.76561e-05	0.0274565	1.96011	10672	GNA13
chr4	95264127	-	cg27186013	NA	NA		OpenSea	HPGDS	NM_014485	TSS200									TRUE		-0.391096	-2.15997	-10.216	1.31173e-12	4.92714e-08	18.4369	-0.351376	-2.19532	-5.73275	5.52754e-06	0.00637761	4.02632	0.0165206	-2.15997	0.422536	0.674942	0.92224	-5.93502	-0.592596	-2.06118	-6.40712	7.29686e-05	0.0271661	2.01732	27306	HPGDS
chr1	43771477	-	cg10482647	NA	NA	chr1:43770522-43770880	S_Shore	TIE1;TIE1	NM_001253357;NM_005424	Body;Body											0.266111	0.593766	10.1111	1.76328e-12	5.79533e-08	18.1592	0.245617	0.593632	6.5964	6.30789e-07	0.00388195	5.9858	0.0572214	0.593766	2.12881	0.0396069	0.391305	-3.95584	0.351122	0.588214	5.95728	0.000132347	0.0310055	1.46686	7075	TIE1
chr17	79882823	+	cg13893805	NA	NA	chr17:79884679-79887084	N_Shore	MAFG;MAFG	NM_002359;NM_032711	5'UTR;TSS1500						17:79882474-79883008	Unclassified_Cell_type_specific				-0.510727	-3.17833	-10.0287	2.22731e-12	6.32824e-08	17.9398	-0.461204	-3.23297	-5.99316	2.85072e-06	0.00549953	4.62664	0.038937	-3.17833	0.748618	0.458556	0.840022	-5.75233	-0.638978	-3.03727	-9.41907	2.47952e-06	0.0213973	4.96482	4097	MAFG
chr16	48589954	+	cg01701649	NA	NA		OpenSea	N4BP1	NM_153029	Body				TRUE					TRUE		-0.57579	-1.98512	-10.0194	2.28647e-12	6.32824e-08	17.9152	-0.442426	-1.97494	-6.43912	9.31218e-07	0.00431676	5.63604	-0.154049	-1.98512	-2.62471	0.0122996	0.250888	-2.96979	-0.906652	-1.96981	-6.4412	6.9826e-05	0.0271363	2.05773	9683	N4BP1
chr10	21814313	+	cg03891590	NA	NA	chr10:21814786-21815716	N_Shore	C10orf140	NM_207371	5'UTR					10:21854284-21854473				TRUE		-0.384962	-2.27204	-10.008	2.3621e-12	6.32824e-08	17.8846	-0.315202	-2.28172	-5.43581	1.18396e-05	0.00785458	3.33354	-0.0419892	-2.27204	-1.06883	0.291684	0.746383	-5.47747	-0.572597	-2.22481	-8.30965	7.72439e-06	0.0223155	4.01439	387640	C10orf140
chr1	205414220	-	cg17928286	NA	NA		OpenSea							TRUE					TRUE		-0.29609	-1.35364	-10.0014	2.40677e-12	6.32824e-08	17.867	-0.254872	-1.36284	-6.2486	1.49814e-06	0.00460056	5.20789	-0.0298748	-1.35364	-0.988063	0.329181	0.770996	-5.5555	-0.431322	-1.30536	-7.75473	1.42597e-05	0.0225593	3.48344	NA	NA
chr2	85777747	+	cg27432242	NA	NA		OpenSea	GGCX;GGCX	NM_001142269;NM_000821	Body;Body				TRUE					TRUE		-0.381581	-1.38987	-9.98748	2.50383e-12	6.37106e-08	17.8298	-0.354194	-1.38181	-7.0586	2.04173e-07	0.00303604	6.99316	-0.0974334	-1.38987	-2.49701	0.0168321	0.283164	-3.2379	-0.531704	-1.3839	-6.74489	4.7478e-05	0.0253521	2.40985	2677	GGCX
chr8	27469145	-	cg12489601	NA	NA	chr8:27471954-27472523	N_Shelf	CLU;MIR6843;CLU;CLU	NM_001831;NR_106902;NR_038335;NR_045494	5'UTR;TSS1500;TSS200;Body				TRUE							-0.348924	-1.99947	-9.95675	2.7327e-12	6.46483e-08	17.7476	-0.323561	-1.9808	-6.49221	8.16234e-07	0.00424076	5.75448	-0.138273	-1.99947	-3.86338	0.000408841	0.0519182	0.026814	-0.470545	-2.02097	-5.00661	0.000510496	0.041707	0.195483	1191, 102465508	CLU, MIR6843
chr15	101591268	+	cg03948298	NA	NA	chr15:101593447-101593882	N_Shelf	LRRK1	NM_024652	Body											0.291003	1.25056	9.94918	2.79228e-12	6.46483e-08	17.7273	0.25914	1.24572	6.95284	2.63696e-07	0.00324046	6.76545	0.0685878	1.25056	2.29604	0.0271034	0.33948	-3.64033	0.434762	1.22375	6.60988	5.62787e-05	0.0261442	2.25505	79705	LRRK1
chr16	27543174	-	cg08014027	NA	NA		OpenSea	GTF3C1;GTF3C1	NM_001520;NM_001286242	Body;Body		chr16:27542863-27542863									-0.368551	-1.95551	-9.9386	2.87772e-12	6.46483e-08	17.699	-0.291696	-1.94765	-6.0834	2.26953e-06	0.00506022	4.83287	-0.0842517	-1.95551	-2.22458	0.0319354	0.360835	-3.77738	-0.538605	-1.92947	-9.18374	3.12626e-06	0.0213973	4.77477	2975	GTF3C1
chr12	12502846	+	cg19491035	NA	NA	chr12:12502942-12503465	N_Shore	MANSC1	NM_018050	5'UTR				TRUE	12:12394045-12394697	12:12502540-12503752	Promoter_Associated	TRUE	TRUE		-0.371907	-2.22897	-9.92024	3.03242e-12	6.46483e-08	17.6497	-0.293903	-2.24124	-5.52683	9.36791e-06	0.00741636	3.54674	-0.0420726	-2.22897	-1.09883	0.278546	0.737186	-5.44702	-0.565902	-2.18462	-8.51736	6.18988e-06	0.0223155	4.20319	54682	MANSC1
chr4	10732403	-	cg14153689	NA	NA		OpenSea														0.376774	1.22095	9.88969	3.30874e-12	6.80315e-08	17.5677	0.282095	1.23772	5.44239	1.16405e-05	0.00780122	3.34899	0.0375159	1.22095	0.964186	0.340863	0.778087	-5.57745	0.581245	1.1787	5.86691	0.000149653	0.0316819	1.35236	NA	NA
chr11	46340210	+	cg11483922	NA	NA		OpenSea	CREB3L1	NM_052854	Body						11:46340135-46340527	Unclassified				-0.29599	-2.57984	-9.87785	3.4226e-12	6.80315e-08	17.5358	-0.240363	-2.56316	-5.8581	4.01586e-06	0.00593863	4.31622	-0.113914	-2.57984	-3.72225	0.000619101	0.0648858	-0.343692	-0.418998	-2.5983	-6.33754	7.98684e-05	0.0276241	1.93427	90993	CREB3L1
chr13	78303935	+	cg03134792	NA	NA		OpenSea	SLAIN1;SLAIN1	NM_001242868;NM_001040153	Body;Body											0.344763	0.783925	9.86923	3.50804e-12	6.80315e-08	17.5126	0.263722	0.807065	4.76783	6.68561e-05	0.0144777	1.7529	0.0119186	0.783925	0.334066	0.74011	0.941136	-5.96723	0.562797	0.725936	7.64438	1.61712e-05	0.0229981	3.37306	122060	SLAIN1
chr8	27469338	+	cg13488078	NA	NA	chr8:27471954-27472523	N_Shelf	CLU;CLU;CLU	NM_001831;NM_001171138;NM_203339	Body;TSS200;TSS1500				TRUE					TRUE		-0.411275	-1.70637	-9.83202	3.90215e-12	7.25694e-08	17.4124	-0.376594	-1.711	-6.16204	1.86171e-06	0.00480073	5.01182	-0.082084	-1.70637	-1.92137	0.0619767	0.460106	-4.32104	-0.562524	-1.67794	-6.57121	5.91124e-05	0.0266065	2.2102	1191	CLU
chr7	41279912	-	cg00824681	NA	NA		OpenSea														0.266755	1.02234	9.81905	4.04998e-12	7.25694e-08	17.3774	0.234648	1.02599	5.53437	9.18811e-06	0.00738047	3.56437	0.0438477	1.02234	1.58033	0.122068	0.577122	-4.85344	0.39081	1.00734	6.55441	6.03913e-05	0.0267584	2.19064	NA	NA
chr12	81172316	-	cg20944852	NA	NA		OpenSea					chr12:81171843-81171843		TRUE							0.456216	1.75186	9.81138	4.13997e-12	7.25694e-08	17.3567	0.389509	1.76455	6.71946	4.6599e-07	0.00341214	6.25705	0.0573734	1.75186	1.20813	0.234236	0.702798	-5.32943	0.607206	1.68531	9.42836	2.45718e-06	0.0213973	4.97221	NA	NA
chr16	30485966	+	cg06235438	NA	NA	chr16:30485382-30485721	S_Shore	ITGAL;ITGAL	NM_002209;NM_001114380	Body;Body									TRUE		0.376134	1.28271	9.78833	4.42285e-12	7.42181e-08	17.2945	0.284234	1.2731	5.50088	1.00141e-05	0.0075049	3.48603	0.0943532	1.28271	2.40417	0.0210321	0.308167	-3.42686	0.610084	1.27614	7.43047	2.07156e-05	0.0240801	3.15439	3683	ITGAL
chr5	154230308	+	cg10257049	NA	NA		OpenSea	C5orf4	NM_032385	TSS200				TRUE				TRUE	TRUE		-0.402185	-1.28218	-9.78105	4.51629e-12	7.42181e-08	17.2748	-0.359724	-1.27658	-7.42068	8.59449e-08	0.00289488	7.75976	-0.105738	-1.28218	-2.51788	0.0159999	0.277764	-3.19472	-0.576715	-1.27111	-4.83342	0.000661925	0.0447445	-0.0520594	10826	C5orf4
chr10	104535794	-	cg17894755	NA	NA		OpenSea	C10orf26;C10orf26	NM_017787;NM_001083913	TSS200;Body				TRUE					TRUE		-0.382768	-1.90018	-9.76928	4.67161e-12	7.52037e-08	17.243	-0.321753	-1.89905	-6.11055	2.11935e-06	0.00496069	4.89475	-0.0688737	-1.90018	-1.72116	0.0931053	0.528178	-4.64425	-0.549545	-1.86764	-7.42909	2.07491e-05	0.0240801	3.15295	54838	C10orf26
chr5	137675418	+	cg13023677	NA	NA	chr5:137673380-137674328	S_Shore	FAM53C;FAM53C	NM_016605;NM_001135647	5'UTR;5'UTR						5:137675321-137675578	Promoter_Associated		TRUE		-0.391748	-2.12895	-9.73916	5.09401e-12	7.74718e-08	17.1614	-0.336365	-2.12741	-5.61721	7.42869e-06	0.00698974	3.75772	-0.0908595	-2.12895	-2.21171	0.0328832	0.364816	-3.80173	-0.610438	-2.09841	-5.6968	0.000189177	0.0332366	1.13325	51307	FAM53C
chr10	64630758	-	cg01478566	NA	NA		OpenSea														0.333324	1.70082	9.7289	5.24664e-12	7.74718e-08	17.1336	0.288281	1.71892	6.0399	2.53297e-06	0.00530681	4.73357	0.0258794	1.70082	0.739595	0.463952	0.842569	-5.75872	0.455299	1.63343	5.0434	0.000483355	0.0409853	0.247444	NA	NA
chr14	64687388	+	cg08130912	NA	NA		OpenSea	SYNE2;SYNE2;SYNE2;SYNE2	NM_182914;NM_015180;NM_182910;NM_182913	Body;Body;Body;Body									TRUE		-0.380526	-1.90997	-9.72515	5.30357e-12	7.74718e-08	17.1235	-0.310701	-1.94643	-4.55202	0.000117215	0.0178979	1.23925	0.0150137	-1.90997	0.375702	0.709164	0.932646	-5.953	-0.57324	-1.81998	-7.3848	2.18548e-05	0.0240801	3.10689	23224	SYNE2
chr8	59956340	+	cg10490533	rs76918256	0.030843		OpenSea	TOX	NM_014729	Body											-0.450979	-1.75125	-9.71489	5.46245e-12	7.80254e-08	17.0957	-0.370761	-1.74334	-6.25267	1.48292e-06	0.00460056	5.21709	-0.126591	-1.75125	-2.67009	0.0109804	0.240582	-2.87232	-0.732032	-1.73836	-5.4904	0.000252768	0.0352548	0.861017	9760	TOX
chr6	110832053	-	cg13106414	NA	NA		OpenSea														0.28894	1.1039	9.70685	5.59049e-12	7.80254e-08	17.0738	0.245553	1.12468	5.49589	1.01432e-05	0.00751977	3.47436	0.00750543	1.1039	0.246882	0.806288	0.958592	-5.99165	0.450632	1.02562	5.43093	0.000275086	0.035822	0.781278	NA	NA
chr17	74240396	-	cg19369993	NA	NA	chr17:74235758-74237211	S_Shelf														-0.366079	-2.01032	-9.7039	5.63822e-12	7.80254e-08	17.0658	-0.261387	-2.01754	-4.2929	0.000229816	0.0236812	0.623352	-0.0649315	-2.01032	-1.68527	0.0998821	0.540858	-4.69902	-0.570464	-1.97981	-8.26912	8.0695e-06	0.0223155	3.97693	NA	NA
chr15	67078890	+	cg09434667	NA	NA		OpenSea							TRUE					TRUE		0.236162	0.824491	9.68771	5.90739e-12	7.8362e-08	17.0219	0.19866	0.823512	5.61477	7.47525e-06	0.00698974	3.75204	0.0435346	0.824491	1.74859	0.0881897	0.518184	-4.60174	0.346431	0.810284	6.19033	9.68937e-05	0.0286753	1.75605	NA	NA
chr15	40527150	-	cg22995710	NA	NA		OpenSea	PAK6;PAK6	NM_001128629;NM_001128628	5'UTR;5'UTR											-0.363444	-1.94521	-9.67887	6.05991e-12	7.8362e-08	16.9978	-0.317471	-1.94143	-6.11445	2.09865e-06	0.00496066	4.90362	-0.0942528	-1.94521	-2.45767	0.0185085	0.293479	-3.31859	-0.497076	-1.93818	-5.70916	0.000185958	0.0331293	1.14933	56924	PAK6
chr1	68699381	-	cg17050011	NA	NA	chr1:68696639-68697628	S_Shore	WLS;WLS;WLS	NM_001193334;NM_001002292;NM_024911	TSS1500;TSS1500;TSS1500											0.419097	1.69649	9.65008	6.58493e-12	8.24479e-08	16.9195	0.392297	1.71028	6.96769	2.54373e-07	0.00324046	6.79752	0.0542561	1.69649	1.22323	0.228546	0.697999	-5.31237	0.545567	1.65076	8.25157	8.22414e-06	0.0223155	3.96065	79971	WLS
chr6	105379117	-	cg26980729	NA	NA		OpenSea							TRUE					TRUE		0.372806	1.03058	9.64388	6.70389e-12	8.26258e-08	16.9026	0.282249	1.02737	5.38413	1.35261e-05	0.00823716	3.21221	0.0830043	1.03058	2.10239	0.0419918	0.399712	-4.00401	0.556974	1.04054	8.38291	7.14055e-06	0.0223155	4.08158	NA	NA
chr6	33384537	-	cg14021478	NA	NA	chr6:33385678-33386262	N_Shore	CUTA;CUTA;CUTA;CUTA;CUTA	NM_001014433;NM_001014840;NM_015921;NM_001014838;NM_001014837	Body;Body;Body;Body;Body									TRUE		0.417732	0.222952	9.6273	7.03285e-12	8.40089e-08	16.8575	0.33521	0.223052	5.84329	4.17007e-06	0.00602294	4.28205	0.0934704	0.222952	2.10923	0.0413626	0.397444	-3.99159	0.595903	0.238845	7.73468	1.4588e-05	0.0225593	3.4635	51596	CUTA
chr11	59613919	-	cg09351129	NA	NA		OpenSea	GIF	NM_005142	TSS1500											0.25021	1.49215	9.62284	7.12416e-12	8.40089e-08	16.8453	0.196491	1.51523	4.66624	8.7082e-05	0.0159227	1.51112	-0.0139019	1.49215	-0.523497	0.603576	0.898475	-5.88915	0.418015	1.40898	8.10239	9.67589e-06	0.0223155	3.82069	2694	GIF
chr14	93116574	+	cg15689796	NA	NA		OpenSea	RIN3	NM_024832	Body				TRUE		14:93116202-93116715	Unclassified				-0.445437	-1.91046	-9.61797	7.22518e-12	8.40089e-08	16.832	-0.373653	-1.92147	-5.85671	4.03016e-06	0.00593863	4.31299	-0.0703246	-1.91046	-1.48678	0.145072	0.609461	-4.98376	-0.672958	-1.84934	-7.92542	1.17688e-05	0.0225593	3.65098	79890	RIN3
chr8	27468923	+	cg10734892	NA	NA	chr8:27471954-27472523	N_Shelf	CLU;MIR6843;CLU;CLU	NM_001831;NR_106902;NR_038335;NR_045494	5'UTR;TSS1500;Body;Body				TRUE							-0.407354	-2.13349	-9.60744	7.44844e-12	8.40089e-08	16.8033	-0.361921	-2.12714	-5.63247	7.14378e-06	0.00688365	3.79328	-0.110706	-2.13349	-2.55652	0.0145576	0.267538	-3.11411	-0.549946	-2.12691	-6.48333	6.61413e-05	0.0268312	2.10742	1191, 102465508	CLU, MIR6843
chr8	102093477	+	cg00583001	NA	NA	chr8:102092794-102093240	S_Shore									8:102092346-102093640	Unclassified_Cell_type_specific		TRUE		-0.292458	-2.32394	-9.60736	7.45033e-12	8.40089e-08	16.8031	-0.236681	-2.33453	-6.41782	9.81861e-07	0.00431676	5.58842	-0.0282615	-2.32394	-0.909032	0.368889	0.794615	-5.62622	-0.48592	-2.29063	-8.63433	5.47416e-06	0.0223155	4.30723	NA	NA
chr2	121015605	-	cg05270442	NA	NA		OpenSea	RALB	NM_002881	5'UTR											-0.401966	-1.34527	-9.60123	7.58367e-12	8.40089e-08	16.7864	-0.367915	-1.35106	-6.42579	9.62599e-07	0.00431676	5.60624	-0.0765513	-1.34527	-1.79033	0.0811264	0.503843	-4.53595	-0.549563	-1.30585	-5.49343	0.000251685	0.0352135	0.865061	5899	RALB
chr2	43634819	+	cg09483650	NA	NA		OpenSea	THADA;THADA;THADA	NR_073394;NM_022065;NM_001083953	Body;Body;Body				TRUE							-0.459188	-1.66853	-9.59183	7.79264e-12	8.40089e-08	16.7607	-0.453673	-1.66119	-7.38402	9.37416e-08	0.00289488	7.68308	-0.12583	-1.66853	-2.57357	0.0139598	0.263207	-3.07826	-0.537859	-1.64046	-6.16541	0.000100144	0.0288405	1.72554	63892	THADA
chr20	52271683	+	cg09759079	NA	NA		OpenSea					chr20:52271592-52271592				20:52271573-52271714	Unclassified_Cell_type_specific				-0.505385	-1.87284	-9.59024	7.82879e-12	8.40089e-08	16.7564	-0.480237	-1.87405	-5.46019	1.11192e-05	0.00769299	3.39072	-0.135625	-1.87284	-2.51994	0.0159199	0.277093	-3.19045	-0.654521	-1.84037	-5.09636	0.000446953	0.0402474	0.321852	NA	NA
chr16	68366844	-	cg10061770	NA	NA		OpenSea	PRMT7	NM_019023	Body				TRUE					TRUE		-0.449863	-1.77767	-9.58992	7.83596e-12	8.40089e-08	16.7555	-0.40722	-1.7769	-6.01551	2.694e-06	0.0053935	4.67781	-0.103988	-1.77767	-2.17052	0.0360861	0.37802	-3.87888	-0.601749	-1.76968	-5.86028	0.000151014	0.0318248	1.34392	54496	PRMT7
chr2	172650722	-	cg23098068	NA	NA		OpenSea	SLC25A12	NM_003705	Body				TRUE					TRUE		-0.450326	-1.89042	-9.57785	8.11472e-12	8.50872e-08	16.7225	-0.441656	-1.93245	-7.08917	1.89671e-07	0.00303604	7.05866	0.0236202	-1.89042	0.491889	0.625541	0.905923	-5.90455	-0.532336	-1.77862	-5.76694	0.00017167	0.0325009	1.22416	8604	SLC25A12
chr3	10334731	+	cg04924511	NA	NA		OpenSea	GHRLOS;GHRL;GHRL;GHRLOS;GHRLOS;GHRL;GHRL;GHRL;GHRL;GHRL;GHRLOS;GHRL;GHRL;GHRL	NR_024146;NR_024132;NM_001134946;NR_004431;NR_024145;NR_024136;NR_024133;NR_024137;NM_001134944;NR_024134;NR_024144;NM_001134945;NR_024138;NR_024135	Body;TSS200;TSS200;Body;Body;TSS200;TSS200;TSS200;TSS200;TSS200;Body;TSS200;TSS200;TSS200									TRUE		-0.337713	-0.943865	-9.57432	8.19802e-12	8.50872e-08	16.7129	-0.277788	-0.957454	-5.73548	5.48913e-06	0.00637761	4.03265	-0.0426759	-0.943865	-1.18464	0.243294	0.710382	-5.35557	-0.527288	-0.900516	-5.04944	0.000479047	0.0409546	0.255955	100126793, 51738	GHRLOS, GHRL
chr4	81000887	+	cg01012819	NA	NA		OpenSea														-0.606387	-3.44908	-9.56385	8.45074e-12	8.52e-08	16.6842	-0.469641	-3.46246	-4.56324	0.000113845	0.017667	1.26594	-0.0760308	-3.44908	-1.17413	0.247428	0.713653	-5.36712	-0.867609	-3.39971	-8.18889	8.8031e-06	0.0223155	3.90218	NA	NA
chr14	75492076	-	cg08028844	NA	NA		OpenSea	MLH3;MLH3	NM_014381;NM_001040108	Body;Body											-0.33967	-2.30745	-9.54719	8.86881e-12	8.52e-08	16.6387	-0.265334	-2.31205	-5.57213	8.3391e-06	0.00715769	3.65259	-0.068153	-2.30745	-1.87562	0.0681683	0.475308	-4.39749	-0.550919	-2.26956	-6.39292	7.43229e-05	0.0271661	2.00043	27030	MLH3
chr4	2592814	+	cg20122161	NA	NA		OpenSea														-0.430473	-2.00891	-9.54378	8.9572e-12	8.52e-08	16.6293	-0.389423	-2.02974	-7.49648	7.18582e-08	0.00289488	7.91764	-0.0329737	-2.00891	-0.715788	0.478364	0.848934	-5.77523	-0.629292	-1.94893	-6.77417	4.57731e-05	0.0252017	2.44305	NA	NA
chr1	162307228	+	cg12196720	NA	NA		OpenSea	NOS1AP;NOS1AP	NM_014697;NM_001164757	Body;Body											0.337833	0.93151	9.54194	9.00493e-12	8.52e-08	16.6243	0.285748	0.930843	5.78043	4.89429e-06	0.0061902	4.13678	0.0842245	0.93151	2.32925	0.0250899	0.329847	-3.57555	0.494388	0.935252	5.72421	0.000182119	0.032971	1.16886	9722	NOS1AP
chr12	48171777	+	cg24353975	NA	NA		OpenSea	SLC48A1	NM_017842	Body						12:48171076-48172125	Unclassified_Cell_type_specific				-0.355024	-1.73394	-9.5372	9.12959e-12	8.52e-08	16.6113	-0.280067	-1.72413	-5.8129	4.50559e-06	0.00611709	4.21186	-0.104557	-1.73394	-2.75016	0.00896642	0.221236	-2.69761	-0.56302	-1.72532	-5.87933	0.000147137	0.0315483	1.36818	55652	SLC48A1
chr17	14241052	-	cg06132641	NA	NA		OpenSea	HS3ST3B1;HS3ST3B1	NR_130138;NM_006041	Body;Body											0.326792	1.53194	9.53603	9.16066e-12	8.52e-08	16.6081	0.286833	1.55158	6.68892	5.02274e-07	0.00350615	6.18994	0.0157507	1.53194	0.450028	0.655169	0.915972	-5.92349	0.497396	1.45383	5.04729	0.000480578	0.0409655	0.252922	9953	HS3ST3B1
chr14	77873900	+	cg06096243	NA	NA		OpenSea	NOXRED1	NM_001113475	Body											-0.483792	-1.73301	-9.52743	9.39222e-12	8.52e-08	16.5846	-0.426646	-1.71934	-7.0794	1.94188e-07	0.00303604	7.03774	-0.139651	-1.73301	-2.69279	0.0103707	0.234932	-2.82314	-0.677801	-1.75864	-5.00389	0.000512568	0.0417876	0.191629	122945	NOXRED1
chr14	50991703	-	cg14364151	NA	NA		OpenSea	MAP4K5;MAP4K5	NM_006575;NM_198794	Body;Body											-0.427957	-1.64135	-9.51172	9.83081e-12	8.64396e-08	16.5415	-0.357672	-1.64351	-4.63239	9.50998e-05	0.0164403	1.43054	-0.094314	-1.64135	-2.05247	0.0468425	0.416942	-4.09371	-0.623845	-1.60928	-6.63251	5.46883e-05	0.0260791	2.28119	11183	MAP4K5
chr3	37724048	-	cg08733789	NA	NA		OpenSea	ITGA9	NM_002207	Body											0.366892	1.04994	9.51061	9.86248e-12	8.64396e-08	16.5385	0.306563	1.0502	5.87556	3.84157e-06	0.00591913	4.35644	0.0786215	1.04994	1.99551	0.0529695	0.434905	-4.19396	0.586914	1.02717	6.67344	5.19338e-05	0.025944	2.32828	3680	ITGA9
chr11	128554939	+	cg13746740	NA	NA		OpenSea						RDMR	TRUE					TRUE		-0.343104	-1.88	-9.4966	1.02722e-11	8.73292e-08	16.5	-0.269039	-1.87405	-4.13524	0.00034572	0.0283271	0.250042	-0.100004	-1.88	-2.71021	0.00992416	0.230982	-2.78521	-0.544506	-1.87257	-5.48873	0.000253369	0.0352548	0.858781	NA	NA
chr2	64864645	-	cg04726150	rs3770716	0.078019		OpenSea	SERTAD2	NM_014755	5'UTR						2:64864557-64864816	Promoter_Associated_Cell_type_specific				-0.421739	-1.70974	-9.49581	1.02961e-11	8.73292e-08	16.4978	-0.391775	-1.73363	-6.18823	1.74311e-06	0.00475104	5.07125	-0.0135962	-1.70974	-0.299743	0.765957	0.9483	-5.97772	-0.567113	-1.62296	-6.06252	0.00011486	0.0298805	1.59853	9792	SERTAD2
chr9	137296319	+	cg13487983	NA	NA	chr9:137299190-137299437	N_Shelf	RXRA	NM_002957	Body				TRUE		9:137295242-137296496	Unclassified		TRUE		-0.260078	-1.74627	-9.49013	1.04674e-11	8.78378e-08	16.4823	-0.205145	-1.75772	-4.66026	8.84465e-05	0.0159836	1.4969	-0.028819	-1.74627	-1.02965	0.309485	0.758204	-5.51604	-0.397883	-1.71361	-5.76261	0.000172698	0.0325388	1.21857	6256	RXRA
chr22	36236732	+	cg15352367	NA	NA		OpenSea	RBM9;RBM9;RBM9;RBM9;RBM9;RBM9	NM_001082578;NM_001082579;NM_001082576;NM_001031695;NM_014309;NM_001082577	Body;Body;TSS200;TSS200;TSS200;TSS200									TRUE		-0.459524	-1.36707	-9.47365	1.09813e-11	9.01832e-08	16.437	-0.446635	-1.35666	-6.89678	3.02167e-07	0.00324046	6.64405	-0.131647	-1.36707	-2.65744	0.0113344	0.243262	-2.8996	-0.551928	-1.37635	-7.41232	2.11604e-05	0.0240801	3.13554	23543	RBM9
chr5	32505585	+	cg09535322	NA	NA		OpenSea														-0.365169	-2.24931	-9.47027	1.10899e-11	9.01832e-08	16.4277	-0.310998	-2.26985	-5.49997	1.00376e-05	0.0075049	3.48389	-0.0143132	-2.24931	-0.363454	0.718219	0.9351	-5.95736	-0.547536	-2.18694	-7.83987	1.29525e-05	0.0225593	3.56749	NA	NA
chr10	129535893	+	cg26115633	NA	NA	chr10:129534410-129537366	Island	FOXI2	NM_207426	1stExon					10:129424272-129427380				TRUE		-0.802436	-2.70367	-9.46434	1.12831e-11	9.08177e-08	16.4114	-0.825862	-2.78836	-8.46545	7.78848e-09	0.0015359	9.85451	0.0808781	-2.70367	0.934015	0.356014	0.787018	-5.60447	-0.91103	-2.48228	-7.0084	3.42903e-05	0.0250869	2.70411	399823	FOXI2
chr2	33462155	+	cg13351629	rs6760864	0.054845		OpenSea	LTBP1;LTBP1;LTBP1;LTBP1;LTBP1	NM_206943;NM_001166266;NM_001166264;NM_001166265;NM_000627	Body;Body;Body;Body;Body				TRUE							0.411583	1.80555	9.43879	1.2155e-11	9.52855e-08	16.3411	0.353822	1.85022	5.28059	1.76716e-05	0.00900416	2.96848	-0.0306655	1.80555	-0.688575	0.495146	0.856375	-5.79345	0.557718	1.71391	11.4632	3.96436e-07	0.0183923	6.39116	4052	LTBP1
chr2	71775047	+	cg03821216	NA	NA		OpenSea	DYSF;DYSF;DYSF;DYSF;DYSF;DYSF;DYSF;DYSF;DYSF;DYSF;DYSF;DYSF;DYSF;DYSF	NM_001130981;NM_001130976;NM_003494;NM_001130977;NM_001130979;NM_001130978;NM_001130980;NM_001130983;NM_001130985;NM_001130455;NM_001130984;NM_001130987;NM_001130986;NM_001130982	Body;Body;Body;Body;Body;Body;Body;Body;Body;Body;Body;Body;Body;Body											0.304623	0.976197	9.4375	1.22005e-11	9.52855e-08	16.3376	0.273678	0.980662	6.06853	2.35628e-06	0.00517727	4.79896	0.0537931	0.976197	1.63179	0.110733	0.559743	-4.77879	0.414187	0.95999	5.69383	0.00018996	0.0332366	1.12938	8291	DYSF
chr19	15590732	-	cg01692771	NA	NA		OpenSea	PGLYRP2	NM_052890	TSS1500											-0.348672	-2.08743	-9.42416	1.26843e-11	9.77704e-08	16.3009	-0.2823	-2.09841	-5.8556	4.04151e-06	0.00593863	4.31044	-0.0490341	-2.08743	-1.29768	0.201983	0.673126	-5.22543	-0.543247	-2.06158	-9.32553	2.71727e-06	0.0213973	4.88998	114770	PGLYRP2
chr19	45908146	-	cg03554552	NA	NA	chr19:45908140-45908466	Island	CD3EAP;PPP1R13L;PPP1R13L	NM_012099;NM_001142502;NM_006663	TSS1500;5'UTR;5'UTR					19:50599526-50601294	19:45907364-45908148	Unclassified	TRUE	TRUE		-0.32299	-1.95656	-9.42063	1.28157e-11	9.77704e-08	16.2911	-0.315649	-2.00362	-6.42094	9.74273e-07	0.00431676	5.5954	0.0698679	-1.95656	1.99531	0.0529919	0.434905	-4.19431	-0.371034	-1.8413	-4.75235	0.000748623	0.0463565	-0.1696	10849, 10848	CD3EAP, PPP1R13L
chr10	134369067	-	cg00789862	rs146824197	0.0142		OpenSea	INPP5A	NM_005539	Body						10:134368473-134369190	Unclassified_Cell_type_specific				-0.464348	-2.15452	-9.41745	1.29353e-11	9.77704e-08	16.2824	-0.339533	-2.17972	-5.9945	2.84108e-06	0.00549953	4.62971	-0.0303482	-2.15452	-0.60265	0.550212	0.878202	-5.84645	-0.769473	-2.07597	-6.35175	7.84035e-05	0.0274841	1.9513	3632	INPP5A
chr2	74210890	+	cg19445690	NA	NA	chr2:74211214-74212314	N_Shore								2:74064358-74064469				TRUE		-0.270726	-1.34166	-9.41535	1.30145e-11	9.77704e-08	16.2766	-0.200417	-1.34435	-4.04755	0.000433587	0.0310864	0.0431569	-0.0701401	-1.34166	-2.38845	0.0218308	0.312646	-3.45835	-0.456711	-1.31485	-6.85526	4.13862e-05	0.0250869	2.53435	NA	NA
chr5	149645151	-	cg16898345	NA	NA		OpenSea	CAMK2A;CAMK2A	NM_171825;NM_015981	Body;Body											0.31194	0.686761	9.40564	1.33886e-11	9.77897e-08	16.2498	0.229784	0.675514	4.66729	8.6845e-05	0.0159137	1.51361	0.105241	0.686761	3.10703	0.00350748	0.148158	-1.87976	0.491572	0.68065	6.17504	9.8874e-05	0.0287652	1.73734	815	CAMK2A
chr2	122936339	-	cg02167856	NA	NA		OpenSea														0.312689	1.17932	9.40386	1.34584e-11	9.77897e-08	16.2449	0.233485	1.18892	5.22457	2.04262e-05	0.00940038	2.83632	0.0444964	1.17932	1.31027	0.19773	0.669215	-5.21026	0.546795	1.11574	7.08228	3.13475e-05	0.0250182	2.78478	NA	NA
chr22	40295081	-	cg13805127	NA	NA		OpenSea														-0.476725	-2.14582	-9.39701	1.37302e-11	9.77897e-08	16.226	-0.430642	-2.1172	-7.80066	3.52974e-08	0.00214175	8.54202	-0.183214	-2.14582	-3.53608	0.00106072	0.0841277	-0.823041	-0.641361	-2.22072	-6.35655	7.79159e-05	0.0274605	1.95704	NA	NA
chr1	3206316	+	cg10391102	NA	NA	chr1:3203765-3204453	S_Shore	PRDM16;PRDM16	NM_022114;NM_199454	Body;Body									TRUE	TRUE	0.284917	0.966507	9.39308	1.38889e-11	9.77897e-08	16.2152	0.237598	0.975141	6.26252	1.4468e-06	0.00460056	5.23933	0.0270273	0.966507	0.872438	0.388282	0.805165	-5.65705	0.38299	0.921764	6.48186	6.6266e-05	0.0268312	2.10569	63976	PRDM16
chr1	61765331	+	cg11685477	NA	NA		OpenSea	NFIA;NFIA;NFIA;NFIA	NM_001145511;NM_001145512;NM_001134673;NM_005595	Body;Body;Body;Body											-0.462322	-1.67335	-9.3904	1.39977e-11	9.77897e-08	16.2078	-0.423957	-1.69563	-6.5721	6.69789e-07	0.00391357	5.93199	-0.0276173	-1.67335	-0.549243	0.585954	0.891817	-5.87591	-0.565586	-1.59785	-6.02667	0.000120521	0.0302513	1.55387	4774	NFIA
chr10	7226892	-	cg00338177	NA	NA		OpenSea	SFMBT2;SFMBT2	NM_001029880;NM_001018039	Body;Body		chr10:7226649-7226649									-0.473202	-1.80272	-9.38219	1.43377e-11	9.77897e-08	16.1851	-0.437522	-1.80178	-6.33182	1.2166e-06	0.00456214	5.39549	-0.117265	-1.80272	-2.27651	0.0283547	0.345186	-3.67813	-0.611109	-1.78778	-5.63638	0.000205799	0.0336935	1.05428	57713	SFMBT2
chr10	25162298	+	cg25181170	NA	NA		OpenSea	PRTFDC1	NM_020200	Body				TRUE					TRUE		-0.608299	-1.60388	-9.3804	1.44129e-11	9.77897e-08	16.1802	-0.526604	-1.57286	-6.50988	7.81252e-07	0.00419221	5.79382	-0.228055	-1.60388	-3.4434	0.00138107	0.0956857	-1.05729	-0.876606	-1.64487	-5.09757	0.000446157	0.0402474	0.323545	56952	PRTFDC1
chr9	37954074	+	cg19045353	NA	NA		OpenSea	SHB	NM_003028	Body				TRUE		9:37953657-37954619	Unclassified_Cell_type_specific				0.377678	0.851716	9.37466	1.46565e-11	9.77897e-08	16.1643	0.298069	0.843882	6.1945	1.71589e-06	0.00474111	5.08545	0.102693	0.851716	2.49583	0.01688	0.283467	-3.24032	0.573636	0.832186	5.72442	0.000182064	0.032971	1.16915	6461	SHB
chr1	156756665	-	cg26101584	NA	NA		OpenSea	PRCC	NM_005973	Body											-0.349349	-2.00079	-9.37257	1.47464e-11	9.77897e-08	16.1586	-0.30862	-2.01549	-5.91792	3.4497e-06	0.00577735	4.45395	-0.0317242	-2.00079	-0.833359	0.409691	0.816244	-5.68864	-0.488362	-1.95551	-5.14274	0.000417472	0.0396464	0.386635	5546	PRCC
chr6	158182413	+	cg10250426	NA	NA		OpenSea					chr6:158182288-158182288				6:158182362-158182709	Unclassified_Cell_type_specific				0.430578	0.685928	9.37236	1.47556e-11	9.77897e-08	16.158	0.373185	0.675402	6.77102	4.10684e-07	0.00337447	6.37005	0.139435	0.685928	2.97175	0.00503913	0.172994	-2.19697	0.682524	0.691891	5.7003	0.000188261	0.0332366	1.1378	NA	NA
chr12	123518888	+	cg01816936	NA	NA		OpenSea	PITPNM2	NM_020845	Body					12:122084772-122084852				TRUE		-0.376369	-1.84496	-9.36956	1.48767e-11	9.77897e-08	16.1503	-0.26051	-1.85317	-5.16201	2.40181e-05	0.0100143	2.68848	-0.0537129	-1.84496	-1.30926	0.198067	0.669486	-5.21148	-0.629649	-1.81613	-6.8306	4.26702e-05	0.0251715	2.50669	57605	PITPNM2
chr15	64748093	-	cg24402894	NA	NA		OpenSea														-0.490649	-1.63992	-9.34214	1.61189e-11	1.0508e-07	16.0745	-0.44398	-1.64801	-6.91563	2.88628e-07	0.00324046	6.68493	-0.0820111	-1.63992	-1.52894	0.134309	0.59454	-4.92589	-0.623514	-1.59779	-5.95452	0.000132843	0.0310121	1.46338	NA	NA
chr16	86012305	-	cg00335219	NA	NA		OpenSea					chr16:86012146-86012146			16:84569790-84570153				TRUE		-0.390537	-2.21074	-9.33821	1.63052e-11	1.05279e-07	16.0636	-0.333435	-2.21556	-5.63401	7.11574e-06	0.00688365	3.79685	-0.0772834	-2.21074	-1.80938	0.078064	0.49771	-4.50549	-0.580329	-2.1531	-6.47008	6.72771e-05	0.0268865	2.09182	NA	NA
chr1	10448500	-	cg15708154	NA	NA		OpenSea							TRUE							-0.554585	-2.60612	-9.32507	1.6945e-11	1.06307e-07	16.0272	-0.417888	-2.59752	-5.0225	3.44876e-05	0.0114484	2.35805	-0.139547	-2.60612	-2.29745	0.0270153	0.339114	-3.63761	-0.800717	-2.60759	-9.19261	3.0988e-06	0.0213973	4.78204	NA	NA
chr17	27048708	+	cg15036326	NA	NA	chr17:27046856-27047273	S_Shore	RPL23A;SNORD4A	NM_000984;NR_000010	Body;TSS1500									TRUE		0.311522	0.823296	9.32434	1.69811e-11	1.06307e-07	16.0252	0.260868	0.838113	5.99738	2.82046e-06	0.00549953	4.6363	0.0225548	0.823296	0.661016	0.512469	0.863471	-5.8112	0.462793	0.781658	6.27893	8.62254e-05	0.0279882	1.86373	6147, 26773	RPL23A, SNORD4A
chr17	46625332	-	cg25255850	NA	NA	chr17:46627787-46628444	N_Shelf								17:43980331-43980385				TRUE		-0.280488	-1.84544	-9.31733	1.73335e-11	1.06976e-07	16.0058	-0.247041	-1.85244	-5.15118	2.4701e-05	0.0100781	2.66288	-0.0464596	-1.84544	-1.5111	0.138782	0.600737	-4.95055	-0.412634	-1.80223	-6.47	6.72841e-05	0.0268865	2.09172	NA	NA
chr20	572111	+	cg17104429	NA	NA		OpenSea														0.349999	1.05258	9.31597	1.74029e-11	1.06976e-07	16.002	0.28339	1.058	5.04361	3.26482e-05	0.0112508	2.40813	0.0689422	1.05258	1.79676	0.0800825	0.501854	-4.52571	0.561201	0.999189	5.75015	0.000175695	0.0326322	1.20248	NA	NA
chr2	158695297	-	cg00751179	NA	NA		OpenSea	ACVR1;ACVR1	NM_001105;NM_001111067	5'UTR;5'UTR				TRUE							-0.394252	-1.79846	-9.31417	1.74948e-11	1.06976e-07	15.997	-0.383386	-1.78391	-7.12343	1.74658e-07	0.00303604	7.13191	-0.13182	-1.79846	-3.04926	0.0040983	0.158236	-2.01625	-0.468969	-1.80808	-3.64983	0.00436442	0.0860599	-1.86349	90	ACVR1
chr2	160473496	+	cg27501190	NA	NA	chr2:160472088-160472736	S_Shore	LOC643072;LOC643072;BAZ2B;BAZ2B	NR_110588;NR_110587;NM_001289975;NM_013450	Body;Body;TSS1500;TSS1500											-0.567811	-1.26032	-9.30529	1.79561e-11	1.08121e-07	15.9724	-0.521292	-1.26706	-6.29024	1.34981e-06	0.00460056	5.30188	-0.122913	-1.26032	-1.97228	0.0556618	0.442554	-4.23421	-0.72879	-1.27753	-7.3975	2.15314e-05	0.0240801	3.12012	643072, 29994	LOC643072, BAZ2B
chr14	105856393	-	cg22563672	NA	NA		OpenSea	PACS2;PACS2;PACS2	NM_001100913;NM_015197;NM_001243127	Body;Body;Body											-0.344234	-1.68538	-9.2918	1.86806e-11	1.10245e-07	15.935	-0.308232	-1.68561	-6.10341	2.15782e-06	0.00498493	4.87849	-0.077795	-1.68538	-2.05608	0.0464761	0.4156	-4.08728	-0.4994	-1.66662	-5.68618	0.000191992	0.0332366	1.11941	23241	PACS2
chr12	123753186	-	cg25630910	NA	NA	chr12:123754049-123754373	N_Shore	CDK2AP1	NM_004642	Body				TRUE	12:122319107-122319271				TRUE		-0.382659	-2.46051	-9.28867	1.88526e-11	1.10245e-07	15.9264	-0.286646	-2.49407	-5.18551	2.25996e-05	0.00979249	2.74405	0.0146136	-2.46051	0.34733	0.730201	0.938437	-5.96288	-0.592669	-2.39571	-8.13178	9.3692e-06	0.0223155	3.84849	8099	CDK2AP1
chr6	52022616	-	cg25173785	NA	NA		OpenSea														0.332621	0.668149	9.27851	1.94229e-11	1.12302e-07	15.8982	0.295593	0.671526	7.0369	2.15154e-07	0.00303604	6.94657	0.0592284	0.668149	1.61772	0.113743	0.564611	-4.79941	0.506409	0.636455	5.72192	0.000182697	0.033001	1.16589	NA	NA
chr2	175532338	-	cg19275653	NA	NA		OpenSea	WIPF1	NM_001077269	5'UTR				TRUE					TRUE		-0.374699	-1.93497	-9.2763	1.95495e-11	1.12302e-07	15.8921	-0.31207	-1.94375	-5.58556	8.05663e-06	0.00710132	3.68393	-0.0560503	-1.93497	-1.35867	0.182019	0.652873	-5.15072	-0.560118	-1.88197	-5.41093	0.000283057	0.0359504	0.754334	7456	WIPF1
chr17	38713263	+	cg13192318	NA	NA		OpenSea	CCR7;CCR7;CCR7;CCR7;CCR7	NM_001301716;NM_001301717;NM_001301718;NM_001838;NM_001301714	Body;Body;Body;Body;5'UTR		chr17:38713026-38713026									-0.336697	-1.65649	-9.27242	1.97736e-11	1.12302e-07	15.8813	-0.307051	-1.66712	-6.08608	2.25421e-06	0.00506022	4.83899	-0.0529846	-1.65649	-1.42872	0.161005	0.629144	-5.0611	-0.472926	-1.63618	-5.30111	0.000331464	0.0375591	0.6052	1236	CCR7
chr10	98744464	+	cg17856981	NA	NA		OpenSea	C10orf12	NM_015652	1stExon				TRUE							-0.486862	-2.20579	-9.2708	1.98676e-11	1.12302e-07	15.8768	-0.396918	-2.19786	-7.18127	1.52012e-07	0.00303604	7.25516	-0.120978	-2.20579	-2.25559	0.0297519	0.35122	-3.71833	-0.711803	-2.19623	-5.47553	0.000258159	0.0352906	0.841139	84458	C10orf12
chr17	3794211	-	cg13379195	rs56208651	0.066789	chr17:3795519-3796868	N_Shore	CAMKK1;CAMKK1;CAMKK1	NM_172207;NM_172206;NM_032294	5'UTR;TSS200;5'UTR				TRUE					TRUE		0.282164	0.689513	9.26594	2.01531e-11	1.12302e-07	15.8633	0.247345	0.682051	5.15654	2.43607e-05	0.0100656	2.67555	0.0863325	0.689513	2.77591	0.00839534	0.215212	-2.6407	0.399733	0.679905	5.57356	0.000224752	0.0341957	0.97154	84254	CAMKK1
chr5	14174681	-	cg19061551	NA	NA		OpenSea	TRIO	NM_007118	Body		chr5:14174472-14174472									-0.379352	-2.20073	-9.25889	2.05748e-11	1.12302e-07	15.8437	-0.318041	-2.2058	-6.42569	9.62843e-07	0.00431676	5.60601	-0.0725736	-2.20073	-1.73435	0.0907137	0.523276	-4.62388	-0.514874	-2.18756	-5.25487	0.00035443	0.0380972	0.541806	7204	TRIO
chr6	2840792	+	cg12586150	NA	NA	chr6:2841810-2842273	N_Shore	SERPINB1	NM_030666	Body				TRUE					TRUE		-0.409773	-1.66468	-9.25775	2.06436e-11	1.12302e-07	15.8406	-0.39009	-1.64195	-6.81602	3.67899e-07	0.00324046	6.46837	-0.161685	-1.66468	-3.57664	0.000944187	0.0794854	-0.719588	-0.536324	-1.71722	-5.3175	0.00032371	0.0373083	0.627583	1992	SERPINB1
chr1	245018893	+	cg09073948	NA	NA		OpenSea	HNRNPU;HNRNPU;HNRNPU;HNRNPU	NM_004501;NM_031844;NM_031844;NM_004501	ExonBnd;ExonBnd;Body;Body											-0.46705	-1.76309	-9.2528	2.09464e-11	1.13168e-07	15.8268	-0.470893	-1.77646	-6.22166	1.60281e-06	0.00472933	5.14697	-0.0663846	-1.76309	-1.28772	0.205395	0.676563	-5.23734	-0.558892	-1.71705	-8.50981	6.23945e-06	0.0223155	4.19642	3192	HNRNPU
chr12	111216938	+	cg25162988	NA	NA		OpenSea														-0.328714	-1.78436	-9.2492	2.11688e-11	1.13592e-07	15.8168	-0.239564	-1.77958	-5.00591	3.6005e-05	0.0116046	2.31871	-0.0785941	-1.78436	-2.1653	0.0365105	0.379709	-3.88856	-0.548155	-1.76931	-6.11997	0.000106377	0.0292566	1.66965	NA	NA
chr9	125795935	+	cg14115756	NA	NA		OpenSea	GPR21;RABGAP1	NM_005294;NM_012197	TSS1500;Body									TRUE		-0.406676	-1.56967	-9.23092	2.23376e-11	1.17467e-07	15.766	-0.373646	-1.56704	-7.40423	8.93594e-08	0.00289488	7.72537	-0.100302	-1.56967	-2.2292	0.0316013	0.359338	-3.76863	-0.535353	-1.549	-3.8311	0.00323154	0.0760632	-1.57417	2844, 23637	GPR21, RABGAP1
chr5	54518208	+	cg00865849	NA	NA	chr5:54519054-54519628	N_Shore						RDMR		5:54553779-54553966				TRUE		-0.327695	-2.24143	-9.21988	2.30743e-11	1.19744e-07	15.7353	-0.30263	-2.24164	-5.79127	4.7609e-06	0.00617434	4.16185	-0.0685738	-2.24143	-1.88911	0.0662912	0.470719	-4.37512	-0.45301	-2.20799	-6.05077	0.000116684	0.0299786	1.58391	NA	NA
chr6	30720261	-	cg19913563	NA	NA		OpenSea					chr6:30720004-30720004		TRUE					TRUE		-0.428959	-1.59564	-9.21607	2.33343e-11	1.20302e-07	15.7247	-0.339496	-1.60182	-5.48032	1.0558e-05	0.00760366	3.43788	-0.0984	-1.59564	-2.06999	0.0450872	0.410954	-4.06243	-0.696422	-1.55015	-4.50812	0.00109078	0.0520108	-0.529924	NA	NA
chr11	17523279	+	cg07942554	rs12270644	0.108019		OpenSea	USH1C;USH1C;USH1C;USH1C	NR_123738;NM_153676;NM_001297764;NM_005709	Body;Body;Body;Body											0.289716	0.83578	9.20529	2.40868e-11	1.21794e-07	15.6946	0.298189	0.827756	6.1489	1.92427e-06	0.00480073	4.98198	0.0871647	0.83578	2.71174	0.00988575	0.230605	-2.78186	0.322721	0.84146	5.84793	0.000153586	0.031897	1.32815	10083	USH1C
chr5	150443437	+	cg04166881	NA	NA		OpenSea	TNIP1;TNIP1;TNIP1;TNIP1;TNIP1;TNIP1;TNIP1;TNIP1;TNIP1;TNIP1	NM_001252393;NM_001252392;NM_001258456;NM_001258455;NM_001252391;NM_001252390;NM_006058;NM_001258454;NM_001252385;NM_001252386	Body;Body;Body;Body;Body;Body;Body;Body;Body;5'UTR											-0.321434	-2.00331	-9.19109	2.51154e-11	1.26186e-07	15.6551	-0.265022	-2.00226	-5.62072	7.36225e-06	0.00698841	3.76589	-0.0733717	-2.00331	-2.05422	0.0466646	0.416257	-4.09059	-0.42776	-1.98146	-4.622	0.000914238	0.0491216	-0.360761	10318	TNIP1
chr5	76654783	-	cg12559197	NA	NA		OpenSea	PDE8B;PDE8B;PDE8B;PDE8B;PDE8B	NM_001029853;NM_001029854;NM_003719;NM_001029851;NM_001029852	Body;Body;Body;Body;Body				TRUE					TRUE		-0.427827	-1.64029	-9.17325	2.6471e-11	1.30503e-07	15.6053	-0.386272	-1.63429	-5.10704	2.76951e-05	0.0105733	2.55842	-0.0949458	-1.64029	-1.9933	0.0532204	0.435573	-4.19781	-0.62986	-1.62096	-6.44009	6.99257e-05	0.0271363	2.05642	8622	PDE8B
chr17	33823690	-	cg23933241	NA	NA		OpenSea	SLFN12L	NM_001145027	Body				TRUE	17:30847631-30847806				TRUE		-0.302836	-1.34792	-9.16107	2.74391e-11	1.34435e-07	15.5713	-0.250472	-1.34349	-5.16198	2.40199e-05	0.0100143	2.68841	-0.0781006	-1.34792	-2.31332	0.0260385	0.334188	-3.60672	-0.441986	-1.32608	-5.40678	0.000284741	0.0359519	0.748737	100506736	SLFN12L
chr20	49072658	+	cg10848639	rs118137582	0.031684		OpenSea														-0.33698	-2.02326	-9.15538	2.79031e-11	1.35865e-07	15.5555	-0.293792	-2.02894	-4.59109	0.000105887	0.0171587	1.33224	-0.0663945	-2.02326	-1.76623	0.0851443	0.512055	-4.5741	-0.499502	-1.96721	-7.25994	2.53307e-05	0.0241595	2.97551	NA	NA
chr22	38434179	+	cg02417473	NA	NA	chr22:38434864-38435204	N_Shore												TRUE		0.255586	0.165525	9.14082	2.91277e-11	1.39715e-07	15.5148	0.222302	0.168067	5.78692	4.81389e-06	0.00617434	4.15181	0.0435275	0.165525	1.52425	0.135475	0.596104	-4.9324	0.389591	0.150321	6.46484	6.77324e-05	0.0270383	2.08564	NA	NA
chr9	129624658	+	cg18013517	NA	NA	chr9:129622611-129623574	S_Shore	ZBTB34	NM_001099270	5'UTR											-0.345376	-2.32282	-9.13556	2.95839e-11	1.39715e-07	15.5001	-0.27778	-2.32355	-4.98855	3.76654e-05	0.0117654	2.27751	-0.0784284	-2.32282	-2.03123	0.0490507	0.423751	-4.13135	-0.564907	-2.30052	-5.74296	0.000177451	0.0327641	1.19317	403341	ZBTB34
chr1	52537497	-	cg16060854	NA	NA		OpenSea	BTF3L4;BTF3L4;BTF3L4	NM_001136497;NM_001243767;NM_152265	5'UTR;Body;Body											-0.467978	-1.97465	-9.13499	2.9634e-11	1.39715e-07	15.4985	-0.474817	-1.94214	-8.15372	1.57044e-08	0.00214175	9.24802	-0.204359	-1.97465	-3.90587	0.000360441	0.0489209	0.139478	-0.586169	-2.01064	-5.6849	0.000192333	0.0332366	1.11774	91408	BTF3L4
chr8	133913826	+	cg00803207	NA	NA		OpenSea	TG	NM_003235	Body						8:133913605-133914059	Unclassified_Cell_type_specific				-0.37072	-2.28316	-9.13162	2.99298e-11	1.39715e-07	15.4891	-0.318587	-2.31362	-5.6356	7.0867e-06	0.00688365	3.80057	0.0113789	-2.28316	0.274438	0.785189	0.953451	-5.98472	-0.532696	-2.18962	-7.082	3.13584e-05	0.0250182	2.78446	7038	TG
chr2	55339047	+	cg26015527	NA	NA		OpenSea					chr2:55338983-55338983		TRUE							-0.52621	-1.27121	-9.12813	3.024e-11	1.39826e-07	15.4793	-0.456044	-1.28529	-5.11555	2.70906e-05	0.0104313	2.57857	-0.0885881	-1.27121	-1.50467	0.140424	0.603218	-4.95938	-0.742286	-1.21588	-5.9693	0.000130213	0.0309282	1.48198	NA	NA
chr3	138494226	+	cg27200630	NA	NA		OpenSea							TRUE					TRUE		-0.409907	-1.87641	-9.12615	3.04179e-11	1.39826e-07	15.4738	-0.355664	-1.89009	-4.61412	9.97299e-05	0.0167128	1.38705	-0.0684772	-1.87641	-1.49276	0.143505	0.607255	-4.97563	-0.614788	-1.84178	-5.68273	0.000192915	0.0332366	1.11491	NA	NA
chr4	15236131	-	cg14510831	NA	NA		OpenSea	LOC101929095	NR_125911	Body											-0.495478	-1.98163	-9.12535	3.04892e-11	1.39826e-07	15.4716	-0.440701	-1.98911	-5.46692	1.09281e-05	0.00765554	3.4065	-0.102029	-1.98163	-1.8399	0.0733641	0.487071	-4.45614	-0.706154	-1.94287	-5.43013	0.000275399	0.035822	0.780205	NA	NA
chr10	4125518	+	cg14082061	rs117574083	0.018663		OpenSea							TRUE					TRUE		-0.254821	-1.88278	-9.11683	3.12668e-11	1.41939e-07	15.4477	-0.217127	-1.88691	-6.1234	2.05187e-06	0.00491953	4.92399	-0.0358499	-1.88278	-1.25585	0.216603	0.687387	-5.27485	-0.381742	-1.84927	-5.59092	0.000219334	0.0341105	0.994468	NA	NA
chr14	75151317	+	cg08753407	NA	NA		OpenSea	AREL1	NM_001039479	Body											-0.509318	-2.38811	-9.11514	3.14226e-11	1.41939e-07	15.443	-0.425568	-2.41722	-5.98311	2.92421e-06	0.00551838	4.60361	-0.018684	-2.38811	-0.327407	0.745102	0.942523	-5.96936	-0.734118	-2.32651	-10.6589	7.86842e-07	0.0213045	5.87459	9870	AREL1
chr7	92348349	+	cg10933827	NA	NA		OpenSea	CDK6;CDK6	NM_001259;NM_001145306	Body;Body											-0.491883	-1.79959	-9.11442	3.14898e-11	1.41939e-07	15.441	-0.41405	-1.78568	-5.01996	3.47155e-05	0.0114663	2.35204	-0.13717	-1.79959	-2.48867	0.0171754	0.285218	-3.25508	-0.740795	-1.79216	-5.44159	0.000270937	0.0356509	0.79561	1021	CDK6
chr4	82427052	-	cg25150026	rs11939668	0.432773		OpenSea					chr4:82427003-82427003									-0.431861	-1.85661	-9.11148	3.17648e-11	1.42365e-07	15.4328	-0.379977	-1.85819	-6.80197	3.80742e-07	0.00327195	6.43771	-0.0925833	-1.85661	-1.91258	0.0631276	0.462802	-4.33585	-0.589851	-1.83624	-4.65655	0.000866861	0.0485273	-0.309828	NA	NA
chr11	60100993	+	cg08180716	rs10750933	0.365455		OpenSea	MS4A6E	NM_139249	TSS1500											0.391972	1.45172	9.10028	3.28338e-11	1.4469e-07	15.4014	0.373633	1.45006	7.89596	2.83201e-08	0.00214175	8.73458	0.0918684	1.45172	2.08838	0.0433067	0.404405	-4.02936	0.515901	1.4474	5.03525	0.000489235	0.0410699	0.235947	245802	MS4A6E
chr2	190478061	-	cg03390370	NA	NA		OpenSea					chr2:190477917-190477917									-0.42921	-1.44846	-9.09809	3.30475e-11	1.44822e-07	15.3953	-0.37434	-1.44798	-6.18544	1.75538e-06	0.00475104	5.06492	-0.101554	-1.44846	-2.10775	0.0414982	0.397899	-3.99428	-0.606892	-1.44118	-4.97753	0.000533098	0.0421859	0.154253	NA	NA
chr9	34380608	+	cg03560879	NA	NA	chr9:34380737-34381151	N_Shore	C9orf24;C9orf24;C9orf24	NM_147168;NM_147169;NM_032596	Body;Body;Body				TRUE	9:34369587-34371451	9:34378665-34380614	Promoter_Associated		TRUE		-0.350577	-2.29776	-9.09574	3.32775e-11	1.45024e-07	15.3887	-0.296709	-2.29951	-5.28707	1.7378e-05	0.00895037	2.98376	-0.0783934	-2.29776	-1.99149	0.0534276	0.436169	-4.20096	-0.513269	-2.28894	-5.51496	0.000244123	0.0350226	0.89378	84688	C9orf24
chr19	15413249	-	cg05018116	NA	NA		OpenSea														-0.320937	-1.71135	-9.09169	3.36785e-11	1.45966e-07	15.3774	-0.271868	-1.71384	-5.81557	4.47496e-06	0.00610481	4.21805	-0.0513006	-1.71135	-1.42295	0.16266	0.631196	-5.06863	-0.497687	-1.69149	-5.90909	0.00014129	0.0312034	1.40597	NA	NA
chr2	121437519	+	cg22158366	rs4848615	0.160272		OpenSea									2:121437127-121438242	Unclassified				0.291827	1.33093	9.08068	3.47938e-11	1.48078e-07	15.3465	0.286244	1.36262	5.77602	4.94966e-06	0.0061902	4.12657	-0.0316101	1.33093	-0.963079	0.341411	0.778375	-5.57846	0.378008	1.25762	6.49489	6.51673e-05	0.0268312	2.12101	NA	NA
chr2	40622490	-	cg00415424	NA	NA		OpenSea	SLC8A1;SLC8A1;SLC8A1;SLC8A1	NM_001112801;NM_001112802;NM_021097;NM_001112800	Body;Body;Body;Body				TRUE					TRUE		0.237736	0.957243	9.08038	3.48243e-11	1.48078e-07	15.3457	0.22064	0.950949	6.25772	1.4643e-06	0.00460056	5.22848	0.0661167	0.957243	2.47265	0.0178531	0.289223	-3.28798	0.318121	0.947629	4.48688	0.00112754	0.052603	-0.561707	6546	SLC8A1
chr13	49636769	-	cg10616224	NA	NA		OpenSea	FNDC3A;FNDC3A;FNDC3A	NR_103528;NM_001079673;NM_001278438	Body;Body;Body				TRUE							-0.470587	-2.02831	-9.07768	3.51039e-11	1.48078e-07	15.3381	-0.332943	-2.03762	-5.09966	2.82306e-05	0.0106578	2.54093	-0.0713305	-2.02831	-1.34726	0.185631	0.656648	-5.16493	-0.720386	-1.96602	-8.16765	9.00914e-06	0.0223155	3.88226	22862	FNDC3A
chr10	72990169	+	cg11390659	NA	NA		OpenSea	UNC5B;UNC5B	NM_170744;NM_001244889	Body;Body											0.246289	0.674892	9.07545	3.53367e-11	1.48119e-07	15.3318	0.210292	0.669539	5.39488	1.31565e-05	0.00815813	3.23746	0.061313	0.674892	2.21217	0.0328491	0.364647	-3.80086	0.384716	0.659585	6.01781	0.000121965	0.0303489	1.54281	219699	UNC5B
chr3	189559609	+	cg12339752	NA	NA		OpenSea	TP63;TP63;TP63;TP63;TP63;TP63	NM_001114979;NM_001114978;NM_003722;NM_001114982;NM_001114981;NM_001114980	Body;Body;Body;Body;Body;Body		chr3:189559377-189559377									0.294161	0.976753	9.07341	3.555e-11	1.48119e-07	15.3261	0.244071	0.983942	4.37989	0.000183367	0.0215106	0.829867	0.0513418	0.976753	1.5506	0.129034	0.587037	-4.89561	0.443441	0.929777	5.95309	0.0001331	0.0310121	1.46157	8626	TP63
chr14	93540378	+	cg07529783	NA	NA		OpenSea	ITPK1;ITPK1;ITPK1	NM_001142594;NM_001142593;NM_014216	Body;Body;Body		chr14:93540322-93540322		TRUE							-0.479588	-1.91931	-9.0722	3.56776e-11	1.48119e-07	15.3228	-0.391069	-1.91923	-5.38492	1.34987e-05	0.00823716	3.21406	-0.111008	-1.91931	-2.05608	0.0464763	0.4156	-4.08728	-0.749065	-1.89949	-5.52907	0.000239302	0.0347935	0.912551	3705	ITPK1
chr22	28222011	-	cg21365496	NA	NA		OpenSea														0.243071	0.882155	9.06424	3.65287e-11	1.50858e-07	15.3004	0.2167	0.888635	5.17425	2.32682e-05	0.00990505	2.71743	0.0379448	0.882155	1.38546	0.173746	0.643798	-5.11693	0.350477	0.85833	6.25556	8.89113e-05	0.0280846	1.83544	NA	NA
chr1	22210229	-	cg02117102	NA	NA	chr1:22210992-22211318	N_Shore	HSPG2	NM_005529	Body									TRUE		0.239889	0.559128	9.06027	3.69604e-11	1.51806e-07	15.2893	0.205862	0.560971	5.14513	2.50917e-05	0.0100947	2.64855	0.0495202	0.559128	1.83129	0.0746654	0.489978	-4.47014	0.357375	0.542998	5.50347	0.00024813	0.0351498	0.878456	3339	HSPG2
chr15	63783392	-	cg00482119	NA	NA		OpenSea					chr15:63783298-63783298									-0.431658	-1.47298	-9.04956	3.81519e-11	1.55126e-07	15.2592	-0.38583	-1.48502	-5.97882	2.95613e-06	0.00551838	4.59378	-0.0681435	-1.47298	-1.3988	0.169735	0.639407	-5.09987	-0.586058	-1.43676	-5.44876	0.00026818	0.0355509	0.80525	NA	NA
chr17	46987410	-	cg06707578	NA	NA	chr17:46985588-46986537	S_Shore	UBE2Z	NM_023079	Body											0.328928	0.933261	9.04512	3.86569e-11	1.56373e-07	15.2468	0.268911	0.956734	5.48474	1.04383e-05	0.00757296	3.44825	-0.00256994	0.933261	-0.0691958	0.945186	0.989708	-6.01876	0.519138	0.846119	6.77974	4.54558e-05	0.0252017	2.44936	65264	UBE2Z
chr15	101715747	-	cg12042714	rs62019715	0.093693		OpenSea								15:99533202-99533391				TRUE		-0.424416	-1.76094	-9.04136	3.90911e-11	1.57322e-07	15.2362	-0.307906	-1.76131	-4.60749	0.000101465	0.0168219	1.37127	-0.0929362	-1.76094	-1.93852	0.0597842	0.453994	-4.292	-0.650849	-1.76089	-6.84502	4.19141e-05	0.0250869	2.52288	NA	NA
chr11	66814325	+	cg14898767	NA	NA		OpenSea	SYT12;SYT12	NM_001177880;NM_177963	Body;Body						11:66814213-66814468	Unclassified_Cell_type_specific				0.341159	0.796587	9.03385	3.99706e-11	1.59383e-07	15.2151	0.33885	0.786276	6.83804	3.48646e-07	0.00324046	6.51637	0.082578	0.796587	2.14103	0.0385454	0.387422	-3.93342	0.402675	0.803843	5.17179	0.000400065	0.039298	0.427039	91683	SYT12
chr14	31753225	-	cg19939925	NA	NA		OpenSea														-0.399658	-2.30657	-9.03187	4.02063e-11	1.59383e-07	15.2096	-0.347693	-2.31165	-6.28149	1.37968e-06	0.00460056	5.28215	-0.0642834	-2.30657	-1.42243	0.162811	0.631357	-5.06931	-0.59954	-2.26513	-6.54551	6.10805e-05	0.0268312	2.18027	NA	NA
chr2	26782251	+	cg19951693	NA	NA	chr2:26785114-26785687	N_Shelf	OTOF;OTOF	NM_194248;NM_001287489	TSS1500;TSS1500											0.225652	0.716092	9.0308	4.03336e-11	1.59383e-07	15.2066	0.19093	0.704295	4.91714	4.53431e-05	0.0125718	2.10795	0.0835436	0.716092	3.27373	0.0022217	0.12062	-1.47785	0.321885	0.711718	6.02228	0.000121234	0.0303199	1.54839	9381	OTOF
chr3	14625087	+	cg20283927	NA	NA		OpenSea														0.26746	0.757183	9.02847	4.06133e-11	1.59383e-07	15.2	0.254594	0.744972	6.41587	9.8665e-07	0.00431676	5.58404	0.0896966	0.757183	2.96466	0.00513465	0.174248	-2.21336	0.33246	0.767439	4.90618	0.000593178	0.043473	0.052528	NA	NA
chr1	3305629	-	cg00251678	NA	NA	chr1:3307069-3307285	N_Shore	PRDM16;PRDM16	NM_022114;NM_199454	Body;Body									TRUE		0.218103	0.295714	9.02295	4.12838e-11	1.61212e-07	15.1845	0.186882	0.297942	5.67946	6.33413e-06	0.00655087	3.9026	0.034182	0.295714	1.38461	0.174003	0.644126	-5.11801	0.294338	0.284253	5.71991	0.000183207	0.033059	1.16329	63976	PRDM16
chr13	52401468	-	cg11898684	NA	NA		OpenSea	LINC00282;LINC00282	NR_027048;NR_027047	Body;Body											-0.445383	-2.48353	-9.0181	4.18826e-11	1.61947e-07	15.1709	-0.391438	-2.49868	-5.7761	4.94857e-06	0.0061902	4.12677	-0.0533073	-2.48353	-1.05684	0.297052	0.75009	-5.48941	-0.622537	-2.42186	-6.01481	0.000122458	0.0303526	1.53906	283521	LINC00282
chr17	2839005	-	cg04960169	NA	NA		OpenSea	RAP1GAP2;RAP1GAP2	NM_015085;NM_001100398	Body;Body					17:2785676-2785967				TRUE		-0.294251	-1.51696	-9.01407	4.23857e-11	1.63093e-07	15.1595	-0.236681	-1.53185	-4.0387	0.0004436	0.0313974	0.0223075	-0.0387955	-1.51696	-1.16366	0.251594	0.717011	-5.37851	-0.448101	-1.49404	-5.09877	0.000445366	0.0402242	0.325231	23108	RAP1GAP2
chr2	179316706	-	cg20370152	NA	NA	chr2:179315214-179316573	S_Shore	PRKRA;PRKRA;PRKRA;DFNB59;MIR548N	NM_001139518;NM_001139517;NM_003690;NM_001042702;NR_031666	TSS1500;TSS1500;TSS1500;5'UTR;Body											-0.488304	-2.77604	-9.00954	4.29591e-11	1.63651e-07	15.1468	-0.508854	-2.80482	-7.64313	5.09294e-08	0.00236314	8.22052	-0.0106407	-2.77604	-0.192231	0.848554	0.968674	-6.00323	-0.489349	-2.73982	-5.86767	0.000149497	0.0316745	1.35333	8575, 494513, 100302152	PRKRA, DFNB59, MIR548N
chr12	49362475	+	cg12580783	NA	NA	chr12:49363664-49364443	N_Shore	WNT10B	NM_003394	Body			RDMR			12:49362453-49362767	Unclassified_Cell_type_specific		TRUE		0.320318	1.03428	9.00552	4.3475e-11	1.63651e-07	15.1355	0.277716	1.01575	5.13038	2.6069e-05	0.0102591	2.61367	0.117435	1.03428	3.23271	0.00248836	0.127102	-1.57782	0.478528	1.05052	5.80924	0.000161956	0.0321375	1.27861	7480	WNT10B
chr1	25333445	-	cg17973115	rs11249236	0.132084		OpenSea							TRUE					TRUE		-0.393064	-1.81352	-9.00439	4.36212e-11	1.63651e-07	15.1323	-0.304297	-1.80149	-7.1847	1.50771e-07	0.00303604	7.26244	-0.111197	-1.81352	-2.49418	0.0169478	0.283935	-3.24373	-0.667984	-1.79595	-6.39005	7.46e-05	0.0271661	1.99701	NA	NA
chr4	140149073	+	cg00768272	NA	NA		OpenSea									4:140148995-140150988	Unclassified				-0.286591	-1.97371	-9.00384	4.36927e-11	1.63651e-07	15.1308	-0.262492	-1.9634	-4.95141	4.14802e-05	0.0121766	2.18934	-0.0952661	-1.97371	-2.93053	0.00561862	0.181399	-2.29192	-0.384754	-1.98363	-5.08117	0.000457086	0.0405004	0.300555	NA	NA
chr18	72779176	-	cg18431161	NA	NA		OpenSea					chr18:72779013-72779013			18:70908136-70908480						-0.330577	-0.538507	-9.00337	4.37533e-11	1.63651e-07	15.1295	-0.247647	-0.56519	-4.45518	0.000150781	0.0198819	1.00886	0.00730203	-0.538507	0.194724	0.846615	0.968308	-6.00276	-0.481271	-0.489197	-6.10887	0.000107961	0.029297	1.65596	NA	NA
chr3	169996520	+	cg06711830	NA	NA		OpenSea	PRKCI	NM_002740	Body											-0.305328	-1.61464	-9.0032	4.37756e-11	1.63651e-07	15.129	-0.254516	-1.61325	-4.89017	4.86364e-05	0.0128805	2.04385	-0.0704803	-1.61464	-2.03489	0.0486646	0.422677	-4.1249	-0.434905	-1.60365	-5.85752	0.000151585	0.0318535	1.34039	5584	PRKCI
chr1	55118770	-	cg08998814	NA	NA		OpenSea	MROH7;MROH7;MROH7;MROH7;MROH7-TTC4;MROH7-TTC4;MROH7-TTC4	NM_001291332;NR_111931;NR_026782;NM_001039464;NR_037641;NR_037639;NR_037640	5'UTR;Body;Body;Body;Body;Body;Body											0.336241	1.1136	8.99479	4.4882e-11	1.66597e-07	15.1053	0.243712	1.10901	4.30877	0.000220546	0.0232502	0.661006	0.0849727	1.1136	2.22568	0.0318557	0.360504	-3.7753	0.57181	1.10946	7.36196	2.24498e-05	0.0240801	3.08302	374977, 100527960	MROH7, MROH7-TTC4
chr13	45285150	+	cg07538187	NA	NA		OpenSea														0.407194	1.45866	8.99401	4.49859e-11	1.66597e-07	15.1031	0.324091	1.47258	4.28659	0.000233609	0.0238447	0.608383	0.0509484	1.45866	1.10186	0.277243	0.736255	-5.4439	0.608752	1.41635	7.40462	2.13523e-05	0.0240801	3.12754	NA	NA
chr17	77822099	+	cg02385908	rs77500462	0.033449	chr17:77812991-77819081	S_Shelf									17:77821947-77822125	Unclassified_Cell_type_specific		TRUE		0.308511	1.65484	8.99088	4.54063e-11	1.67368e-07	15.0943	0.274202	1.64451	5.6961	6.07026e-06	0.00650615	3.94126	0.0860974	1.65484	2.45677	0.0185487	0.293715	-3.32043	0.401927	1.62899	6.8199	4.32403e-05	0.0252017	2.49467	NA	NA
chr10	64470137	+	cg15075292	NA	NA		OpenSea					chr10:64470060-64470060									-0.495871	-2.11372	-8.98673	4.59697e-11	1.67875e-07	15.0826	-0.434887	-2.11079	-5.85547	4.04289e-06	0.00593863	4.31013	-0.116862	-2.11372	-2.07372	0.0447212	0.409671	-4.05574	-0.693392	-2.09756	-6.1631	0.000100451	0.0288625	1.72271	NA	NA
chr10	104944558	-	cg25803614	NA	NA		OpenSea	NT5C2;NT5C2	NM_001134373;NM_012229	5'UTR;5'UTR											-0.54376	-1.68595	-8.98318	4.64568e-11	1.68098e-07	15.0726	-0.470522	-1.65963	-6.66036	5.38815e-07	0.00360186	6.12705	-0.201366	-1.68595	-3.25726	0.00232537	0.123092	-1.51809	-0.792343	-1.70588	-4.71895	0.000787771	0.0470713	-0.21832	22978	NT5C2
chr21	30006208	+	cg25140663	NA	NA		OpenSea					chr21:30006167-30006167		TRUE							-0.421106	-2.09728	-8.97716	4.7295e-11	1.70349e-07	15.0557	-0.406291	-2.09402	-6.21397	1.63404e-06	0.0047352	5.12956	-0.106469	-2.09728	-2.22236	0.0320975	0.361571	-3.7816	-0.520216	-2.08721	-4.65485	0.000869131	0.0485846	-0.312331	NA	NA
chr7	150786599	-	cg22337913	NA	NA	chr7:150783480-150785040	S_Shore	AGAP3;AGAP3;AGAP3;AGAP3	NM_001281300;NM_001308304;NM_001042535;NM_031946	5'UTR;Body;Body;Body				TRUE							-0.462758	-2.68241	-8.96047	4.97011e-11	1.77051e-07	15.0087	-0.399314	-2.6772	-6.90664	2.95007e-07	0.00324046	6.66544	-0.103398	-2.68241	-1.96035	0.0570894	0.446614	-4.25472	-0.66805	-2.67809	-7.07726	3.15388e-05	0.0250533	2.77931	116988	AGAP3
chr7	17810471	-	cg11325152	NA	NA		OpenSea														-0.474611	-1.71401	-8.959	4.99192e-11	1.77051e-07	15.0045	-0.434404	-1.71289	-5.90207	3.59132e-06	0.005853	4.41749	-0.11209	-1.71401	-2.07172	0.0449164	0.410396	-4.05931	-0.623558	-1.70752	-5.59206	0.000218985	0.0341105	0.995968	NA	NA
chr11	129862449	-	cg16324497	NA	NA		OpenSea	PRDM10;PRDM10	NM_020228;NM_199437	5'UTR;5'UTR						11:129862318-129862597	Unclassified_Cell_type_specific				-0.341858	-2.33507	-8.9581	5.00535e-11	1.77051e-07	15.002	-0.294965	-2.35575	-6.17186	1.81633e-06	0.00480073	5.03411	-0.0201123	-2.33507	-0.516029	0.608733	0.900214	-5.89288	-0.470919	-2.28431	-6.36005	7.75624e-05	0.0274455	1.96122	56980	PRDM10
chr1	249111407	-	cg00804354	NA	NA		OpenSea	SH3BP5L	NM_030645	Body						1:249111313-249111430	Promoter_Associated_Cell_type_specific		TRUE		-0.441005	-2.1491	-8.95326	5.07782e-11	1.77213e-07	14.9883	-0.421406	-2.19115	-5.73004	5.56594e-06	0.00637761	4.02003	0.0164626	-2.1491	0.327249	0.74522	0.942558	-5.96941	-0.538147	-2.05568	-5.45053	0.000267507	0.0355236	0.807621	80851	SH3BP5L
chr1	109939840	-	cg13912858	NA	NA	chr1:109940074-109940894	N_Shore	SORT1	NM_002959	Body					1:109741310-109741384	1:109939564-109940959	Unclassified_Cell_type_specific		TRUE		-0.295315	-0.911704	-8.95114	5.11006e-11	1.77213e-07	14.9823	-0.237591	-0.902046	-4.67294	8.55775e-05	0.015839	1.52706	-0.1002	-0.911704	-2.97373	0.00501275	0.172606	-2.19238	-0.442548	-0.936752	-7.06041	3.21892e-05	0.0250573	2.76098	6272	SORT1
chr3	52409637	-	cg18791617	NA	NA		OpenSea	DNAH1	NM_015512	Body											0.274081	1.12116	8.94943	5.13606e-11	1.77213e-07	14.9775	0.236559	1.12094	5.13162	2.59855e-05	0.0102488	2.6166	0.0607595	1.12116	1.94256	0.0592775	0.452694	-4.28513	0.380985	1.09717	5.50883	0.00024625	0.0351101	0.885614	25981	DNAH1
chr4	87372978	+	cg14220195	NA	NA		OpenSea	MAPK10	NM_002753	5'UTR											0.295779	0.788754	8.94768	5.16294e-11	1.77213e-07	14.9726	0.257454	0.77859	5.69214	6.13194e-06	0.00650615	3.93207	0.0877428	0.788754	2.59894	0.0131121	0.256703	-3.02463	0.488719	0.778413	6.47419	6.69228e-05	0.0268865	2.09666	5602	MAPK10
chr12	835416	-	cg03692832	NA	NA		OpenSea														-0.400139	-2.54951	-8.94647	5.18146e-11	1.77213e-07	14.9692	-0.362295	-2.51853	-5.88524	3.74817e-06	0.00591682	4.37875	-0.166571	-2.54951	-3.64656	0.000771607	0.0722369	-0.539949	-0.589086	-2.56156	-5.07331	0.000462422	0.0406618	0.289527	NA	NA
chr4	1130012	+	cg06458388	NA	NA		OpenSea					chr4:1129933-1129933									-0.363541	-2.43646	-8.94202	5.2506e-11	1.77213e-07	14.9566	-0.305356	-2.46972	-4.64873	9.11419e-05	0.016184	1.46943	0.0310665	-2.43646	0.748198	0.458806	0.840145	-5.75263	-0.529797	-2.3405	-8.847	4.39262e-06	0.0213973	4.49228	NA	NA
chr6	31855202	-	cg25165975	NA	NA	chr6:31856896-31857104	N_Shore	EHMT2;EHMT2	NM_006709;NM_025256	Body;Body									TRUE		0.27212	0.887572	8.94193	5.252e-11	1.77213e-07	14.9564	0.267593	0.891383	5.85636	4.03375e-06	0.00593863	4.31219	0.0512228	0.887572	1.64808	0.10733	0.554015	-4.75473	0.355021	0.84053	5.67666	0.000194553	0.0332896	1.10698	10919	EHMT2
chr5	10747039	-	cg22240942	NA	NA		OpenSea	DAP;DAP	NM_001291963;NM_004394	Body;Body											-0.391173	-1.75624	-8.94057	5.27327e-11	1.77213e-07	14.9525	-0.339897	-1.75557	-5.59703	7.82316e-06	0.00709964	3.71068	-0.102194	-1.75624	-2.28699	0.0276772	0.342184	-3.65788	-0.563417	-1.75265	-5.04874	0.000479547	0.0409647	0.254965	1611	DAP
chr12	125353973	+	cg10002259	NA	NA		OpenSea														-0.464452	-1.99567	-8.93896	5.29867e-11	1.77213e-07	14.948	-0.40184	-1.9848	-6.01963	2.66613e-06	0.00536619	4.68722	-0.138136	-1.99567	-2.60313	0.0129768	0.255805	-3.01575	-0.656056	-2.00179	-5.2486	0.00035767	0.0381437	0.53319	NA	NA
chr15	42209178	-	cg10142436	NA	NA	chr15:42211419-42211701	N_Shelf	EHD4	NM_139265	Body					15:39996470-39996518				TRUE		-0.378041	-2.04686	-8.93873	5.30216e-11	1.77213e-07	14.9474	-0.319992	-2.07092	-4.89302	4.82772e-05	0.0128349	2.05063	-0.0246237	-2.04686	-0.570075	0.571879	0.886524	-5.86474	-0.536137	-1.9938	-5.62	0.000210569	0.0338693	1.03277	30844	EHD4
chr2	233916534	-	cg14342532	NA	NA		OpenSea							TRUE					TRUE		-0.536847	-1.98136	-8.93733	5.32444e-11	1.77213e-07	14.9434	-0.513328	-1.98558	-7.22954	1.35423e-07	0.00303604	7.35761	-0.114271	-1.98136	-1.86266	0.0700159	0.479689	-4.41888	-0.689911	-1.96829	-5.75775	0.000173861	0.0326082	1.2123	NA	NA
chr6	158050405	-	cg27169131	NA	NA		OpenSea	ZDHHC14;ZDHHC14	NM_024630;NM_153746	Body;Body											-0.465989	-2.76272	-8.93491	5.36281e-11	1.7774e-07	14.9366	-0.451109	-2.81812	-5.7828	4.86473e-06	0.0061902	4.14227	0.0635249	-2.76272	1.19262	0.240188	0.707826	-5.34674	-0.57522	-2.61716	-6.3425	7.93534e-05	0.0276139	1.94022	79683	ZDHHC14
chr19	49993157	+	cg15531369	NA	NA	chr19:49991240-49991518	S_Shore	RPL13AP5;SNORD33;SNORD35A;SNORD34;RPL13A;SNORD32A	NR_026712;NR_000020;NR_000018;NR_000019;NM_012423;NR_000021	Body;TSS1500;TSS1500;TSS1500;Body;TSS200						19:49993036-49993785	Promoter_Associated		TRUE		0.348109	0.409475	8.93076	5.42962e-11	1.78228e-07	14.9248	0.285338	0.417155	4.79936	6.15901e-05	0.0139623	1.82793	0.0522525	0.409475	1.31257	0.19696	0.668285	-5.20748	0.495699	0.385997	8.10453	9.65319e-06	0.0223155	3.82272	728658, 26818, 26816, 26817, 23521, 26819	RPL13AP5, SNORD33, SNORD35A, SNORD34, RPL13A, SNORD32A
chr1	33835013	+	cg03764544	NA	NA		OpenSea	PHC2	NM_198040	Body											0.2666	0.424112	8.92978	5.44533e-11	1.78228e-07	14.9221	0.209836	0.413228	4.78396	6.41074e-05	0.0142125	1.79129	0.0856692	0.424112	2.80963	0.00769864	0.207388	-2.56568	0.411101	0.432783	6.43723	7.01843e-05	0.0271363	2.05303	1912	PHC2
chr10	129535898	+	cg13929328	NA	NA	chr10:129534410-129537366	Island	FOXI2	NM_207426	1stExon					10:129424272-129427380			TRUE	TRUE		-0.427851	-2.4954	-8.92669	5.49569e-11	1.78567e-07	14.9134	-0.427244	-2.54737	-6.90269	2.97852e-07	0.00324046	6.65688	0.0558441	-2.4954	1.14082	0.260865	0.72375	-5.40306	-0.543963	-2.35016	-7.63362	1.6372e-05	0.0230605	3.3622	399823	FOXI2
chr17	63175961	+	cg26924979	NA	NA		OpenSea	RGS9;RGS9;RGS9	NM_001165933;NM_001081955;NM_003835	Body;Body;Body		chr17:63175905-63175905				17:63175596-63176260	Unclassified				0.27111	0.323807	8.9252	5.52014e-11	1.78567e-07	14.9092	0.217249	0.325924	5.6496	6.83714e-06	0.00678725	3.83316	0.0520887	0.323807	1.67903	0.101101	0.543234	-4.70844	0.413744	0.310243	5.81683	0.000160276	0.0321188	1.28835	8787	RGS9
chr16	57712673	-	cg04793333	NA	NA		OpenSea	ADGRG3;ADGRG3	NM_170776;NM_001308360	Body;Body				TRUE							0.287166	0.615224	8.92052	5.59769e-11	1.79813e-07	14.8959	0.251721	0.605565	6.16782	1.83487e-06	0.00480073	5.02494	0.0918581	0.615224	2.79394	0.00801576	0.211059	-2.60065	0.429043	0.613647	4.82594	0.000669457	0.044858	-0.0628571	222487	ADGRG3
chr7	130033962	+	cg13379125	NA	NA		OpenSea	CEP41;CEP41;CEP41;CEP41	NM_018718;NM_001257159;NM_001257158;NR_046443	3'UTR;3'UTR;3'UTR;Body											-0.407436	-2.3606	-8.91992	5.60774e-11	1.79813e-07	14.8942	-0.316141	-2.34691	-5.431	1.19871e-05	0.00785795	3.32227	-0.118487	-2.3606	-2.5399	0.0151629	0.271788	-3.1489	-0.626831	-2.37128	-5.18033	0.0003951	0.0391786	0.438881	95681	CEP41
chr12	337962	-	cg14103848	NA	NA		OpenSea	SLC6A13;SLC6A13	NM_001190997;NM_016615	Body;Body											0.226292	0.254496	8.91778	5.64356e-11	1.80126e-07	14.8882	0.207691	0.256846	5.98272	2.92711e-06	0.00551838	4.60271	0.0459993	0.254496	1.77494	0.0836739	0.509193	-4.56037	0.303821	0.236302	5.01682	0.000502804	0.0415501	0.209926	6540	SLC6A13
chr2	172338747	+	cg16350446	NA	NA		OpenSea	DCAF17;DCAF17;DCAF17	NR_028482;NM_001164821;NM_025000	Body;3'UTR;3'UTR				TRUE					TRUE		-0.532993	-1.67273	-8.91661	5.66318e-11	1.80126e-07	14.8849	-0.476267	-1.64223	-6.16719	1.8378e-06	0.00480073	5.0235	-0.207558	-1.67273	-3.39986	0.00156178	0.101662	-1.16625	-0.741643	-1.7314	-5.32597	0.000319781	0.0371196	0.639127	80067	DCAF17
chr4	146764848	+	cg16927415	rs988163	0.399958		OpenSea	ZNF827;ZNF827	NM_001306215;NM_178835	Body;Body											-0.500673	-2.24316	-8.91079	5.76237e-11	1.81815e-07	14.8684	-0.349729	-2.21226	-5.03511	3.33766e-05	0.0113138	2.38797	-0.168301	-2.24316	-2.93287	0.00558423	0.180936	-2.28657	-0.885431	-2.2321	-7.34196	2.29855e-05	0.0240801	3.06206	152485	ZNF827
chr2	111893676	-	cg13758331	NA	NA		OpenSea	BCL2L11;BCL2L11	NM_006538;NM_138621	Body;Body				TRUE		2:111893430-111893690	Gene_Associated_Cell_type_specific		TRUE		-0.405803	-1.60952	-8.90596	5.84576e-11	1.83712e-07	14.8548	-0.37984	-1.60718	-6.02267	2.64568e-06	0.00536619	4.69419	-0.102815	-1.60952	-2.20936	0.0330591	0.36559	-3.80616	-0.526388	-1.60487	-4.79071	0.000706184	0.0455257	-0.113848	10018	BCL2L11
chr12	132906378	-	cg14463857	NA	NA	chr12:132905449-132906206	S_Shore	LOC101928416;GALNT9	NR_120467;NM_001122636	TSS200;TSS1500					12:131415361-131416637	12:132905748-132906453	Unclassified_Cell_type_specific				-1.00724	-2.99661	-8.90196	5.91598e-11	1.8518e-07	14.8435	-0.67312	-3.07175	-4.51385	0.000129449	0.018623	1.14842	-0.00272588	-2.99661	-0.0235885	0.981301	0.996768	-6.0208	-1.57806	-2.84709	-11.2666	4.66925e-07	0.0183923	6.26976	101928416, 50614	LOC101928416, GALNT9
chr10	124092636	-	cg23880374	NA	NA		OpenSea	BTBD16	NM_144587	Body											0.37324	1.25844	8.89542	6.0324e-11	1.86899e-07	14.825	0.312404	1.25998	5.95009	3.17938e-06	0.00555454	4.52786	0.0731382	1.25844	1.70674	0.095782	0.533054	-4.66638	0.535639	1.21123	4.47992	0.00113986	0.0527554	-0.572124	118663	BTBD16
chr6	33400021	+	cg20445774	rs114505996	0.013625	chr6:33396050-33396296	S_Shelf	SYNGAP1	NM_006772	Body				TRUE		6:33399923-33400069	Unclassified_Cell_type_specific		TRUE		-0.411855	-2.10507	-8.89527	6.0351e-11	1.86899e-07	14.8246	-0.33196	-2.1155	-5.30192	1.67239e-05	0.00878005	3.01875	-0.0430396	-2.10507	-0.910177	0.368292	0.794238	-5.62523	-0.580571	-2.04218	-7.96866	1.12156e-05	0.0224118	3.69282	8831	SYNGAP1
chr22	18900453	+	cg14326354	NA	NA		OpenSea	PRODH	NM_016335	3'UTR						22:18899401-18900850	Unclassified_Cell_type_specific		TRUE		0.216218	0.406336	8.88064	6.30437e-11	1.92976e-07	14.7832	0.202131	0.432572	5.58794	8.00769e-06	0.00710132	3.68947	-0.0280072	0.406336	-1.12632	0.266876	0.728406	-5.41841	0.264409	0.346389	4.66228	0.00085926	0.0483371	-0.301401	5625	PRODH
chr2	161236088	+	cg00760729	NA	NA		OpenSea	RBMS1;RBMS1	NM_002897;NM_016836	Body;Body				TRUE					TRUE		-0.50843	-1.62383	-8.87939	6.32794e-11	1.92976e-07	14.7797	-0.458738	-1.58305	-5.82156	4.40727e-06	0.00608092	4.23187	-0.232701	-1.62383	-3.97917	0.000289712	0.0437753	0.334959	-0.745842	-1.66538	-4.6751	0.000842509	0.0480413	-0.282565	5937	RBMS1
chr2	71777794	+	cg17705767	NA	NA		OpenSea	DYSF;DYSF;DYSF;DYSF;DYSF;DYSF;DYSF;DYSF;DYSF;DYSF;DYSF;DYSF;DYSF;DYSF	NM_001130981;NM_001130976;NM_003494;NM_001130977;NM_001130979;NM_001130978;NM_001130980;NM_001130983;NM_001130985;NM_001130455;NM_001130984;NM_001130987;NM_001130986;NM_001130982	Body;Body;Body;Body;Body;Body;Body;Body;Body;Body;Body;Body;Body;Body											0.258164	0.735933	8.87894	6.33628e-11	1.92976e-07	14.7784	0.202112	0.749282	4.9085	4.63735e-05	0.0126541	2.08741	0.0148049	0.735933	0.498557	0.620877	0.904376	-5.90138	0.39108	0.702073	5.62265	0.000209791	0.0338205	1.03625	8291	DYSF
chr1	110166563	+	cg16140253	NA	NA	chr1:110162464-110162716	S_Shelf	AMPD2;AMPD2;AMPD2	NM_139156;NM_004037;NM_203404	Body;Body;TSS1500						1:110166153-110166793	Promoter_Associated		TRUE		-0.328631	-1.59256	-8.86624	6.58108e-11	1.97114e-07	14.7424	-0.280288	-1.60469	-6.25766	1.4645e-06	0.00460056	5.22836	-0.0400371	-1.59256	-1.05764	0.296695	0.749788	-5.48863	-0.440463	-1.57181	-5.95282	0.000133148	0.0310121	1.46124	271	AMPD2
chr2	11315686	+	cg10443268	NA	NA		OpenSea	PQLC3;PQLC3;PQLC3;PQLC3;PQLC3	NM_001282711;NR_104231;NM_152391;NM_001282710;NM_001282712	3'UTR;Body;Body;Body;3'UTR											-0.434937	-1.86298	-8.86416	6.62207e-11	1.97114e-07	14.7366	-0.374257	-1.87106	-5.35629	1.45332e-05	0.00839743	3.14676	-0.0737647	-1.86298	-1.47198	0.149009	0.614603	-5.00373	-0.655249	-1.80009	-6.51292	6.36793e-05	0.0268312	2.14215	130814	PQLC3
chr22	26019477	-	cg26002686	NA	NA		OpenSea	ADRBK2	NM_005160	Body						22:26019295-26019677	Unclassified_Cell_type_specific				0.286255	0.665815	8.85522	6.80126e-11	2.00931e-07	14.7112	0.219916	0.693822	4.43241	0.000159978	0.0203929	0.954696	-0.00657835	0.665815	-0.199253	0.843094	0.967508	-6.0019	0.475045	0.600002	5.47204	0.000259444	0.0353079	0.836461	157	ADRBK2
chr12	54822034	+	cg01551356	rs17112105	0.096434		OpenSea	LOC102724050;LOC102724050;LOC102724050	NR_120488;NR_120487;NR_120486	Body;Body;Body				TRUE							-0.35271	-1.37811	-8.82391	7.46831e-11	2.17381e-07	14.6225	-0.315804	-1.37351	-4.71547	7.66127e-05	0.0153019	1.62829	-0.111144	-1.37811	-2.72252	0.0096194	0.227849	-2.7583	-0.473734	-1.38096	-4.59801	0.000948737	0.0496456	-0.396229	102724050	LOC102724050
chr10	48603486	+	cg21139344	NA	NA		OpenSea														0.265805	0.725807	8.81702	7.6239e-11	2.20241e-07	14.6029	0.191723	0.706392	5.04241	3.27508e-05	0.0112627	2.40526	0.104071	0.725807	3.38011	0.001651	0.104199	-1.21544	0.465635	0.735622	7.89531	1.21715e-05	0.0225593	3.6217	NA	NA
chr1	233249314	+	cg15897845	NA	NA		OpenSea	PCNXL2	NM_014801	Body		chr1:233249275-233249275		TRUE							-0.50976	-2.13145	-8.81515	7.66655e-11	2.20241e-07	14.5976	-0.418394	-2.10794	-5.68871	6.18609e-06	0.00650615	3.92409	-0.178623	-2.13145	-3.02444	0.0043799	0.162859	-2.07442	-0.798682	-2.15161	-5.1865	0.000391549	0.0391094	0.447443	80003	PCNXL2
chr2	227354641	+	cg23627550	NA	NA		OpenSea														0.428212	1.52993	8.80784	7.83609e-11	2.23954e-07	14.5769	0.410733	1.5308	4.45877	0.000149381	0.0197762	1.0174	0.0894607	1.52993	1.80171	0.0792853	0.500253	-4.51779	0.57311	1.50781	4.69735	0.000814249	0.0475141	-0.24993	NA	NA
chr22	39507117	-	cg20170601	NA	NA		OpenSea														-0.440904	-1.62791	-8.80185	7.97777e-11	2.26878e-07	14.5599	-0.389788	-1.6328	-5.62208	7.33646e-06	0.00698797	3.76908	-0.0916595	-1.62791	-1.79164	0.0809131	0.503396	-4.53387	-0.605067	-1.61067	-7.75047	1.43289e-05	0.0225593	3.4792	NA	NA
chr15	57414740	+	cg24492778	NA	NA		OpenSea	TCF12;TCF12;TCF12;TCF12	NM_003205;NM_207037;NM_207036;NM_207038	Body;Body;Body;Body				TRUE					TRUE		-0.547351	-1.43057	-8.80109	7.99593e-11	2.26878e-07	14.5577	-0.496951	-1.41929	-6.54833	7.10322e-07	0.00400982	5.87927	-0.148189	-1.43057	-2.33308	0.0248663	0.328523	-3.56803	-0.729421	-1.42272	-4.98871	0.000524282	0.0420038	0.170124	6938	TCF12
chr10	75998100	+	cg24532893	NA	NA		OpenSea	ADK;ADK;ADK;ADK	NM_006721;NM_001202450;NM_001123;NM_001202449	Body;Body;Body;Body											-0.432933	-1.53446	-8.79766	8.07848e-11	2.28399e-07	14.548	-0.37514	-1.53	-5.72222	5.6782e-06	0.00641741	4.0019	-0.117185	-1.53446	-2.33165	0.0249497	0.328988	-3.57084	-0.61524	-1.53558	-6.45315	6.87594e-05	0.0271149	2.07184	132	ADK
chr3	193813485	-	cg07017614	NA	NA		OpenSea														-0.349421	-2.44615	-8.79234	8.20829e-11	2.3124e-07	14.5328	-0.255248	-2.44912	-4.19239	0.000298205	0.0264625	0.38517	-0.0637273	-2.44615	-1.57009	0.124432	0.580417	-4.86804	-0.600218	-2.42246	-7.71303	1.49516e-05	0.0226259	3.44192	NA	NA
chr2	27295591	+	cg05979400	NA	NA	chr2:27294139-27294915	S_Shore	LOC100128731	NM_001134693	TSS1500						2:27293777-27295748	Promoter_Associated		TRUE		-0.31672	-1.64235	-8.78784	8.31947e-11	2.3324e-07	14.5201	-0.264128	-1.62632	-5.864	3.95614e-06	0.00593863	4.3298	-0.119324	-1.64235	-3.24174	0.0024272	0.125636	-1.55588	-0.467074	-1.65894	-6.76367	4.63769e-05	0.0252017	2.43116	NA	NA
chr14	68795397	+	cg27077677	NA	NA		OpenSea	RAD51B;RAD51B;RAD51B	NM_133510;NM_002877;NM_133509	Body;Body;Body											0.449237	1.83103	8.78673	8.3472e-11	2.3324e-07	14.5169	0.424318	1.82394	5.77644	4.94436e-06	0.0061902	4.12754	0.118312	1.83103	2.2658	0.029062	0.348228	-3.69873	0.540699	1.82794	6.98258	3.53883e-05	0.0250869	2.67573	5890	RAD51B
chr2	20716912	-	cg05890804	NA	NA		OpenSea									2:20716815-20717120	Unclassified_Cell_type_specific				0.327997	0.80076	8.78437	8.4066e-11	2.3324e-07	14.5102	0.276941	0.810895	5.70141	5.98836e-06	0.0065021	3.9536	0.0397	0.80076	1.04106	0.304228	0.754737	-5.50495	0.500088	0.77957	5.30119	0.000331427	0.0375591	0.605304	NA	NA
chr2	217340087	-	cg13840360	NA	NA		OpenSea	SMARCAL1;SMARCAL1	NM_001127207;NM_014140	Body;Body											-0.410584	-2.27766	-8.78355	8.42712e-11	2.3324e-07	14.5079	-0.338573	-2.29247	-5.43882	1.17481e-05	0.00784003	3.34061	-0.0379028	-2.27766	-0.793929	0.432016	0.82749	-5.71909	-0.599465	-2.17931	-8.59881	5.6815e-06	0.0223155	4.27581	50485	SMARCAL1
chr2	218869684	-	cg10540573	NA	NA		OpenSea							TRUE					TRUE		0.259126	0.711892	8.77513	8.64249e-11	2.35947e-07	14.4839	0.192454	0.719187	4.44003	0.00015684	0.0202212	0.972818	0.0333057	0.711892	1.10434	0.276178	0.735467	-5.44133	0.421402	0.691125	8.11975	9.49347e-06	0.0223155	3.83712	NA	NA
chr16	85317750	-	cg12026891	NA	NA	chr16:85317749-85318003	Island												TRUE		0.295313	1.20609	8.77505	8.64458e-11	2.35947e-07	14.4837	0.285513	1.20475	6.84207	3.45233e-07	0.00324046	6.52515	0.0637286	1.20609	1.85415	0.071253	0.482352	-4.43287	0.412189	1.18385	5.14178	0.00041806	0.0396636	0.385298	NA	NA
chr1	167722476	+	cg24458682	NA	NA		OpenSea	MPZL1;MPZL1;MPZL1	NM_024569;NM_001146191;NM_003953	Body;Body;Body						1:167722386-167722645	Unclassified_Cell_type_specific				-0.253734	-2.46295	-8.76647	8.86976e-11	2.3905e-07	14.4593	-0.202599	-2.47579	-4.52018	0.000127336	0.0184671	1.16348	-0.0133863	-2.46295	-0.452845	0.653157	0.915317	-5.92227	-0.377147	-2.42693	-7.22527	2.63988e-05	0.0245621	2.93864	9019	MPZL1
chr11	63650324	+	cg02593704	NA	NA		OpenSea	MARK2;MARK2;MARK2;MARK2	NM_001039469;NM_001163297;NM_004954;NM_001163296	Body;Body;Body;Body											-0.394378	-2.0699	-8.76621	8.87663e-11	2.3905e-07	14.4585	-0.300313	-2.07425	-5.31544	1.61499e-05	0.00868425	3.0506	-0.0716028	-2.0699	-1.55838	0.127182	0.584383	-4.88464	-0.605442	-2.04787	-6.85049	4.16312e-05	0.0250869	2.52901	2011	MARK2
chr2	108994528	-	cg05036173	NA	NA		OpenSea	SULT1C4;SULT1C4	NM_006588;NM_006588	5'UTR;1stExon				TRUE					TRUE		-0.373607	-1.91789	-8.7661	8.87949e-11	2.3905e-07	14.4582	-0.307034	-1.90665	-4.87272	5.08937e-05	0.0130872	2.00237	-0.11663	-1.91789	-2.67943	0.0107255	0.238239	-2.85211	-0.580993	-1.91085	-5.71713	0.000183913	0.033086	1.15968	27233	SULT1C4
chr6	56969457	+	cg10905610	NA	NA		OpenSea	ZNF451;ZNF451;ZNF451	NM_001257273;NM_001031623;NM_015555	3'UTR;Body;Body											-0.45148	-1.19989	-8.76208	8.98725e-11	2.41129e-07	14.4468	-0.445304	-1.18758	-6.24402	1.51543e-06	0.00460056	5.19754	-0.138725	-1.19989	-2.63612	0.0119547	0.248014	-2.94538	-0.549866	-1.20434	-4.60758	0.000934803	0.0493821	-0.38206	26036	ZNF451
chr1	38596819	+	cg15253026	NA	NA		OpenSea														0.275208	0.311014	8.75849	9.0844e-11	2.42088e-07	14.4366	0.254596	0.305716	5.60357	7.69312e-06	0.00704828	3.72592	0.0687332	0.311014	2.14179	0.0384802	0.38719	-3.93202	0.366571	0.315823	4.602	0.000942901	0.0495384	-0.39032	NA	NA
chr6	82473703	-	cg14455758	NA	NA		OpenSea														0.30078	0.843059	8.75503	9.17897e-11	2.42689e-07	14.4267	0.258678	0.850867	5.88061	3.79251e-06	0.00591682	4.36809	0.0462292	0.843059	1.31755	0.195303	0.666797	-5.20143	0.464046	0.809404	4.84952	0.000646018	0.0444864	-0.0288471	NA	NA
chr11	95963934	+	cg10554812	NA	NA		OpenSea	MAML2	NM_032427	Body		chr11:95963875-95963875									-0.518529	-1.68138	-8.7543	9.19925e-11	2.42689e-07	14.4246	-0.537546	-1.67455	-6.31093	1.28177e-06	0.00460056	5.34848	-0.157223	-1.68138	-2.599	0.0131101	0.256688	-3.02451	-0.588805	-1.66913	-5.28831	0.000337655	0.037756	0.587693	84441	MAML2
chr9	5608645	+	cg05579534	NA	NA		OpenSea														-0.322341	-1.63757	-8.75052	9.30412e-11	2.44637e-07	14.4139	-0.271404	-1.64057	-4.85386	5.34519e-05	0.0133809	1.95753	-0.0687723	-1.63757	-1.82799	0.0751685	0.491108	-4.47548	-0.475209	-1.62826	-6.08696	0.000111165	0.0296142	1.62885	NA	NA
chr10	106027915	-	cg18385447	rs12264646	0.11925	chr10:106028542-106029047	N_Shore	GSTO2;GSTO2	NM_183239;NM_001191013	TSS1500;TSS1500											0.392686	0.858402	8.73423	9.77018e-11	2.52606e-07	14.3675	0.360462	0.869618	6.43512	9.40532e-07	0.00431676	5.62709	0.0467186	0.858402	1.01745	0.31518	0.761821	-5.52778	0.581023	0.810693	5.72646	0.000181551	0.0329518	1.17179	119391	GSTO2
chr14	68429293	+	cg17583513	NA	NA		OpenSea	RAD51B;RAD51B;RAD51B	NM_133510;NM_002877;NM_133509	Body;Body;Body											-0.49493	-1.34044	-8.72901	9.92433e-11	2.54764e-07	14.3526	-0.442436	-1.31624	-6.10124	2.1697e-06	0.00498493	4.87353	-0.185205	-1.34044	-3.19828	0.00273542	0.132783	-1.66121	-0.702543	-1.37511	-4.75054	0.000750686	0.0464099	-0.172229	5890	RAD51B
chr20	56324509	+	cg02909793	rs11086619	0.06033	chr20:56323973-56324254	S_Shore												TRUE		-0.297639	-2.08235	-8.72552	1.00287e-10	2.5601e-07	14.3427	-0.281353	-2.08385	-5.54858	8.85887e-06	0.00732471	3.59758	-0.0566783	-2.08235	-1.6269	0.11177	0.561395	-4.78596	-0.358664	-2.07001	-5.30022	0.000331892	0.0375774	0.603978	NA	NA
chr10	4172993	-	cg25712344	NA	NA		OpenSea					chr10:4172866-4172866									-0.443029	-1.7584	-8.71983	1.02018e-10	2.58156e-07	14.3264	-0.375962	-1.77044	-5.84748	4.12588e-06	0.00600513	4.29171	-0.0562981	-1.7584	-1.08495	0.284569	0.741505	-5.4612	-0.632293	-1.72477	-6.0637	0.000114679	0.0298805	1.59999	NA	NA
chr17	7087655	-	cg26708048	NA	NA		OpenSea														-0.339611	-1.7363	-8.71095	1.04775e-10	2.62372e-07	14.3011	-0.269586	-1.74168	-5.21833	2.07591e-05	0.00946681	2.82157	-0.0684901	-1.7363	-1.7201	0.0933004	0.528538	-4.64588	-0.527628	-1.7174	-5.50565	0.000247363	0.0351498	0.881372	NA	NA
chr14	31879675	-	cg17018619	NA	NA		OpenSea	HEATR5A	NM_015473	5'UTR											-0.469601	-1.64141	-8.70479	1.06731e-10	2.64748e-07	14.2836	-0.431716	-1.65827	-5.8734	3.8627e-06	0.00593424	4.35147	-0.0626842	-1.64141	-1.13771	0.262149	0.724624	-5.40638	-0.636789	-1.61547	-6.19554	9.62287e-05	0.0286407	1.76241	25938	HEATR5A
chr10	105808267	-	cg17384806	NA	NA		OpenSea	MIR936;COL17A1	NR_030760;NM_000494	TSS1500;Body											0.339945	0.729605	8.70059	1.08086e-10	2.67173e-07	14.2716	0.278514	0.746815	4.56573	0.000113108	0.0176071	1.27188	0.0343712	0.729605	0.861344	0.394287	0.808242	-5.66616	0.502166	0.684515	7.74685	1.43878e-05	0.0225593	3.47561	100126326, 1308	MIR936, COL17A1
chr20	61272761	-	cg13876785	NA	NA	chr20:61273277-61274917	N_Shore	SLCO4A1	NM_016354	TSS1500					20:60743206-60743317						-0.298619	-1.59414	-8.69967	1.08386e-10	2.67173e-07	14.2689	-0.248693	-1.60061	-5.49455	1.01783e-05	0.00752455	3.47122	-0.054218	-1.59414	-1.54658	0.130001	0.588313	-4.90126	-0.4879	-1.58102	-4.66368	0.000857411	0.0483058	-0.299339	28231	SLCO4A1
chr16	15135397	+	cg26985681	NA	NA		OpenSea	NTAN1	NM_173474	Body				TRUE					TRUE		-0.46514	-1.19457	-8.69186	1.10958e-10	2.69631e-07	14.2467	-0.452277	-1.24094	-4.68495	8.29446e-05	0.0156449	1.55565	0.00231066	-1.19457	0.0422772	0.966492	0.994112	-6.02021	-0.601157	-1.10555	-5.37222	0.000299196	0.036527	0.701995	123803	NTAN1
chr16	66719373	+	cg07292654	NA	NA		OpenSea	CMTM4;CMTM4	NM_178818;NM_181521	Body;Body		chr16:66719308-66719308									0.238024	1.61205	8.69044	1.11434e-10	2.69631e-07	14.2426	0.195694	1.60929	5.0605	3.12487e-05	0.0110518	2.44815	0.0571295	1.61205	2.04232	0.0478866	0.420247	-4.11173	0.37836	1.61279	5.08997	0.000451189	0.0403804	0.312892	146223	CMTM4
chr3	34306164	-	cg16421311	NA	NA		OpenSea					chr3:34305988-34305988									-0.52888	-1.77805	-8.68766	1.1237e-10	2.71064e-07	14.2347	-0.438229	-1.76487	-5.26109	1.85852e-05	0.00910411	2.9225	-0.163924	-1.77805	-2.63651	0.0119431	0.247935	-2.94455	-0.785553	-1.80095	-6.22893	9.20804e-05	0.0283825	1.80312	NA	NA
chr21	16429811	-	cg24761606	NA	NA		OpenSea	NRIP1	NM_003489	5'UTR				TRUE							-0.33258	-1.83586	-8.68187	1.14343e-10	2.74982e-07	14.2181	-0.227067	-1.84738	-4.20505	0.000288584	0.0260789	0.415149	-0.0234426	-1.83586	-0.599191	0.552493	0.879132	-5.84844	-0.530548	-1.79321	-7.65652	1.59479e-05	0.0229981	3.38528	8204	NRIP1
chr4	159131518	-	cg06912990	NA	NA	chr4:159131508-159131736	Island	TMEM144;TMEM144	NM_018342;NM_018342	1stExon;5'UTR				TRUE	4:159350959-159351186						-0.549652	-2.54203	-8.67903	1.15325e-10	2.765e-07	14.21	-0.479266	-2.576	-5.948	3.19628e-06	0.00555454	4.52306	-0.0201898	-2.54203	-0.312146	0.756584	0.945803	-5.97406	-0.779988	-2.42852	-5.90063	0.000142926	0.0312608	1.39524	55314	TMEM144
chr4	40313893	-	cg25431946	NA	NA		OpenSea	LOC101060498	NR_121641	Body		chr4:40313713-40313713									-0.347207	-1.60751	-8.67555	1.16536e-10	2.77858e-07	14.2001	-0.295434	-1.60366	-5.42116	1.22949e-05	0.0079338	3.29917	-0.0835867	-1.60751	-2.04498	0.0476114	0.419446	-4.10702	-0.474218	-1.59579	-5.52945	0.000239174	0.0347891	0.913054	NA	NA
chr1	110166571	+	cg20253872	NA	NA	chr1:110162464-110162716	S_Shelf	AMPD2;AMPD2;AMPD2	NM_139156;NM_004037;NM_203404	Body;Body;TSS1500						1:110166153-110166793	Promoter_Associated		TRUE		-0.283667	-1.42521	-8.67211	1.17749e-10	2.79761e-07	14.1903	-0.200582	-1.43584	-4.38862	0.000179256	0.0212852	0.85061	-0.0320018	-1.42521	-0.957929	0.343969	0.779846	-5.58312	-0.452888	-1.39945	-8.82171	4.50817e-06	0.0214058	4.47054	271	AMPD2
chr7	128824829	-	cg02433979	NA	NA	chr7:128828333-128829366	N_Shelf												TRUE		0.333658	1.3953	8.67071	1.18245e-10	2.80097e-07	14.1863	0.389399	1.38938	5.43509	1.18613e-05	0.00785795	3.33187	0.0874656	1.3953	2.22553	0.0318664	0.360532	-3.77558	0.299698	1.39875	5.32821	0.00031875	0.0371038	0.64218	NA	NA
chr3	185919952	+	cg24343394	NA	NA		OpenSea	DGKG;DGKG;DGKG	NM_001080745;NM_001080744;NM_001346	Body;Body;Body											0.263625	1.51254	8.66787	1.19261e-10	2.80459e-07	14.1781	0.209828	1.5303	5.30701	1.65052e-05	0.0087496	3.03075	0.00060022	1.51254	0.0193232	0.984681	0.997376	-6.02089	0.36913	1.46436	5.14333	0.000417111	0.0396464	0.387455	1608	DGKG
chr17	4631822	-	cg18520696	NA	NA	chr17:4634567-4635230	N_Shelf												TRUE		0.419062	1.61427	8.66744	1.19414e-10	2.80459e-07	14.1769	0.347679	1.64131	5.2785	1.77672e-05	0.00901817	2.96356	0.0195003	1.61427	0.394909	0.695051	0.928464	-5.94588	0.61826	1.51152	5.06423	0.000468672	0.0407844	0.276768	NA	NA
chr16	28584802	+	cg07866632	NA	NA		OpenSea	CCDC101	NM_138414	5'UTR				TRUE					TRUE		-0.320376	-1.39344	-8.6673	1.19465e-10	2.80459e-07	14.1765	-0.281871	-1.3905	-5.08012	2.96977e-05	0.0107995	2.49465	-0.0896313	-1.39344	-2.37425	0.0225753	0.316207	-3.48665	-0.455028	-1.38086	-4.64302	0.000885092	0.0487988	-0.329747	112869	CCDC101
chr15	89743073	+	cg17046415	rs6496565	0.071317		OpenSea	ABHD2;ABHD2	NM_152924;NM_007011	3'UTR;3'UTR											-0.451779	-1.45562	-8.66144	1.21592e-10	2.83254e-07	14.1598	-0.422304	-1.43287	-5.58668	8.03356e-06	0.00710132	3.68654	-0.16218	-1.45562	-3.04442	0.00415182	0.158985	-2.02761	-0.614114	-1.48084	-4.73096	0.000773454	0.0468397	-0.200785	11057	ABHD2
chr1	182572153	-	cg06875985	rs595069	0.012239	chr1:182573375-182573760	N_Shore	RGS16	NM_002928	Body						1:182572013-182572330	Promoter_Associated_Cell_type_specific		TRUE		0.300438	1.27865	8.66002	1.22111e-10	2.83254e-07	14.1557	0.266277	1.2847	5.0805	2.96687e-05	0.0107995	2.49555	0.0493325	1.27865	1.39232	0.171673	0.641482	-5.10817	0.426841	1.26742	7.3249	2.34532e-05	0.0241595	3.04414	6004	RGS16
chr2	218840982	-	cg00086911	NA	NA	chr2:218843460-218843742	N_Shelf														0.21082	0.462595	8.65596	1.23613e-10	2.83254e-07	14.1441	0.200172	0.453449	5.69631	6.06691e-06	0.00650615	3.94176	0.0679924	0.462595	2.73342	0.00935679	0.225295	-2.73441	0.277353	0.454199	5.41109	0.000282993	0.0359504	0.754547	NA	NA
chr17	39770337	-	cg24457403	NA	NA		OpenSea	KRT16	NM_005557	TSS1500								TRUE	TRUE		0.236151	0.765559	8.65519	1.23901e-10	2.83254e-07	14.1419	0.189727	0.764518	4.63062	9.55382e-05	0.0164653	1.42633	0.0580485	0.765559	2.08315	0.0438067	0.406165	-4.03879	0.341707	0.755238	4.99446	0.000519812	0.0418942	0.178274	3868	KRT16
chr15	65487838	-	cg03328369	NA	NA		OpenSea														0.245744	0.710951	8.65298	1.24727e-10	2.83254e-07	14.1356	0.21006	0.706915	4.73504	7.28085e-05	0.0150352	1.67488	0.0602012	0.710951	2.07554	0.0445434	0.408991	-4.05248	0.349731	0.703532	6.72388	4.87442e-05	0.0254705	2.38594	NA	NA
chr8	27197140	-	cg22553364	NA	NA		OpenSea	PTK2B;PTK2B;PTK2B;PTK2B	NM_173174;NM_004103;NM_173176;NM_173175	5'UTR;5'UTR;5'UTR;5'UTR											-0.447293	-1.45987	-8.65167	1.25221e-10	2.83254e-07	14.1318	-0.383543	-1.47712	-5.78983	4.7784e-06	0.00617434	4.15852	-0.0637682	-1.45987	-1.20769	0.234403	0.702952	-5.32992	-0.661481	-1.42059	-4.76381	0.000735668	0.046081	-0.152919	2185	PTK2B
chr14	31699236	+	cg18437792	NA	NA		OpenSea							TRUE					TRUE		-0.526882	-1.6687	-8.64588	1.27421e-10	2.84932e-07	14.1153	-0.509811	-1.64876	-4.4661	0.000146564	0.0196082	1.03481	-0.186212	-1.6687	-2.99189	0.00477684	0.168994	-2.15028	-0.705194	-1.68181	-4.8138	0.00068188	0.0450961	-0.0804086	NA	NA
chr15	68131281	-	cg10851251	NA	NA	chr15:68132640-68133071	N_Shore								15:65918229-65918476				TRUE		-0.385812	-2.45917	-8.6451	1.2772e-10	2.84932e-07	14.1131	-0.348221	-2.50581	-5.08542	2.92927e-05	0.0107715	2.50719	0.0561235	-2.45917	1.23135	0.225528	0.695211	-5.30312	-0.545147	-2.33955	-7.47742	1.9611e-05	0.0238814	3.20292	NA	NA
chr19	7881574	-	cg15412371	NA	NA		OpenSea														0.361651	1.18576	8.64471	1.27872e-10	2.84932e-07	14.1119	0.29296	1.18773	5.00988	3.56359e-05	0.0116015	2.32813	0.0726421	1.18576	1.70017	0.0970212	0.535367	-4.67641	0.534814	1.15869	7.52232	1.86141e-05	0.0237203	3.24905	NA	NA
chr5	150052349	+	cg15674825	rs73276172	0.107045	chr5:150051116-150052107	S_Shore	MYOZ3;MYOZ3	NM_133371;NM_001122853	Body;Body						5:150052312-150052507	Promoter_Associated		TRUE		-0.382249	-2.27791	-8.64242	1.28757e-10	2.86096e-07	14.1054	-0.316872	-2.32825	-4.88167	4.97225e-05	0.0130124	2.02366	0.0501831	-2.27791	1.11093	0.273364	0.733502	-5.4345	-0.59117	-2.16618	-6.26743	8.75357e-05	0.0280684	1.84982	91977	MYOZ3
chr12	26613608	+	cg17649852	rs11048530	0.066794		OpenSea	ITPR2	NM_002223	Body		chr12:26613437-26613437									-0.506053	-1.58206	-8.63394	1.32089e-10	2.91632e-07	14.0811	-0.482849	-1.57536	-6.73427	4.49366e-07	0.00339496	6.28955	-0.140976	-1.58206	-2.35506	0.0236186	0.321847	-3.52472	-0.647666	-1.57517	-4.08395	0.00213894	0.0651239	-1.17693	3709	ITPR2
chr1	153330758	+	cg16139316	NA	NA		OpenSea	S100A9	NM_002965	5'UTR								TRUE	TRUE		-0.448283	-1.51478	-8.63326	1.32358e-10	2.91632e-07	14.0792	-0.391486	-1.47589	-5.85621	4.0353e-06	0.00593863	4.31184	-0.21362	-1.51478	-4.02816	0.000250169	0.0407489	0.466383	-0.638229	-1.57497	-4.06532	0.00220436	0.0658067	-1.20592	6280	S100A9
chr5	134715577	-	cg10785340	NA	NA		OpenSea	H2AFY;H2AFY;H2AFY;H2AFY	NM_004893;NM_001040158;NM_138610;NM_138609	Body;Body;Body;Body									TRUE	TRUE	-0.351046	-1.73708	-8.62974	1.33769e-10	2.92571e-07	14.0691	-0.313789	-1.73106	-5.9076	3.54126e-06	0.00582608	4.43021	-0.0882585	-1.73708	-2.12438	0.0399982	0.392632	-3.96395	-0.479677	-1.7205	-5.2567	0.000353487	0.038095	0.544329	9555	H2AFY
chr22	23558328	-	cg12134452	NA	NA		OpenSea	BCR;BCR	NM_004327;NM_021574	Body;Body						22:23558226-23558405	Promoter_Associated_Cell_type_specific				-0.484183	-2.52288	-8.6287	1.34191e-10	2.92571e-07	14.0661	-0.39558	-2.52141	-4.96887	3.96407e-05	0.0119712	2.2308	-0.098218	-2.52288	-1.71384	0.0944569	0.530822	-4.65551	-0.665425	-2.49874	-6.84396	4.19689e-05	0.0250869	2.5217	613	BCR
chr11	847042	-	cg15406709	NA	NA	chr11:849087-850982	N_Shelf	TSPAN4;TSPAN4;TSPAN4;TSPAN4;TSPAN4;TSPAN4;TSPAN4	NM_001025238;NM_003271;NM_001025235;NM_001025236;NM_001025234;NM_001025237;NM_001025239	5'UTR;5'UTR;5'UTR;5'UTR;5'UTR;5'UTR;5'UTR											0.263121	0.820851	8.62827	1.34362e-10	2.92571e-07	14.0649	0.212235	0.830892	5.63267	7.1402e-06	0.00688365	3.79373	0.0203189	0.820851	0.652395	0.517954	0.865752	-5.81661	0.406794	0.789631	5.48328	0.000255334	0.0352573	0.851506	7106	TSPAN4
chr8	37992521	+	cg04878105	NA	NA		OpenSea	ASH2L;ASH2L;ASH2L;ASH2L	NM_004674;NM_001105214;NM_001261832;NM_001282272	Body;Body;Body;Body											-0.416653	-1.53459	-8.62268	1.36647e-10	2.96121e-07	14.0489	-0.401803	-1.5299	-5.55257	8.76866e-06	0.00728428	3.60689	-0.116308	-1.53459	-2.35678	0.0235235	0.321458	-3.52132	-0.52424	-1.52321	-4.89436	0.000603809	0.043709	0.0355943	9070	ASH2L
chr17	1617447	-	cg06927305	NA	NA	chr17:1619204-1620062	N_Shore	C17orf91;C17orf91;C17orf91;C17orf91;MIR22	NR_028505;NR_028503;NR_028504;NR_028502;NR_029494	Body;Body;Body;Body;TSS200						17:1616470-1617872	Unclassified		TRUE		-0.308879	-2.05457	-8.61675	1.39112e-10	3.00637e-07	14.0319	-0.266835	-2.05487	-4.74158	7.15806e-05	0.0149371	1.69044	-0.0766756	-2.05457	-2.09438	0.042739	0.402241	-4.01852	-0.420193	-2.04125	-4.27666	0.00157042	0.0585447	-0.879789	84981, 407004	C17orf91, MIR22
chr2	64628677	-	cg02697127	NA	NA		OpenSea														0.331963	0.689966	8.61533	1.39706e-10	3.01095e-07	14.0278	0.287115	0.675686	5.75663	5.20058e-06	0.0062709	4.08168	0.102882	0.689966	2.61434	0.0126207	0.253077	-2.9919	0.448316	0.702208	5.30517	0.000329525	0.0375147	0.610748	NA	NA
chr14	60180222	-	cg14119706	NA	NA		OpenSea	RTN1;RTN1	NM_021136;NM_206857	Body;Body									TRUE		0.268858	1.56244	8.61241	1.40943e-10	3.01965e-07	14.0195	0.260858	1.56076	5.81426	4.48994e-06	0.00610634	4.21502	0.0621819	1.56244	1.95033	0.0583127	0.450017	-4.27187	0.381843	1.5448	6.03238	0.0001196	0.030112	1.56099	6252	RTN1
chr12	107959447	-	cg15307079	NA	NA		OpenSea	BTBD11	NM_001018072	Body											0.221212	0.322847	8.61167	1.41258e-10	3.01965e-07	14.0173	0.247173	0.308395	6.72235	4.627e-07	0.00341214	6.26339	0.0813697	0.322847	3.10158	0.00355959	0.149162	-1.8927	0.203844	0.344427	4.08346	0.00214066	0.065143	-1.1777	121551	BTBD11
chr6	11807133	+	cg01572023	rs73721826	0.018298		OpenSea														0.26991	0.227375	8.60978	1.42067e-10	3.02872e-07	14.0119	0.228496	0.216904	6.25106	1.48893e-06	0.00460056	5.21344	0.0894633	0.227375	2.79421	0.00801016	0.210995	-2.60005	0.378859	0.248648	4.8907	0.000607141	0.0437198	0.0303477	NA	NA
chr8	65758840	+	cg16865629	NA	NA		OpenSea									8:65758696-65758950	Unclassified_Cell_type_specific				0.343779	0.868615	8.6082	1.42744e-10	3.03046e-07	14.0074	0.26127	0.843121	4.32564	0.0002111	0.0228606	0.701042	0.148534	0.868615	3.64168	0.000782583	0.0727439	-0.552527	0.585556	0.885916	6.71361	4.93758e-05	0.0256246	2.37423	NA	NA
chr12	123209643	-	cg05930046	NA	NA		OpenSea														0.265573	1.30512	8.60684	1.43331e-10	3.03109e-07	14.0035	0.242606	1.29476	5.71142	5.8371e-06	0.00644674	3.97683	0.0881685	1.30512	2.79779	0.00793676	0.210269	-2.59207	0.397396	1.2988	5.80943	0.000161914	0.0321375	1.27885	NA	NA
chr14	23305941	-	cg10599444	NA	NA	chr14:23305893-23307013	Island	MMP14;MMP14	NM_004995;NM_004995	5'UTR;1stExon					14:22375734-22376842	14:23304670-23307026	Gene_Associated	TRUE	TRUE		-0.398077	-1.58604	-8.60591	1.43735e-10	3.03152e-07	14.0008	-0.350232	-1.58534	-5.19726	2.19224e-05	0.00965237	2.77181	-0.0869555	-1.58604	-1.84064	0.0732525	0.486806	-4.45493	-0.548912	-1.55885	-4.09676	0.00209516	0.0646237	-1.15703	4323	MMP14
chr20	35634250	-	cg05566585	rs79766461	0.02172		OpenSea	RBL1;RBL1	NM_002895;NM_183404	Body;Body											-0.44469	-0.98464	-8.60376	1.44666e-10	3.03747e-07	13.9947	-0.469704	-0.993709	-6.18234	1.76913e-06	0.00475104	5.05788	-0.0916688	-0.98464	-1.73658	0.0903141	0.522374	-4.62042	-0.472279	-0.961938	-4.40769	0.00127649	0.0547317	-0.680752	5933	RBL1
chr12	20422450	+	cg23439062	NA	NA		OpenSea														0.317551	1.34031	8.59992	1.46354e-10	3.03747e-07	13.9837	0.294012	1.3511	5.14568	2.50559e-05	0.0100947	2.64986	0.0406296	1.34031	1.07737	0.287899	0.743772	-5.46888	0.437443	1.30187	6.66516	5.2479e-05	0.0259859	2.31877	NA	NA
chr1	62699592	-	cg04363555	NA	NA		OpenSea														0.323503	1.18736	8.59917	1.46687e-10	3.03747e-07	13.9815	0.293835	1.19455	6.77229	4.09402e-07	0.00337447	6.37285	0.0433908	1.18736	1.12932	0.265624	0.727432	-5.41525	0.419442	1.14455	5.51105	0.000245477	0.0350849	0.888574	NA	NA
chr17	77967529	+	cg03837680	NA	NA	chr17:77965805-77966296	S_Shore	TBC1D16	NM_019020	Body	low-CpG:75582103-75582139			TRUE		17:77967273-77967757	Unclassified		TRUE		-0.366182	-1.57769	-8.59911	1.46713e-10	3.03747e-07	13.9813	-0.297984	-1.56574	-4.75612	6.89236e-05	0.014678	1.72504	-0.119928	-1.57769	-2.75753	0.0087994	0.219598	-2.68136	-0.509303	-1.59343	-5.54775	0.000233073	0.0345516	0.937361	125058	TBC1D16
chr2	43437911	-	cg12847502	rs77127718	0.016926		OpenSea					chr2:43437815-43437815		TRUE		2:43437844-43438018	Unclassified_Cell_type_specific		TRUE		-0.298272	-0.624583	-8.59359	1.49178e-10	3.07237e-07	13.9655	-0.233606	-0.623545	-5.66157	6.63081e-06	0.00669706	3.86101	-0.0721852	-0.624583	-2.03635	0.0485101	0.422239	-4.1223	-0.449649	-0.632338	-6.28236	8.58385e-05	0.0279706	1.86787	NA	NA
chr2	47055138	-	cg02315315	NA	NA		OpenSea	LOC100134259	NR_024452	Body									TRUE		0.248895	0.838173	8.59161	1.50071e-10	3.08158e-07	13.9598	0.205012	0.842749	5.27652	1.78582e-05	0.00902867	2.9589	0.0358098	0.838173	1.21033	0.233401	0.702078	-5.32696	0.394338	0.801728	6.61094	5.62033e-05	0.0261405	2.25627	NA	NA
chr5	59786348	-	cg12056746	NA	NA		OpenSea	PART1;PART1;PART1	NR_024617;NR_028508;NR_028509	Body;Body;Body											0.289327	1.38316	8.59087	1.50406e-10	3.08158e-07	13.9577	0.30149	1.40527	6.08593	2.25508e-06	0.00506022	4.83865	-0.00358985	1.38316	-0.104368	0.91741	0.983888	-6.01581	0.341772	1.30753	5.94622	0.000134344	0.0310295	1.45291	25859	PART1
chr11	67294448	+	cg09554259	NA	NA		OpenSea														0.278901	0.853243	8.58918	1.51173e-10	3.08927e-07	13.9529	0.221363	0.86836	5.47219	1.07811e-05	0.00762297	3.41884	0.0138509	0.853243	0.417659	0.678475	0.9233	-5.93699	0.42404	0.792463	7.76346	1.41193e-05	0.0225593	3.4921	NA	NA
chr8	109961849	-	cg04108518	NA	NA		OpenSea														0.211363	1.31528	8.58641	1.52442e-10	3.10716e-07	13.9449	0.149971	1.33267	4.34486	0.000200827	0.0223495	0.746672	-0.00320205	1.31528	-0.127366	0.899302	0.979961	-6.01324	0.377547	1.27085	4.90378	0.000595322	0.0434958	0.0490893	NA	NA
chr18	22627608	-	cg27387643	rs1893311	0.303649		OpenSea														0.320815	1.57953	8.58519	1.53005e-10	3.1106e-07	13.9414	0.292681	1.58372	4.37295	0.000186701	0.0216957	0.813387	0.0754862	1.57953	1.97791	0.0549988	0.44077	-4.22449	0.41375	1.53976	5.66279	0.000198349	0.033486	1.08887	NA	NA
chr8	41818829	-	cg01266449	NA	NA		OpenSea	KAT6A;KAT6A	NM_006766;NM_001305878	Body;Body											-0.32736	-2.1204	-8.58131	1.54809e-10	3.12705e-07	13.9303	-0.280417	-2.15122	-4.67652	8.47831e-05	0.0157863	1.5356	0.0193722	-2.1204	0.497222	0.62181	0.904645	-5.90202	-0.468647	-2.02225	-6.15747	0.000101203	0.0289435	1.7158	7994	KAT6A
chr12	124713427	+	cg04961161	rs78151769	0.048219		OpenSea	ZNF664-FAM101A	NM_001204299	5'UTR											0.362404	1.11564	8.58089	1.55004e-10	3.12705e-07	13.9291	0.319311	1.12377	5.16175	2.4034e-05	0.0100149	2.68787	0.0581773	1.11564	1.34876	0.185153	0.656058	-5.16306	0.48219	1.08429	7.04031	3.29843e-05	0.0250573	2.73904	NA	NA
chr2	73438142	+	cg15005526	NA	NA	chr2:73441313-73441817	N_Shelf	NOTO	NM_001134462	3'UTR									TRUE		0.345661	1.40491	8.57778	1.56465e-10	3.14848e-07	13.9202	0.283315	1.4064	4.46353	0.000147544	0.0196853	1.02872	0.0724945	1.40491	1.76146	0.0859587	0.513685	-4.58159	0.493511	1.38149	7.38646	2.18123e-05	0.0240801	3.10861	344022	NOTO
chr19	42510771	-	cg24229413	NA	NA	chr19:42509859-42510094	S_Shore	GRIK5;GRIK5	NM_002088;NM_001301030	Body;Body											0.228666	0.307751	8.57234	1.59058e-10	3.17634e-07	13.9046	0.184871	0.300663	4.61121	0.000100486	0.0167848	1.38014	0.0699996	0.307751	2.56942	0.0141032	0.26431	-3.08701	0.355688	0.297955	4.76543	0.00073385	0.0460293	-0.150556	2901	GRIK5
chr14	105750534	+	cg26402555	NA	NA		OpenSea	BRF1	NM_001519	Body					14:104821527-104821722				TRUE		-0.461079	-3.14899	-8.56866	1.60837e-10	3.20375e-07	13.894	-0.378158	-3.16261	-5.48704	1.03769e-05	0.00756497	3.45363	-0.047025	-3.14899	-0.855675	0.397377	0.809589	-5.67077	-0.640327	-3.08119	-8.28872	7.9006e-06	0.0223155	3.99507	2972	BRF1
chr11	129838947	+	cg06182390	NA	NA		OpenSea	PRDM10;PRDM10	NM_020228;NM_199437	5'UTR;5'UTR											-0.467222	-1.80774	-8.56706	1.61615e-10	3.21115e-07	13.8894	-0.459445	-1.76144	-5.66674	6.5436e-06	0.00664973	3.87304	-0.246495	-1.80774	-4.42547	7.46271e-05	0.0210862	1.55206	-0.631504	-1.84774	-4.68278	0.000832636	0.0478324	-0.271288	56980	PRDM10
chr16	30485810	+	cg16519923	NA	NA	chr16:30485382-30485721	S_Shore	ITGAL;ITGAL	NM_002209;NM_001114380	Body;Body					16:30392948-30393312				TRUE		0.416204	0.968679	8.56504	1.62605e-10	3.2227e-07	13.8836	0.278992	0.972168	4.83092	5.6737e-05	0.0136591	1.90299	0.0728627	0.968679	1.46815	0.150042	0.615944	-5.00887	0.728731	0.935048	8.4812	6.43127e-06	0.0223155	4.1707	3683	ITGAL
chr7	45469	-	cg25319170	NA	NA		OpenSea														0.260471	0.338988	8.56413	1.63052e-10	3.22347e-07	13.881	0.211474	0.344948	5.00749	3.58577e-05	0.0116037	2.32246	0.0317508	0.338988	1.02217	0.312968	0.760451	-5.52325	0.391093	0.318364	6.41969	7.1792e-05	0.0271661	2.03225	NA	NA
chr3	129513427	+	cg04208434	NA	NA		OpenSea	TMCC1;TMCC1	NM_001017395;NM_001128224	Body;Body				TRUE		3:129513308-129513932	Unclassified_Cell_type_specific		TRUE		-0.337648	-2.09079	-8.56104	1.64581e-10	3.24556e-07	13.8721	-0.302482	-2.08442	-5.55743	8.65973e-06	0.00725558	3.61826	-0.0793599	-2.09079	-1.97018	0.0559104	0.443231	-4.23782	-0.475056	-2.05666	-6.3139	8.237e-05	0.0277547	1.90587	23023	TMCC1
chr15	44212926	-	cg06113668	NA	NA		OpenSea	FRMD5;FRMD5;FRMD5;FRMD5	NR_104455;NM_032892;NM_001286491;NM_001286490	Body;Body;5'UTR;5'UTR				TRUE							0.355113	1.34521	8.55478	1.67722e-10	3.29925e-07	13.8541	0.451444	1.3296	7.76524	3.83195e-08	0.00215904	8.47008	0.0955036	1.34521	2.25271	0.0299487	0.352198	-3.72383	0.222336	1.37731	3.29782	0.00789965	0.111904	-2.43372	84978	FRMD5
chr11	75470515	+	cg22016077	NA	NA		OpenSea	LOC283214	NR_046090	Body											0.258908	0.952208	8.55233	1.68968e-10	3.3155e-07	13.8471	0.194339	0.949942	4.66656	8.70087e-05	0.0159178	1.51189	0.0588636	0.952208	1.90384	0.0642907	0.465883	-4.35053	0.418308	0.934902	7.50643	1.89606e-05	0.0237658	3.23275	283214	LOC283214
chr6	135470692	-	cg07708637	rs55680618	0.012153		OpenSea														-0.516253	-1.9012	-8.54838	1.71e-10	3.33874e-07	13.8358	-0.395352	-1.89177	-6.04238	2.51711e-06	0.00530662	4.73925	-0.128638	-1.9012	-2.08561	0.0435703	0.405307	-4.03435	-0.845202	-1.8852	-4.87511	0.000621556	0.0440662	0.00797361	NA	NA
chr3	33701223	-	cg16136926	NA	NA		OpenSea	CLASP2;CLASP2	NM_001207044;NM_015097	TSS1500;Body				TRUE		3:33701030-33701341	Unclassified_Cell_type_specific				-0.352453	-1.74813	-8.54599	1.72239e-10	3.35001e-07	13.8289	-0.317297	-1.75071	-5.22352	2.04819e-05	0.00940954	2.83384	-0.0632668	-1.74813	-1.50203	0.141102	0.603981	-4.96299	-0.533481	-1.69895	-7.83689	1.29961e-05	0.0225593	3.56456	23122	CLASP2
chr4	55991701	+	cg25722465	rs7667298	0.445261	chr4:55991402-55992171	Island	KDR;KDR	NM_002253;NM_002253	1stExon;5'UTR				TRUE	4:55685551-55687004				TRUE	TRUE	-0.969489	-2.98277	-8.54335	1.73621e-10	3.36494e-07	13.8213	-0.884197	-3.00926	-5.70437	5.94317e-06	0.0065021	3.96048	-0.048156	-2.98277	-0.415507	0.680036	0.923815	-5.93785	-1.23171	-2.88625	-5.00715	0.000510087	0.0416866	0.196245	3791	KDR
chr12	77171610	+	cg13908190	NA	NA		OpenSea	ZDHHC17	NM_015336	Body											-0.247728	-2.27361	-8.54034	1.75208e-10	3.37404e-07	13.8126	-0.226051	-2.27277	-4.93042	4.38049e-05	0.0123524	2.1395	-0.0585382	-2.27361	-1.97598	0.0552255	0.441378	-4.22783	-0.327838	-2.2682	-5.02761	0.000494813	0.0412721	0.225164	23390	ZDHHC17
chr12	93854885	-	cg25017926	NA	NA		OpenSea														-0.387135	-1.19332	-8.54028	1.75239e-10	3.37404e-07	13.8125	-0.353755	-1.17604	-4.90121	4.72606e-05	0.0127263	2.07009	-0.145256	-1.19332	-3.13753	0.00322902	0.142634	-1.80712	-0.557754	-1.20624	-4.31082	0.0014875	0.0574633	-0.827663	NA	NA
chr6	36653973	-	cg23575275	rs3176358	0.018333	chr6:36651874-36652135	S_Shore	CDKN1A;CDKN1A	NM_078467;NM_000389	3'UTR;3'UTR									TRUE		-0.391087	-1.5753	-8.54003	1.75374e-10	3.37404e-07	13.8117	-0.329818	-1.56508	-5.76941	5.03371e-06	0.0062431	4.11128	-0.114924	-1.5753	-2.4572	0.0185295	0.293591	-3.31955	-0.567371	-1.57778	-4.74623	0.000755637	0.0465217	-0.178511	1026	CDKN1A
chr6	15400500	-	cg14892936	NA	NA		OpenSea	JARID2;JARID2	NM_004973;NM_001267040	Body;5'UTR			RDMR	TRUE							-0.494531	-2.4044	-8.53877	1.76041e-10	3.37862e-07	13.8081	-0.424389	-2.42024	-5.1692	2.35746e-05	0.00997626	2.70549	-0.0608715	-2.4044	-1.0291	0.30974	0.758398	-5.51657	-0.742664	-2.32771	-7.75543	1.42485e-05	0.0225593	3.48413	3720	JARID2
chr15	80870768	+	cg05472466	rs74027856	0.04479		OpenSea	ARNT2	NM_014862	Body											0.249674	1.04897	8.53681	1.77088e-10	3.39048e-07	13.8025	0.213548	1.06243	4.50924	0.000131012	0.0187249	1.13744	0.0131736	1.04897	0.441029	0.661615	0.918029	-5.92734	0.354414	1.01429	6.80294	4.41613e-05	0.0252017	2.47557	9915	ARNT2
chr10	77784369	-	cg01140247	NA	NA		OpenSea	C10orf11	NM_032024	Body									TRUE	TRUE	0.274282	0.843509	8.53453	1.78313e-10	3.40566e-07	13.7959	0.248646	0.845835	5.37849	1.37244e-05	0.00824513	3.19895	0.0556586	0.843509	1.69573	0.0978657	0.536974	-4.68315	0.396338	0.804052	5.02421	0.000497312	0.0413456	0.220373	83938	C10orf11
chr10	104535920	-	cg25104397	rs149868446	0.0101		OpenSea	C10orf26;C10orf26;C10orf26	NM_017787;NM_001083913;NM_017787	5'UTR;Body;1stExon	low-CpG:104525908-104526111			TRUE					TRUE		-0.379738	-1.70892	-8.53158	1.79908e-10	3.41957e-07	13.7875	-0.318031	-1.72409	-5.2899	1.72515e-05	0.0089239	2.99042	-0.0330095	-1.70892	-0.726151	0.47206	0.846241	-5.76811	-0.523368	-1.6527	-9.23101	2.98293e-06	0.0213973	4.81342	54838	C10orf26
chr20	33463910	-	cg04841442	NA	NA	chr20:33464156-33464645	N_Shore	ACSS2;ACSS2;ACSS2	NM_001242393;NM_018677;NM_001076552	5'UTR;TSS1500;TSS1500						20:33463401-33465203	Promoter_Associated				-0.40407	-2.49368	-8.52555	1.8322e-10	3.45882e-07	13.7701	-0.343148	-2.52422	-5.98654	2.8989e-06	0.00551004	4.61147	0.0151136	-2.49368	0.312231	0.75652	0.945803	-5.97403	-0.582428	-2.43119	-7.63209	1.64007e-05	0.0230605	3.36066	55902	ACSS2
chr6	126279149	+	cg16883357	rs7756024	0.075437	chr6:126277792-126278501	S_Shore	HINT3	NM_138571	Body		chr6:126279126-126279126									-0.345995	-1.85017	-8.52543	1.83289e-10	3.45882e-07	13.7698	-0.287101	-1.86005	-5.1461	2.50288e-05	0.0100947	2.65085	-0.0524133	-1.85017	-1.26454	0.213504	0.684469	-5.26471	-0.538063	-1.82071	-5.53197	0.000238323	0.0347469	0.916409	135114	HINT3
chr12	125219188	-	cg22591538	NA	NA		OpenSea					chr12:125218943-125218943									-0.346754	-2.05355	-8.52314	1.84565e-10	3.46841e-07	13.7632	-0.27144	-2.06784	-5.69572	6.07612e-06	0.00650615	3.94038	-0.0273029	-2.05355	-0.657097	0.514958	0.864487	-5.81367	-0.546956	-2.00495	-6.02698	0.000120471	0.0302513	1.55426	NA	NA
chr11	10596059	+	cg16638248	NA	NA		OpenSea	MRVI1;MRVI1;MRVI1;MRVI1	NM_130385;NM_001098579;NM_001100167;NM_001100163	3'UTR;3'UTR;3'UTR;3'UTR									TRUE		0.235324	0.545676	8.52284	1.84731e-10	3.46841e-07	13.7623	0.175839	0.526919	4.63107	9.54276e-05	0.0164552	1.42739	0.100212	0.545676	3.55371	0.00100845	0.0818217	-0.778134	0.388072	0.558798	6.27866	8.62563e-05	0.0279882	1.8634	10335	MRVI1
chr13	51289817	+	cg01515803	NA	NA		OpenSea	DLEU7	NM_198989	Body											-0.411857	-1.38393	-8.52137	1.85556e-10	3.46841e-07	13.7581	-0.368254	-1.3692	-4.96475	4.00671e-05	0.0120489	2.22102	-0.143006	-1.38393	-2.89707	0.00613445	0.188343	-2.36842	-0.57938	-1.39894	-4.92498	0.000576679	0.0431113	0.0794122	220107	DLEU7
chr1	42317463	+	cg13423554	NA	NA		OpenSea	HIVEP3;HIVEP3	NM_024503;NM_001127714	5'UTR;5'UTR				TRUE					TRUE		-0.40159	-2.0965	-8.51226	1.90742e-10	3.55007e-07	13.7319	-0.389079	-2.11456	-5.83538	4.25487e-06	0.00602294	4.26379	-0.0328936	-2.0965	-0.682678	0.498825	0.857925	-5.79731	-0.477229	-2.04489	-7.37325	2.21535e-05	0.0240801	3.09483	59269	HIVEP3
chr2	85648512	-	cg16256243	NA	NA	chr2:85645343-85645879	S_Shelf									2:85647526-85648613	Unclassified		TRUE		-0.436028	-1.14269	-8.51212	1.90825e-10	3.55007e-07	13.7315	-0.370416	-1.1296	-5.28258	1.75807e-05	0.00900397	2.97318	-0.143636	-1.14269	-2.74555	0.00907251	0.222277	-2.70777	-0.686044	-1.13249	-5.52079	0.000242118	0.0349275	0.901544	NA	NA
chr16	48655341	+	cg06448699	NA	NA		OpenSea	MIR5095	NR_039970	Body		chr16:48655232-48655232									-0.452354	-2.14046	-8.50613	1.94316e-10	3.59961e-07	13.7142	-0.402673	-2.17286	-4.9579	4.07863e-05	0.0121264	2.20476	0.00322967	-2.14046	0.0594641	0.952885	0.991338	-6.01936	-0.605298	-2.06016	-6.80245	4.41885e-05	0.0252017	2.47501	NA	NA
chr19	31293121	+	cg20092588	NA	NA		OpenSea														0.219151	0.499111	8.50411	1.95504e-10	3.59961e-07	13.7084	0.196659	0.495887	5.80409	4.60784e-06	0.00612501	4.1915	0.0504617	0.499111	1.9173	0.0625079	0.46129	-4.32791	0.294463	0.495879	5.53665	0.000236752	0.034704	0.922629	NA	NA
chr3	37212771	+	cg19734792	NA	NA		OpenSea	LRRFIP2;LRRFIP2;LRRFIP2;LRRFIP2	NM_006309;NM_001282691;NM_001134369;NM_017724	5'UTR;5'UTR;5'UTR;5'UTR											-0.413894	-2.71478	-8.50316	1.96067e-10	3.59961e-07	13.7057	-0.348554	-2.71578	-5.14109	2.53556e-05	0.0101401	2.639	-0.067188	-2.71478	-1.35153	0.184273	0.655217	-5.15962	-0.57292	-2.67611	-5.18598	0.000391847	0.0391232	0.446719	9209	LRRFIP2
chr11	117695828	+	cg15929395	rs11216564	0.123381		OpenSea	FXYD2;FXYD2;FXYD2	NM_021603;NM_001127489;NM_001680	Body;TSS1500;TSS1500									TRUE		-0.378339	-1.0066	-8.50286	1.96244e-10	3.59961e-07	13.7048	-0.347073	-1.00549	-6.75893	4.23017e-07	0.00338168	6.3436	-0.0927828	-1.0066	-2.04171	0.0479501	0.420459	-4.11282	-0.547869	-0.981426	-5.08346	0.000455539	0.0404504	0.303776	486	FXYD2
chr11	119024496	+	cg01019843	NA	NA	chr11:119019643-119020887	S_Shelf	ABCG4;ABCG4	NM_001142505;NM_022169	Body;Body											0.280454	0.930107	8.50213	1.96682e-10	3.59961e-07	13.7027	0.23773	0.951854	5.76061	5.14803e-06	0.0062709	4.0909	-0.000679847	0.930107	-0.02018	0.984002	0.997204	-6.02088	0.404424	0.873529	5.91091	0.000140941	0.0312034	1.40827	64137	ABCG4
chr13	113238006	-	cg18571045	NA	NA	chr13:113241711-113241925	N_Shelf	TUBGCP3	NM_006322	Body									TRUE		-0.394679	-1.77688	-8.4937	2.01766e-10	3.67561e-07	13.6785	-0.375775	-1.78064	-5.93292	3.32088e-06	0.00563339	4.48842	-0.0808116	-1.77688	-1.70282	0.0965187	0.534441	-4.67236	-0.511213	-1.76636	-5.00943	0.000508355	0.0416486	0.199481	10426	TUBGCP3
chr2	71817620	-	cg00183786	rs720541	0.005051		OpenSea	DYSF;DYSF;DYSF;DYSF;DYSF;DYSF;DYSF;DYSF;DYSF;DYSF;DYSF;DYSF;DYSF;DYSF	NM_001130981;NM_001130976;NM_003494;NM_001130977;NM_001130979;NM_001130978;NM_001130980;NM_001130983;NM_001130985;NM_001130455;NM_001130984;NM_001130987;NM_001130986;NM_001130982	Body;Body;Body;Body;Body;Body;Body;Body;Body;Body;Body;Body;Body;Body						2:71817482-71817663	Unclassified_Cell_type_specific				0.331584	1.78313	8.48847	2.0499e-10	3.71572e-07	13.6634	0.289009	1.74952	5.95033	3.17743e-06	0.00555454	4.52841	0.16101	1.78313	4.03582	0.000244484	0.0402738	0.486979	0.460761	1.80259	6.43162	7.06941e-05	0.0271363	2.04639	8291	DYSF
chr10	72056549	-	cg24044501	NA	NA		OpenSea							TRUE					TRUE		-0.361676	-2.00013	-8.48662	2.06139e-10	3.7209e-07	13.6581	-0.341631	-2.0003	-6.26062	1.4537e-06	0.00460056	5.23503	-0.0794654	-2.00013	-1.82573	0.0755156	0.491868	-4.47914	-0.462813	-1.97167	-6.00574	0.000123964	0.0304336	1.52771	NA	NA
chr6	14798944	-	cg09637963	NA	NA		OpenSea							TRUE					TRUE		0.342509	1.19163	8.48273	2.08586e-10	3.74429e-07	13.6468	0.31006	1.19381	6.05988	2.4083e-06	0.00523326	4.77922	0.0618788	1.19163	1.50054	0.141486	0.604553	-4.96503	0.41232	1.19896	5.49942	0.000249556	0.0351498	0.873061	NA	NA
chr3	48471695	-	cg01313363	NA	NA	chr3:48470230-48471389	S_Shore	PLXNB1;PLXNB1	NM_002673;NM_001130082	TSS1500;TSS1500						3:48470226-48471835	Unclassified		TRUE		-0.313467	-1.42285	-8.48168	2.09247e-10	3.74429e-07	13.6438	-0.251585	-1.42645	-5.06126	3.1187e-05	0.0110431	2.44996	-0.0612668	-1.42285	-1.62315	0.112573	0.562723	-4.79147	-0.448536	-1.41331	-5.30776	0.000328293	0.0374976	0.614291	5364	PLXNB1
chr3	182982965	+	cg04830056	NA	NA		OpenSea	MCF2L2;B3GNT5	NM_015078;NM_032047	Body;5'UTR				TRUE							-0.33424	-1.98245	-8.48132	2.09479e-10	3.74429e-07	13.6428	-0.250708	-1.98697	-4.90193	4.71723e-05	0.0127263	2.07179	-0.065688	-1.98245	-1.63205	0.110677	0.559684	-4.7784	-0.551803	-1.95747	-5.63941	0.000204928	0.0336596	1.05826	23101, 84002	MCF2L2, B3GNT5
chr7	77381161	-	cg25843936	NA	NA		OpenSea	RSBN1L	NM_198467	Body											-0.488787	-1.74029	-8.47901	2.10953e-10	3.75622e-07	13.6361	-0.377509	-1.74779	-3.75554	0.000917268	0.043159	-0.640197	-0.109536	-1.74029	-1.86047	0.0703323	0.480357	-4.42248	-0.771117	-1.67891	-6.32629	8.10478e-05	0.0276577	1.92077	222194	RSBN1L
chr1	59349784	+	cg15818692	NA	NA		OpenSea	LINC01135;LINC01135;LINC01135	NR_034015;NR_034014;NR_108106	Body;Body;Body											-0.422993	-1.37514	-8.47735	2.12014e-10	3.76386e-07	13.6313	-0.429522	-1.36392	-5.77916	4.91018e-06	0.0061902	4.13383	-0.136628	-1.37514	-2.68107	0.0106814	0.23774	-2.84856	-0.479027	-1.39566	-5.00558	0.000511278	0.0417493	0.194025	100131060	LINC01135
chr2	219152586	+	cg14295935	NA	NA		OpenSea	PNKD;TMBIM1	NM_015488;NM_022152	Body;5'UTR											-0.340696	-1.40625	-8.47685	2.12336e-10	3.76386e-07	13.6299	-0.296134	-1.42898	-5.48306	1.04838e-05	0.00757296	3.44429	-0.0204649	-1.40625	-0.498563	0.620873	0.904376	-5.90138	-0.51565	-1.33878	-4.6997	0.000811316	0.0474775	-0.246479	25953, 64114	PNKD, TMBIM1
chr3	154897269	+	cg09901765	NA	NA		OpenSea	MME;MME;MME;MME	NM_007287;NM_000902;NM_007288;NM_007289	Body;Body;Body;Body											0.284644	1.24871	8.46905	2.17416e-10	3.80209e-07	13.6074	0.22932	1.23625	5.0522	3.19287e-05	0.0111243	2.42849	0.0818539	1.24871	2.38459	0.0220307	0.313555	-3.46604	0.489607	1.23806	6.1805	9.81613e-05	0.0287485	1.74403	4311	MME
chr12	123727023	-	cg16138158	NA	NA		OpenSea	C12orf65;C12orf65	NM_001143905;NM_152269	5'UTR;5'UTR				TRUE					TRUE		-0.456187	-2.4877	-8.46725	2.18606e-10	3.80209e-07	13.6022	-0.444321	-2.46906	-5.82138	4.40924e-06	0.00608092	4.23147	-0.151894	-2.4877	-2.76048	0.00873347	0.21888	-2.67485	-0.55726	-2.50651	-9.8102	1.70416e-06	0.0213973	5.26793	91574	C12orf65
chr2	46619888	+	cg04352083	rs75147481	0.020417		OpenSea														0.249357	0.562738	8.46716	2.18664e-10	3.80209e-07	13.602	0.18203	0.570981	4.43268	0.000159866	0.0203899	0.955336	0.0321622	0.562738	1.06931	0.29147	0.746256	-5.47698	0.435813	0.528314	5.93084	0.000137176	0.0310768	1.4335	NA	NA
chr7	100091786	-	cg02327530	NA	NA	chr7:100091180-100091598	S_Shore	C7orf51	NM_173564	3'UTR						7:100091072-100091926	Unclassified		TRUE		-0.429796	-1.4534	-8.46531	2.19899e-10	3.80209e-07	13.5966	-0.391308	-1.47825	-5.17298	2.33449e-05	0.00992846	2.71443	-0.0375378	-1.4534	-0.723922	0.473412	0.846654	-5.76965	-0.560237	-1.40418	-5.95401	0.000132934	0.0310121	1.46273	222950	C7orf51
chr10	22608951	+	cg26511108	NA	NA	chr10:22604907-22605632	S_Shelf	COMMD3;BMI1	NM_012071;NM_005180	3'UTR;TSS1500			RDMR						TRUE		-0.388132	-2.18407	-8.46466	2.20331e-10	3.80209e-07	13.5948	-0.273992	-2.16311	-4.32586	0.000210982	0.0228602	0.701551	-0.145428	-2.18407	-3.10543	0.00352277	0.148526	-1.88358	-0.608928	-2.21566	-6.17652	9.86801e-05	0.0287545	1.73916	23412, 648	COMMD3, BMI1
chr4	153383449	-	cg23915630	rs78798049	0.024761		OpenSea	FBXW7;FBXW7	NM_033632;NM_001257069	5'UTR;5'UTR						4:153383210-153383557	Unclassified_Cell_type_specific				-0.36643	-1.27142	-8.46402	2.20759e-10	3.80209e-07	13.5929	-0.330219	-1.26609	-5.14296	2.52333e-05	0.010119	2.64342	-0.0964567	-1.27142	-2.18153	0.035204	0.374447	-3.85836	-0.490222	-1.2785	-5.8321	0.000156955	0.0320079	1.3079	55294	FBXW7
chr12	52346100	-	cg01740660	NA	NA	chr12:52345531-52345903	S_Shore	ACVR1B;ACVR1B;ACVR1B	NM_004302;NM_020328;NM_020327	Body;Body;TSS1500					12:50631236-50632370	12:52344735-52346142	Promoter_Associated				-0.316025	-2.18113	-8.46194	2.22152e-10	3.81774e-07	13.5869	-0.211725	-2.21543	-4.41885	0.000165715	0.0206013	0.922461	0.0307024	-2.18113	0.80494	0.425709	0.824344	-5.71073	-0.519265	-2.08044	-7.03311	3.32743e-05	0.0250869	2.73117	91	ACVR1B
chr15	99432568	+	cg11702997	rs28550230	0.2621	chr15:99434565-99434913	N_Shore	IGF1R;IGF1R	NM_000875;NM_001291858	Body;Body											0.309401	1.76849	8.46051	2.23119e-10	3.82603e-07	13.5828	0.246392	1.80199	4.41704	0.000166495	0.0206425	0.918165	-0.0272234	1.76849	-0.728886	0.470404	0.845438	-5.76621	0.447864	1.69888	7.12324	2.98348e-05	0.0246861	2.82915	3480	IGF1R
chr2	108994514	-	cg10236239	NA	NA		OpenSea	SULT1C4;SULT1C4	NM_006588;NM_006588	5'UTR;1stExon				TRUE				TRUE	TRUE		-0.417523	-1.67277	-8.45439	2.27299e-10	3.88925e-07	13.5651	-0.354182	-1.66021	-5.871	3.8863e-06	0.00593863	4.34595	-0.121622	-1.67277	-2.41134	0.020677	0.306111	-3.41246	-0.623089	-1.6742	-5.22364	0.000370894	0.0384867	0.498804	27233	SULT1C4
chr10	73189015	+	cg25760426	NA	NA		OpenSea	CDH23;CDH23;CDH23;CDH23;CDH23	NM_001171930;NM_052836;NM_001171931;NM_022124;NM_001171932	5'UTR;5'UTR;5'UTR;5'UTR;5'UTR											0.193914	0.556521	8.45237	2.28699e-10	3.88983e-07	13.5593	0.15078	0.559033	4.05017	0.000430668	0.0310442	0.0493273	0.0410786	0.556521	1.75318	0.0873885	0.516545	-4.59457	0.291104	0.549017	5.66092	0.000198866	0.033497	1.08642	64072	CDH23
chr1	233218769	+	cg16983456	NA	NA		OpenSea	PCNXL2	NM_014801	Body											-0.437447	-1.71638	-8.44981	2.30478e-10	3.88983e-07	13.5519	-0.36123	-1.72458	-6.53072	7.41957e-07	0.0040643	5.84016	-0.0691676	-1.71638	-1.30818	0.198432	0.669825	-5.21279	-0.677761	-1.68478	-5.09123	0.00045035	0.0403725	0.314659	80003	PCNXL2
chr7	158331217	-	cg12364136	NA	NA		OpenSea	PTPRN2;PTPRN2;PTPRN2	NM_002847;NM_130842;NM_130843	Body;Body;Body					7:158023684-158024086				TRUE		0.26047	0.884541	8.44954	2.30672e-10	3.88983e-07	13.5511	0.199199	0.87703	3.99703	0.000493886	0.0327693	-0.0757343	0.0813116	0.884541	2.58268	0.0136498	0.26083	-3.05905	0.380586	0.899769	5.72315	0.000182386	0.0329742	1.16749	5799	PTPRN2
chr10	48412684	-	cg12943835	NA	NA	chr10:48413741-48413968	N_Shore														0.284556	1.0329	8.44931	2.30833e-10	3.88983e-07	13.5505	0.280289	1.05478	6.39391	1.04208e-06	0.00437231	5.53487	0.00164495	1.0329	0.0478243	0.962099	0.993299	-6.01997	0.344439	0.972154	5.89309	0.000144402	0.0313442	1.38567	NA	NA
chr9	94262767	+	cg20170059	NA	NA		OpenSea														0.254659	1.0486	8.44779	2.31898e-10	3.88983e-07	13.5461	0.230817	1.0514	5.53576	9.15551e-06	0.00736475	3.56761	0.050153	1.0486	1.62901	0.111322	0.560554	-4.78287	0.374475	1.01482	6.53978	6.15294e-05	0.0268312	2.17357	NA	NA
chr7	104930547	-	cg17592363	NA	NA		OpenSea	SRPK2;SRPK2	NM_001278273;NM_182692	5'UTR;Body											0.289318	1.11478	8.44768	2.31978e-10	3.88983e-07	13.5458	0.231532	1.1146	4.59847	0.000103874	0.0169999	1.3498	0.0654711	1.11478	1.87178	0.0687124	0.476572	-4.40386	0.442375	1.0924	5.39707	0.000288726	0.0361276	0.735622	6733	SRPK2
chr22	26838527	-	cg19692701	NA	NA		OpenSea	ASPHD2;ASPHD2	NM_020437;NM_020437	ExonBnd;Body											-0.345384	-1.64244	-8.44617	2.33043e-10	3.88983e-07	13.5414	-0.290153	-1.64208	-5.18629	2.25541e-05	0.00979249	2.74588	-0.0748689	-1.64244	-1.79267	0.0807443	0.503104	-4.53222	-0.516483	-1.6169	-4.97867	0.000532187	0.0421815	0.15588	57168	ASPHD2
chr19	42900540	-	cg03731797	NA	NA	chr19:42901016-42901375	N_Shore									19:42900534-42902260	Promoter_Associated		TRUE		-0.351935	-1.73518	-8.44522	2.33711e-10	3.88983e-07	13.5387	-0.325567	-1.73925	-5.65139	6.80596e-06	0.00678725	3.83731	-0.0742932	-1.73518	-1.74558	0.088718	0.519211	-4.60643	-0.498649	-1.71851	-4.76556	0.000733704	0.0460274	-0.150366	NA	NA
chr15	83879539	-	cg21238234	NA	NA	chr15:83875648-83877079	S_Shelf												TRUE		0.328396	1.1868	8.44497	2.33889e-10	3.88983e-07	13.538	0.278256	1.22025	5.26012	1.8632e-05	0.00910411	2.9202	-0.02515	1.1868	-0.633259	0.530242	0.870719	-5.82836	0.477086	1.12274	5.89663	0.000143707	0.0313097	1.39017	NA	NA
chr10	80679729	+	cg02381488	NA	NA		OpenSea														0.248148	0.873021	8.44456	2.34183e-10	3.88983e-07	13.5368	0.212184	0.881909	5.41917	1.23581e-05	0.00794471	3.29449	0.0325615	0.873021	1.08496	0.284566	0.741505	-5.46119	0.367929	0.839316	4.83379	0.000661555	0.0447445	-0.0515247	NA	NA
chr1	204960014	+	cg15212590	NA	NA		OpenSea	NFASC;NFASC;NFASC;NFASC	NM_001160332;NM_015090;NM_001005388;NM_001160331	Body;Body;Body;Body				TRUE							0.304104	1.36518	8.44424	2.34408e-10	3.88983e-07	13.5358	0.237007	1.38333	4.4843	0.000139789	0.0192854	1.07811	0.0102149	1.36518	0.277724	0.782683	0.952776	-5.98385	0.478309	1.2938	5.87131	0.000148756	0.0316132	1.35797	23114	NFASC
chr15	40353812	+	cg24999823	NA	NA		OpenSea	SRP14-AS1;SRP14-AS1	NR_040059;NR_040060	Body;Body				TRUE							0.282751	0.536123	8.4431	2.35223e-10	3.88983e-07	13.5325	0.231603	0.545106	4.86293	5.22054e-05	0.0132604	1.9791	0.0394588	0.536123	1.15368	0.255618	0.720007	-5.3893	0.391758	0.507251	5.75272	0.000175073	0.032613	1.20579	100131089	SRP14-AS1
chr4	7054700	-	cg10004897	rs12502513	0.0501	chr4:7056020-7056581	N_Shore	TADA2B	NM_152293	Body									TRUE		-0.364448	-1.99367	-8.44157	2.36319e-10	3.89978e-07	13.5281	-0.250373	-2.00101	-4.96974	3.95517e-05	0.011958	2.23285	-0.0601278	-1.99367	-1.36366	0.180455	0.651048	-5.14447	-0.571533	-1.97137	-5.30108	0.000331479	0.0375591	0.605157	93624	TADA2B
chr8	140757835	-	cg13442238	NA	NA		OpenSea	TRAPPC9;TRAPPC9	NM_001160372;NM_031466	Body;Body											0.257579	0.945471	8.43799	2.38896e-10	3.92588e-07	13.5178	0.245465	0.942012	5.77721	4.93464e-06	0.0061902	4.12932	0.0640033	0.945471	2.05292	0.0467965	0.416764	-4.0929	0.308037	0.915483	4.8997	0.000598987	0.0435669	0.0432392	83696	TRAPPC9
chr20	45179345	-	cg17801864	NA	NA		OpenSea	C20orf123	NM_080721	TSS200									TRUE		-0.35939	-1.68416	-8.43629	2.40132e-10	3.92981e-07	13.5129	-0.359393	-1.69256	-5.1107	2.7434e-05	0.0105049	2.56707	-0.0591717	-1.68416	-1.36001	0.181596	0.65242	-5.14904	-0.382779	-1.64397	-6.49663	6.50219e-05	0.0268312	2.12305	128506	C20orf123
chr4	141014217	+	cg25621692	rs80165698	0.017383		OpenSea	MAML3	NM_018717	Body		chr4:141014112-141014112		TRUE							-0.527006	-1.55082	-8.4318	2.43425e-10	3.96725e-07	13.4999	-0.473332	-1.56316	-5.96365	3.07195e-06	0.00555454	4.55899	-0.0838799	-1.55082	-1.31403	0.196473	0.667798	-5.2057	-0.761749	-1.50854	-5.39763	0.000288497	0.0361218	0.736372	55534	MAML3
chr7	104601787	-	cg11811274	NA	NA		OpenSea					chr7:104601504-104601504									-0.452699	-1.44789	-8.42841	2.4595e-10	4.00012e-07	13.4901	-0.396176	-1.45441	-5.01139	3.54963e-05	0.0115941	2.33171	-0.0864911	-1.44789	-1.5767	0.1229	0.578404	-4.85861	-0.659448	-1.4068	-5.19417	0.000387184	0.0389742	0.458071	NA	NA
chr18	52918079	+	cg04681088	NA	NA		OpenSea	TCF4;TCF4;TCF4;TCF4;TCF4;TCF4;TCF4;TCF4;TCF4;TCF4;TCF4;TCF4;TCF4;TCF4	NM_001243236;NM_001243235;NM_001243234;NM_001243233;NM_001306208;NM_001243232;NM_001243231;NM_001306207;NM_001243227;NM_001243228;NM_001083962;NM_003199;NM_001243230;NM_001243226	Body;Body;Body;Body;Body;Body;Body;Body;Body;Body;Body;Body;Body;Body											0.321396	1.01494	8.42623	2.47582e-10	4.0154e-07	13.4838	0.263506	1.01722	4.71482	7.67421e-05	0.0153019	1.62675	0.0572652	1.01494	1.47003	0.149535	0.615298	-5.00635	0.508708	0.987889	6.8089	4.38354e-05	0.0252017	2.48228	6925	TCF4
chr22	29605147	+	cg18036081	NA	NA	chr22:29601547-29602291	S_Shelf	EMID1	NM_133455	Body		chr22:29605025-29605025				22:29604979-29605176	Unclassified_Cell_type_specific		TRUE		-0.356749	-1.24015	-8.4258	2.47907e-10	4.0154e-07	13.4826	-0.344846	-1.24954	-6.61652	6.00248e-07	0.00375776	6.0303	-0.0724915	-1.24015	-1.6764	0.101618	0.544141	-4.7124	-0.468815	-1.20197	-4.28807	0.0015422	0.0581114	-0.862362	129080	EMID1
chr4	77011716	+	cg22301128	NA	NA		OpenSea	ART3;ART3;ART3	NM_001130016;NM_001179;NM_001130017	Body;Body;Body		chr4:77011342-77011342		TRUE		4:77011523-77011734	Unclassified_Cell_type_specific		TRUE		-0.462174	-2.22728	-8.42478	2.48677e-10	4.01961e-07	13.4796	-0.384089	-2.22905	-5.27697	1.78374e-05	0.00902514	2.95996	-0.0925419	-2.22728	-1.65171	0.106582	0.552575	-4.74933	-0.668493	-2.19264	-3.89421	0.0029131	0.0731891	-1.47429	419	ART3
chr13	114988303	-	cg12380169	NA	NA		OpenSea														-0.473999	-1.33612	-8.42202	2.50768e-10	4.02515e-07	13.4717	-0.400919	-1.34761	-5.4091	1.26829e-05	0.00807785	3.27086	-0.0766939	-1.33612	-1.33427	0.189816	0.661157	-5.18099	-0.687177	-1.29432	-5.54069	0.000235407	0.0346345	0.92799	NA	NA
chr16	4712003	+	cg06717140	NA	NA		OpenSea	MGRN1;MGRN1;MGRN1;MGRN1;MGRN1	NR_102267;NM_001142291;NM_001142290;NM_001142289;NM_015246	Body;Body;Body;Body;Body											-0.27888	-1.12527	-8.42164	2.51059e-10	4.02515e-07	13.4706	-0.230897	-1.12309	-4.68069	8.38681e-05	0.0157326	1.54552	-0.0677989	-1.12527	-2.00467	0.0519392	0.432053	-4.17799	-0.398749	-1.1185	-6.53902	6.15886e-05	0.0268312	2.17269	23295	MGRN1
chr6	109557073	+	cg02768585	rs76849386	0.014323		OpenSea	LOC100996634	NM_001277339	TSS1500											0.30853	1.24401	8.42105	2.51505e-10	4.02515e-07	13.4689	0.247148	1.25194	4.81807	5.86652e-05	0.0137867	1.87243	0.0483877	1.24401	1.29314	0.20353	0.674756	-5.23086	0.48011	1.20249	6.50304	6.44901e-05	0.0268312	2.13057	NA	NA
chr8	119011173	+	cg24603102	rs17505079	0.055215		OpenSea	EXT1	NM_000127	Body				TRUE							0.443444	1.73896	8.42032	2.52066e-10	4.02515e-07	13.4668	0.391483	1.74283	4.74765	7.04595e-05	0.0148368	1.70488	0.0900634	1.73896	1.67448	0.101997	0.544751	-4.71528	0.690375	1.68689	8.47962	6.44206e-06	0.0223155	4.16927	2131	EXT1
chr7	6179009	+	cg08396621	NA	NA		OpenSea	USP42	NM_032172	Body											-0.463735	-2.17537	-8.41963	2.52591e-10	4.02515e-07	13.4648	-0.425751	-2.18536	-6.26048	1.45421e-06	0.00460056	5.23472	-0.0738526	-2.17537	-1.3129	0.19685	0.668174	-5.20707	-0.600049	-2.14087	-5.33081	0.000317557	0.0370824	0.645724	84132	USP42
chr8	74276808	+	cg24371615	rs16938625	0.105984		OpenSea					chr8:74276592-74276592		TRUE							0.257599	0.739893	8.41143	2.58965e-10	4.09336e-07	13.4411	0.252282	0.748868	5.54622	8.91265e-06	0.00733855	3.59207	0.033012	0.739893	1.05546	0.297678	0.750487	-5.49079	0.325208	0.697992	4.64537	0.000881898	0.0487705	-0.326287	NA	NA
chr2	202047459	+	cg16745604	NA	NA		OpenSea	CASP10;CASP10;CASP10	NM_032977;NM_001230;NM_032974	TSS200;TSS200;TSS200								TRUE	TRUE		-0.34672	-1.71873	-8.40971	2.60323e-10	4.09336e-07	13.4361	-0.276537	-1.69624	-4.87856	5.01272e-05	0.013028	2.01625	-0.142229	-1.71873	-3.3778	0.00166175	0.104479	-1.22119	-0.525002	-1.73139	-5.84817	0.000153536	0.031897	1.32846	843	CASP10
chr17	9862436	+	cg04331406	NA	NA		OpenSea	GAS7;GAS7;GAS7;GAS7	NM_201433;NM_003644;NM_001130831;NM_201432	Body;Body;Body;Body						17:9861655-9863404	Unclassified_Cell_type_specific				-0.363862	-1.40957	-8.40962	2.60396e-10	4.09336e-07	13.4358	-0.307769	-1.40744	-5.1542	2.45091e-05	0.0100781	2.67	-0.0935789	-1.40957	-2.11768	0.0405971	0.394807	-3.9762	-0.529035	-1.38633	-5.08063	0.00045745	0.0405057	0.299799	8522	GAS7
chr22	47338365	-	cg09235147	NA	NA		OpenSea	TBC1D22A;TBC1D22A;TBC1D22A;TBC1D22A;TBC1D22A	NM_001284304;NM_001284305;NM_001284303;NM_014346;NR_104292	Body;Body;Body;Body;Body											-0.556139	-1.36222	-8.4096	2.60409e-10	4.09336e-07	13.4358	-0.442537	-1.36217	-5.98352	2.92116e-06	0.00551838	4.60455	-0.100619	-1.36222	-1.48976	0.144291	0.608419	-4.97972	-0.884638	-1.34024	-7.49457	1.92236e-05	0.0238422	3.22057	25771	TBC1D22A
chr5	14415656	-	cg09111892	NA	NA		OpenSea	TRIO	NM_007118	Body											0.428925	1.13654	8.40321	2.65513e-10	4.16377e-07	13.4173	0.350006	1.14601	5.21787	2.07835e-05	0.00946681	2.8205	0.0719852	1.13654	1.38086	0.175144	0.645423	-5.12277	0.669726	1.11019	5.82516	0.000158454	0.0320568	1.29902	7204	TRIO
chr12	12491627	-	cg19891612	NA	NA		OpenSea	MANSC1	NM_018050	Body											-0.538954	-2.1952	-8.40203	2.66468e-10	4.17045e-07	13.4139	-0.564164	-2.18453	-7.41066	8.8007e-08	0.00289488	7.73883	-0.139629	-2.1952	-2.13133	0.0393866	0.390536	-3.95124	-0.596804	-2.20093	-4.4091	0.00127368	0.0546944	-0.678631	54682	MANSC1
chr15	88307922	-	cg05971934	NA	NA		OpenSea							TRUE					TRUE		0.292118	1.17536	8.4013	2.67061e-10	4.17146e-07	13.4118	0.292837	1.16907	6.26944	1.42195e-06	0.00460056	5.25495	0.0829355	1.17536	2.33545	0.0247289	0.32783	-3.56337	0.354569	1.17749	4.56793	0.000993959	0.0502654	-0.440832	NA	NA
chr21	40259397	+	cg20872930	NA	NA		OpenSea	LOC400867	NR_120405	Body											0.234313	0.826261	8.39994	2.68168e-10	4.18048e-07	13.4078	0.199588	0.838156	5.4976	1.00989e-05	0.00751516	3.47835	0.015259	0.826261	0.535609	0.595254	0.895402	-5.883	0.346419	0.783207	4.14104	0.00195084	0.0631245	-1.08837	400867	LOC400867
chr11	71702782	+	cg26289525	NA	NA		OpenSea	RNF121;RNF121;RNF121;RNF121	NR_024147;NR_024148;NM_001300926;NM_018320	Body;Body;Body;Body		chr11:71702677-71702677									-0.417565	-1.78906	-8.39838	2.69441e-10	4.18728e-07	13.4033	-0.351926	-1.77677	-5.69712	6.05437e-06	0.00650615	3.94364	-0.122586	-1.78906	-2.4141	0.0205416	0.305394	-3.4069	-0.65746	-1.7935	-6.77137	4.59329e-05	0.0252017	2.43989	55298	RNF121
chr2	112173542	-	cg15327395	NA	NA		OpenSea	MIR4435-2HG	NR_015395	Body											-0.377106	-1.18243	-8.39811	2.69666e-10	4.18728e-07	13.4025	-0.341318	-1.15088	-4.53832	0.000121468	0.0180816	1.20664	-0.184784	-1.18243	-4.02926	0.000249348	0.0406724	0.469329	-0.549172	-1.21301	-5.70087	0.000188112	0.0332366	1.13854	541471	MIR4435-2HG
chr4	4442273	+	cg03065503	NA	NA		OpenSea	STX18	NM_016930	Body				TRUE					TRUE		0.408338	1.33429	8.39567	2.7167e-10	4.20581e-07	13.3955	0.403519	1.32059	5.43682	1.18089e-05	0.00785458	3.33591	0.101578	1.33429	2.04492	0.0476174	0.419463	-4.10713	0.568797	1.3228	5.07914	0.000458457	0.0405381	0.29771	53407	STX18
chr10	77811420	+	cg15395412	NA	NA		OpenSea	C10orf11;C10orf11;C10orf11	NM_001305581;NR_131178;NM_032024	Body;Body;Body											0.327819	2.16714	8.39241	2.74377e-10	4.21204e-07	13.3861	0.247958	2.15264	5.43814	1.17688e-05	0.00784721	3.33901	0.114745	2.16714	2.87626	0.0064771	0.19253	-2.4157	0.553191	2.18093	6.85824	4.12336e-05	0.0250869	2.53769	83938	C10orf11
chr6	15365693	+	cg13189271	rs74857545	0.018663		OpenSea	JARID2	NM_004973	Body		chr6:15365610-15365610		TRUE		6:15365541-15365872	Promoter_Associated_Cell_type_specific		TRUE		-0.448884	-1.76489	-8.3923	2.74465e-10	4.21204e-07	13.3858	-0.362171	-1.80448	-5.58459	8.07682e-06	0.00710132	3.68165	0.0178519	-1.76489	0.326794	0.745563	0.942635	-5.96955	-0.689139	-1.65167	-7.1424	2.91543e-05	0.0246161	2.84983	3720	JARID2
chr1	206836194	+	cg08753999	NA	NA		OpenSea														0.278859	0.429203	8.38842	2.77728e-10	4.2456e-07	13.3745	0.224701	0.426678	5.80627	4.58231e-06	0.00612501	4.19654	0.0634486	0.429203	1.86879	0.0691371	0.477568	-4.40878	0.453024	0.425379	5.54613	0.000233607	0.034554	0.935209	NA	NA
chr10	73489276	+	cg20373393	NA	NA		OpenSea	C10orf105;CDH23;CDH23	NM_001168390;NM_001171930;NM_022124	5'UTR;Body;Body		chr10:73489038-73489038									-0.367934	-1.86141	-8.38726	2.7871e-10	4.25237e-07	13.3712	-0.307145	-1.86413	-5.06371	3.09892e-05	0.0110041	2.45577	-0.0764554	-1.86141	-1.70648	0.0958301	0.533169	-4.66677	-0.551367	-1.82414	-6.1522	0.000101914	0.028976	1.70933	414152, 64072	C10orf105, CDH23
chr2	27211953	-	cg04059696	NA	NA		OpenSea	MAPRE3	NM_012326	5'UTR				TRUE					TRUE		0.220808	0.266751	8.38651	2.79343e-10	4.2538e-07	13.369	0.199989	0.267046	5.0742	3.01571e-05	0.0108621	2.48063	0.0457075	0.266751	1.6998	0.097092	0.535479	-4.67697	0.311509	0.255502	4.8048	0.000691249	0.0452413	-0.0934378	22924	MAPRE3
chr16	81789792	-	cg09938644	NA	NA		OpenSea														-0.45651	-2.32849	-8.38342	2.81982e-10	4.26576e-07	13.3601	-0.41451	-2.35715	-5.10285	2.7998e-05	0.0106382	2.54848	-0.0106978	-2.32849	-0.192358	0.848455	0.96866	-6.0032	-0.611279	-2.24392	-8.6193	5.56091e-06	0.0223155	4.29395	NA	NA
chr12	110704909	-	cg00289346	NA	NA		OpenSea					chr12:110704832-110704832									-0.474564	-1.52903	-8.38238	2.82872e-10	4.26576e-07	13.3571	-0.428265	-1.50603	-4.67438	8.52579e-05	0.0158091	1.53049	-0.198535	-1.52903	-3.43363	0.00141979	0.0969978	-1.0818	-0.650604	-1.54186	-3.98262	0.00252118	0.069257	-1.33518	NA	NA
chr3	177199287	-	cg12455066	NA	NA		OpenSea	LINC00578	NR_047568	Body											-0.448728	-1.67513	-8.38183	2.83348e-10	4.26576e-07	13.3555	-0.4129	-1.66224	-5.83229	4.28849e-06	0.00602294	4.25665	-0.146284	-1.67513	-2.67544	0.0108339	0.239304	-2.86075	-0.60051	-1.67248	-4.15284	0.0019142	0.0626906	-1.07012	100505566	LINC00578
chr22	20247735	+	cg03002689	NA	NA		OpenSea	RTN4R	NM_023004	Body											0.227464	0.265725	8.38174	2.83423e-10	4.26576e-07	13.3552	0.155651	0.258305	4.23756	0.000265276	0.025232	0.492143	0.0569877	0.265725	2.0561	0.046474	0.415596	-4.08724	0.368667	0.264949	5.2568	0.000353438	0.038095	0.544461	65078	RTN4R
chr10	77794758	-	cg10389741	NA	NA		OpenSea	C10orf11;C10orf11;C10orf11	NM_001305581;NR_131178;NM_032024	Body;Body;Body					10:77464572-77464765						0.351874	1.22102	8.38153	2.83607e-10	4.26576e-07	13.3546	0.329853	1.21398	5.28896	1.72934e-05	0.00893326	2.98821	0.105767	1.22102	2.46677	0.0181078	0.290771	-3.30001	0.483738	1.1925	4.79774	0.000698689	0.0453802	-0.103659	83938	C10orf11
chr19	4566759	-	cg08964513	NA	NA	chr19:4566457-4566678	S_Shore														0.257326	0.787351	8.38117	2.83914e-10	4.26576e-07	13.3536	0.231544	0.78768	4.90159	4.72136e-05	0.0127263	2.071	0.052795	0.787351	1.68367	0.100193	0.541365	-4.70144	0.347021	0.769076	6.18572	9.74866e-05	0.0287189	1.75041	NA	NA
chr4	48382815	+	cg08700083	NA	NA		OpenSea	SLAIN2	NM_020846	Body				TRUE					TRUE		-0.515176	-1.66314	-8.37968	2.8521e-10	4.27434e-07	13.3492	-0.477742	-1.65597	-7.82172	3.36168e-08	0.00214175	8.58471	-0.141709	-1.66314	-2.2569	0.0296622	0.350824	-3.71581	-0.689853	-1.67699	-3.86179	0.00307238	0.0746683	-1.52554	57606	SLAIN2
chr2	87893593	-	cg26663099	NA	NA		OpenSea														-0.334648	-2.07132	-8.37774	2.86897e-10	4.27799e-07	13.3436	-0.277077	-2.09678	-5.20935	2.12472e-05	0.00956983	2.80036	-0.00542607	-2.07132	-0.133005	0.89487	0.979046	-6.01253	-0.48713	-1.9959	-4.68119	0.000834668	0.0478789	-0.27362	NA	NA
chr5	10441316	+	cg23561965	NA	NA	chr5:10441605-10442512	N_Shore	ROPN1L;ROPN1L;ROPN1L-AS1	NM_001201466;NM_031916;NR_102746	TSS1500;TSS1500;Body				TRUE		5:10441041-10443001	Promoter_Associated				-0.344862	-2.3756	-8.37559	2.88776e-10	4.29789e-07	13.3374	-0.293643	-2.38085	-5.68219	6.29002e-06	0.00654515	3.90895	-0.0591099	-2.3756	-1.40563	0.167709	0.637089	-5.09108	-0.505841	-2.34666	-5.90053	0.000142946	0.0312608	1.39511	83853, 100505845	ROPN1L, ROPN1L-AS1
chr13	45014024	-	cg21044637	NA	NA	chr13:45011151-45011395	S_Shelf	TSC22D1;TSC22D1;TSC22D1	NM_001243798;NM_001243799;NM_183422	5'UTR;Body;Body											-0.349903	-2.46824	-8.37456	2.89683e-10	4.30326e-07	13.3344	-0.23682	-2.46997	-5.77585	4.95182e-06	0.0061902	4.12617	-0.0701646	-2.46824	-1.64428	0.108116	0.555359	-4.76036	-0.582514	-2.45699	-6.07542	0.000112894	0.0297433	1.61454	8848	TSC22D1
chr15	81633740	+	cg08450079	NA	NA		OpenSea	TMC3;TMC3-AS1;TMC3	NM_001080532;NR_120365;NM_001080532	ExonBnd;Body;Body											0.304988	1.63321	8.37252	2.91491e-10	4.31032e-07	13.3285	0.247735	1.64	4.55706	0.00011569	0.0177998	1.25123	0.0461336	1.63321	1.24004	0.222334	0.692321	-5.29316	0.505904	1.59076	7.56016	1.78165e-05	0.0235012	3.28771	342125, 101929655	TMC3, TMC3-AS1
chr13	50783080	-	cg27478863	NA	NA		OpenSea							TRUE					TRUE		-0.348295	-2.34356	-8.37206	2.91894e-10	4.31032e-07	13.3272	-0.286299	-2.37072	-4.62523	9.68874e-05	0.0165213	1.4135	0.00350124	-2.34356	0.0824043	0.934745	0.987641	-6.01779	-0.493939	-2.26803	-5.97192	0.000129751	0.0309126	1.48528	NA	NA
chr4	110625080	-	cg17714799	NA	NA	chr4:110623959-110624831	S_Shore	CASP6;CASP6	NM_001226;NM_032992	TSS1500;TSS1500								TRUE	TRUE		-0.432087	-1.46611	-8.37178	2.92148e-10	4.31032e-07	13.3264	-0.363819	-1.46972	-5.20735	2.1357e-05	0.00958275	2.79566	-0.0904395	-1.46611	-1.71572	0.0941073	0.530181	-4.65261	-0.658358	-1.4454	-5.76859	0.00017128	0.0325009	1.22629	839	CASP6
chr20	30309466	+	cg18787420	NA	NA	chr20:30310503-30310707	N_Shore	BCL2L1;BCL2L1	NM_138578;NM_001191	Body;Body			RDMR						TRUE		0.291416	0.766765	8.37132	2.92555e-10	4.31032e-07	13.325	0.229834	0.774493	4.60262	0.000102758	0.0169114	1.35968	0.032874	0.766765	0.924647	0.360807	0.789874	-5.61269	0.495507	0.714092	7.05588	3.23668e-05	0.0250573	2.75603	598	BCL2L1
chr8	38133371	-	cg14926219	NA	NA		OpenSea	WHSC1L1	NM_023034	Body											-0.316836	-1.44048	-8.37094	2.92891e-10	4.31032e-07	13.3239	-0.253419	-1.43848	-4.66187	8.80773e-05	0.0159641	1.50072	-0.0796301	-1.44048	-2.05996	0.0460846	0.414378	-4.08035	-0.496256	-1.43507	-5.34449	0.000311362	0.0368663	0.664345	54904	WHSC1L1
chr16	87203817	-	cg20687848	rs2121249	0.023636		OpenSea														0.249197	1.00652	8.36697	2.96452e-10	4.34651e-07	13.3124	0.197931	0.984675	4.72842	7.40728e-05	0.0151403	1.65913	0.119612	1.00652	3.93225	0.000333246	0.0470075	0.209657	0.334665	1.04292	5.37211	0.000299243	0.036527	0.701847	NA	NA
chr8	122368492	-	cg01341067	rs73328420	0.011883		OpenSea							TRUE							0.418807	1.92123	8.36282	3.00223e-10	4.38407e-07	13.3004	0.345721	1.92252	4.73784	7.2281e-05	0.0149845	1.68153	0.0697143	1.92123	1.36302	0.180654	0.65122	-5.14527	0.652848	1.90119	6.16746	9.98723e-05	0.0288405	1.72805	NA	NA
chr9	99145401	-	cg00430036	NA	NA	chr9:99145524-99145849	N_Shore	SLC35D2	NM_007001	Body						9:99145116-99146777	Unclassified_Cell_type_specific		TRUE		-0.304797	-1.54789	-8.36234	3.00658e-10	4.38407e-07	13.299	-0.29378	-1.56346	-6.49289	8.14863e-07	0.00424076	5.75599	-0.024967	-1.54789	-0.670697	0.506346	0.861032	-5.80504	-0.360942	-1.52904	-5.40705	0.00028463	0.0359519	0.749105	11046	SLC35D2
chr5	31742848	+	cg09152451	NA	NA		OpenSea														0.271331	0.862537	8.36232	3.0068e-10	4.38407e-07	13.299	0.263559	0.856903	4.62705	9.64301e-05	0.0165019	1.41783	0.0697117	0.862537	2.10366	0.041874	0.399327	-4.0017	0.318559	0.864338	5.1702	0.000400998	0.0392983	0.424829	NA	NA
chr3	182972742	+	cg23655039	NA	NA	chr3:182971429-182972635	S_Shore	MCF2L2;B3GNT5	NM_015078;NM_032047	Body;5'UTR			RDMR						TRUE		-0.378054	-2.33667	-8.35968	3.03101e-10	4.41015e-07	13.2913	-0.301331	-2.34628	-4.82962	5.69293e-05	0.0136606	1.89989	-0.0632077	-2.33667	-1.36851	0.178943	0.649563	-5.13837	-0.641063	-2.29419	-4.66879	0.000850715	0.0481901	-0.291838	23101, 84002	MCF2L2, B3GNT5
chr5	179496893	-	cg02596779	NA	NA	chr5:179498291-179499338	N_Shore	RNF130	NM_018434	Body		chr5:179496781-179496781	RDMR	TRUE					TRUE		-0.426203	-2.41232	-8.35916	3.03588e-10	4.41015e-07	13.2898	-0.298942	-2.41023	-4.55547	0.000116169	0.0178248	1.24745	-0.100822	-2.41232	-1.93618	0.0600793	0.454754	-4.29597	-0.693529	-2.42901	-8.7308	4.95142e-06	0.0222361	4.39182	55819	RNF130
chr9	130768215	-	cg22503783	NA	NA		OpenSea														-0.35293	-1.78657	-8.3577	3.04933e-10	4.42155e-07	13.2856	-0.298818	-1.7853	-5.47449	1.07175e-05	0.00762297	3.42423	-0.0771864	-1.78657	-1.78971	0.0812281	0.504036	-4.53694	-0.54492	-1.77279	-5.07756	0.000459531	0.0405562	0.295485	NA	NA
chr6	135627987	+	cg00797554	rs7754938	0.069402		OpenSea	AHI1;AHI1;AHI1	NM_001134830;NM_017651;NM_001134831	Body;Body;Body											-0.393703	-2.48085	-8.35637	3.06172e-10	4.43136e-07	13.2817	-0.294173	-2.47174	-4.67546	8.50176e-05	0.0157976	1.53307	-0.104591	-2.48085	-2.17364	0.0358342	0.377053	-3.87307	-0.640727	-2.47658	-8.41776	6.87982e-06	0.0223155	4.11331	54806	AHI1
chr9	125795820	-	cg15441686	NA	NA		OpenSea	GPR21;RABGAP1	NM_005294;NM_012197	TSS200;Body											-0.415129	-1.6942	-8.3471	3.14942e-10	4.53335e-07	13.2549	-0.390851	-1.68076	-5.56839	8.41964e-06	0.00718593	3.64384	-0.14188	-1.6942	-2.79329	0.0080292	0.211228	-2.6021	-0.514484	-1.70658	-5.03519	0.000489275	0.0410699	0.235868	2844, 23637	GPR21, RABGAP1
chr17	39656157	+	cg15971827	NA	NA		OpenSea														0.233883	0.273576	8.34326	3.18643e-10	4.56165e-07	13.2437	0.193792	0.267154	5.08483	2.93373e-05	0.0107715	2.5058	0.0628497	0.273576	2.19524	0.0341319	0.370203	-3.8327	0.345648	0.286185	6.24907	8.96729e-05	0.0281204	1.82757	NA	NA
chr3	71560431	-	cg01463294	NA	NA		OpenSea	FOXP1;FOXP1;FOXP1;FOXP1;FOXP1	NM_001244816;NM_001244808;NM_032682;NM_001244810;NM_001012505	5'UTR;5'UTR;5'UTR;5'UTR;5'UTR				TRUE							-0.341156	-1.44719	-8.33985	3.21974e-10	4.59378e-07	13.2338	-0.308497	-1.4371	-5.8334	4.27636e-06	0.00602294	4.25922	-0.10967	-1.44719	-2.62503	0.0122897	0.250801	-2.9691	-0.4542	-1.45259	-6.03382	0.000119369	0.0300786	1.56279	27086	FOXP1
chr1	28462234	+	cg15672949	NA	NA		OpenSea					chr1:28462161-28462161									-0.535289	-2.56484	-8.33977	3.22052e-10	4.59378e-07	13.2336	-0.396933	-2.58464	-5.00307	3.62716e-05	0.0116199	2.31197	-0.0564046	-2.56484	-0.860445	0.394776	0.808452	-5.66689	-0.864177	-2.52758	-6.27077	8.71538e-05	0.0280601	1.85385	NA	NA
chr6	89928426	+	cg08321271	NA	NA		OpenSea	GABRR1;GABRR1;GABRR1;GABRR1	NM_002042;NM_001256704;NM_001256703;NM_001267582	TSS1500;TSS1500;TSS1500;5'UTR											0.400588	1.84276	8.3387	3.23098e-10	4.60038e-07	13.2305	0.323719	1.83258	4.70651	7.84191e-05	0.0153938	1.60698	0.113034	1.84276	2.30385	0.0266177	0.337149	-3.62517	0.578626	1.83779	6.59897	5.70633e-05	0.0262325	2.24241	2569	GABRR1
chr2	39063259	+	cg09459451	NA	NA		OpenSea	DHX57	NM_198963	Body		chr2:39063059-39063059									-0.455662	-1.4023	-8.33487	3.26895e-10	4.64605e-07	13.2194	-0.449059	-1.39985	-4.97639	3.88735e-05	0.0119329	2.24866	-0.123102	-1.4023	-2.20477	0.0334046	0.367019	-3.81481	-0.559587	-1.38923	-5.60974	0.000213619	0.0339142	1.01927	90957	DHX57
chr11	57443308	-	cg27636058	NA	NA		OpenSea	ZDHHC5	NM_015457	Body				TRUE					TRUE		0.293203	1.61115	8.33394	3.27824e-10	4.65088e-07	13.2167	0.222751	1.61758	4.5351	0.00012249	0.0181243	1.19898	0.0440377	1.61115	1.2256	0.227661	0.697198	-5.30967	0.50312	1.58032	5.4628	0.000262875	0.0354245	0.824082	25921	ZDHHC5
chr4	159131516	-	cg19843036	NA	NA	chr4:159131508-159131736	Island	TMEM144;TMEM144	NM_018342;NM_018342	5'UTR;1stExon				TRUE	4:159350959-159351186			TRUE	TRUE		-0.414274	-2.74464	-8.33216	3.29601e-10	4.65933e-07	13.2116	-0.337425	-2.77283	-5.63229	7.14716e-06	0.00688365	3.79285	-0.00739035	-2.74464	-0.145538	0.885032	0.97712	-6.01084	-0.634121	-2.63705	-5.95143	0.000133399	0.0310295	1.45949	55314	TMEM144
chr8	42994955	-	cg26618437	NA	NA	chr8:42995665-42996591	N_Shore	HGSNAT	NM_152419	TSS1500											-0.562622	-3.04757	-8.32485	3.37029e-10	4.7312e-07	13.1903	-0.552507	-3.08358	-5.69069	6.15484e-06	0.00650615	3.92869	-0.0130154	-3.04757	-0.188564	0.851407	0.969376	-6.0039	-0.735665	-2.92069	-6.06366	0.000114685	0.0298805	1.59994	138050	HGSNAT
chr1	227946279	+	cg24576313	rs116441613	0.013032		OpenSea	SNAP47	NM_053052	Body						1:227946127-227946497	Unclassified_Cell_type_specific				0.283766	0.453571	8.32217	3.3979e-10	4.74385e-07	13.1826	0.220181	0.474397	4.67762	8.45404e-05	0.0157863	1.53822	0.00349885	0.453571	0.100472	0.920482	0.984552	-6.0162	0.478219	0.408522	5.60172	0.000216036	0.0340199	1.0087	116841	SNAP47
chr17	64227024	+	cg19253201	NA	NA		OpenSea	APOH	NM_000042	TSS1500											0.329874	1.03327	8.32096	3.41047e-10	4.75253e-07	13.1791	0.339036	1.01751	5.75614	5.20717e-06	0.0062709	4.08053	0.101588	1.03327	2.50905	0.0163471	0.280026	-3.21301	0.361067	1.03846	4.18187	0.00182705	0.0617116	-1.02531	350	APOH
chr2	233877200	+	cg03648730	rs6710482	0.025276		OpenSea	NGEF	NM_019850	5'UTR											-0.365613	-1.70496	-8.32041	3.41617e-10	4.75253e-07	13.1775	-0.288987	-1.71113	-4.63465	9.45426e-05	0.0164332	1.43592	-0.0695792	-1.70496	-1.55041	0.12908	0.587109	-4.89588	-0.594785	-1.65884	-5.87085	0.00014885	0.0316132	1.35738	25791	NGEF
chr16	75121671	+	cg22438063	NA	NA		OpenSea	ZNRF1	NM_032268	Body				TRUE							-0.318197	-1.68146	-8.31866	3.43449e-10	4.76462e-07	13.1724	-0.266995	-1.6817	-6.13379	1.99886e-06	0.00488145	4.94763	-0.0746355	-1.68146	-1.91049	0.0634041	0.463499	-4.33936	-0.46011	-1.67349	-5.48681	0.000254058	0.0352573	0.856223	84937	ZNRF1
chr9	132316968	+	cg07147544	NA	NA		OpenSea														-0.347719	-1.75832	-8.31769	3.44466e-10	4.76462e-07	13.1696	-0.303637	-1.7592	-5.27954	1.77193e-05	0.00900582	2.96602	-0.0872988	-1.75832	-2.04468	0.0476422	0.419522	-4.10755	-0.522772	-1.74679	-4.49364	0.0011157	0.0524027	-0.551576	NA	NA
chr22	47338605	+	cg16381605	NA	NA		OpenSea	TBC1D22A;TBC1D22A;TBC1D22A;TBC1D22A;TBC1D22A	NM_001284304;NM_001284305;NM_001284303;NM_014346;NR_104292	Body;Body;Body;Body;Body		chr22:47338470-47338470			22:45717200-45717286						-0.450658	-1.93132	-8.31728	3.44902e-10	4.76462e-07	13.1684	-0.358957	-1.92818	-5.59626	7.83867e-06	0.00709964	3.70887	-0.115248	-1.93132	-2.08262	0.0438575	0.406378	-4.03974	-0.708743	-1.91033	-5.20726	0.000379858	0.038784	0.476175	25771	TBC1D22A
chr20	3819979	+	cg00120897	NA	NA		OpenSea														-0.40495	-1.80356	-8.31589	3.46358e-10	4.76804e-07	13.1644	-0.382363	-1.8092	-5.56836	8.4202e-06	0.00718593	3.64378	-0.0682806	-1.80356	-1.37293	0.177578	0.648177	-5.13281	-0.52746	-1.77637	-6.24183	9.05304e-05	0.0282361	1.81879	NA	NA
chr4	2748390	-	cg21715619	NA	NA		OpenSea	TNIP2;TNIP2;TNIP2	NM_001161527;NM_001292016;NM_024309	Body;Body;Body				TRUE		4:2747877-2748459	Unclassified				0.307544	0.663341	8.31071	3.51875e-10	4.81041e-07	13.1493	0.232078	0.65259	4.39484	0.00017638	0.0211733	0.865403	0.0952527	0.663341	2.52029	0.0159061	0.277023	-3.18971	0.498581	0.669453	6.0796	0.000112263	0.0296791	1.61974	79155	TNIP2
chr2	121612912	+	cg21454279	NA	NA		OpenSea	GLI2	NM_005270	Body											0.297117	1.08543	8.30609	3.56869e-10	4.8663e-07	13.1359	0.232642	1.08548	4.37863	0.000183967	0.0215419	0.82688	0.075352	1.08543	2.06256	0.0458245	0.413387	-4.07572	0.451186	1.05609	5.56062	0.000228883	0.0343417	0.95442	2736	GLI2
chr1	167298149	+	cg08267336	NA	NA		OpenSea	POU2F1;POU2F1;POU2F1;POU2F1	NM_001198783;NR_037163;NM_002697;NM_001198786	TSS200;Body;Body;Body											-0.498976	-1.68757	-8.30579	3.57197e-10	4.8663e-07	13.135	-0.431862	-1.69909	-6.26618	1.43359e-06	0.00460056	5.24759	-0.0717147	-1.68757	-1.16883	0.24953	0.715321	-5.3729	-0.692481	-1.68539	-7.29492	2.43003e-05	0.0241595	3.01254	5451	POU2F1
chr18	371380	-	cg16279684	NA	NA		OpenSea	COLEC12	NM_130386	Body											0.297987	1.60076	8.30179	3.61581e-10	4.90742e-07	13.1234	0.278347	1.60525	5.50605	9.88171e-06	0.00748313	3.49814	0.0453678	1.60076	1.23756	0.223241	0.693172	-5.296	0.389346	1.55467	5.83817	0.000155653	0.0319664	1.31568	81035	COLEC12
chr14	85853554	-	cg15883287	NA	NA		OpenSea														0.278429	1.28563	8.30134	3.62082e-10	4.90742e-07	13.1221	0.222476	1.27817	4.49687	0.000135293	0.0189825	1.10802	0.0726909	1.28563	2.12206	0.0402053	0.393488	-3.96821	0.429757	1.28309	7.04574	3.27676e-05	0.0250573	2.74497	NA	NA
chr3	51602206	-	cg00847511	NA	NA		OpenSea	RAD54L2	NM_015106	5'UTR				TRUE							-0.501699	-2.61505	-8.29792	3.65871e-10	4.94567e-07	13.1122	-0.459019	-2.59406	-6.30198	1.31075e-06	0.00460056	5.32833	-0.161054	-2.61505	-2.6082	0.0128146	0.254507	-3.00497	-0.633894	-2.65128	-6.14512	0.000102877	0.028976	1.70062	23132	RAD54L2
chr3	55515585	+	cg15345351	NA	NA	chr3:55515152-55515613	Island	WNT5A;WNT5A	NM_001256105;NM_003392	TSS200;Body					3:55490193-55490844						-0.288553	-2.91603	-8.29767	3.66158e-10	4.94567e-07	13.1114	-0.242632	-2.96821	-5.47935	1.05842e-05	0.00760366	3.43562	0.0803445	-2.91603	2.26219	0.0293042	0.349169	-3.70566	-0.415179	-2.80428	-6.6055	5.65922e-05	0.0261846	2.24998	7474	WNT5A
chr18	12679466	-	cg16402252	NA	NA		OpenSea	PSMG2;CEP76;CEP76;CEP76	NM_147163;NR_073537;NM_001271989;NM_024899	5'UTR;Body;Body;Body											-0.352124	-1.91477	-8.29293	3.71483e-10	4.99422e-07	13.0977	-0.327164	-1.91152	-5.74306	5.38387e-06	0.00636784	4.05023	-0.0751228	-1.91477	-1.73232	0.0910794	0.52404	-4.62703	-0.473191	-1.86167	-7.14943	2.89091e-05	0.0246161	2.85739	56984, 79959	PSMG2, CEP76
chr20	45179234	-	cg17349544	NA	NA		OpenSea	OCSTAMP	NM_080721	TSS200											-0.445672	-1.99871	-8.29103	3.73648e-10	5.0125e-07	13.0922	-0.396824	-2.0324	-4.95712	4.08689e-05	0.0121264	2.20291	0.00435112	-1.99871	0.0792568	0.937232	0.988086	-6.01804	-0.548269	-1.88233	-7.12405	2.98057e-05	0.0246861	2.83002	128506	OCSTAMP
chr17	60937887	+	cg23247281	NA	NA		OpenSea	MIR548W	NR_036146	Body											0.293497	1.25275	8.2898	3.75056e-10	5.01535e-07	13.0886	0.263234	1.24322	6.08266	2.27376e-06	0.00506022	4.83119	0.0860706	1.25275	2.38033	0.0222536	0.314756	-3.47454	0.343093	1.25229	4.63587	0.000894888	0.0489015	-0.340282	100422923	MIR548W
chr20	45342916	+	cg20359756	NA	NA		OpenSea	SLC2A10	NM_030777	Body											0.207701	0.372653	8.28738	3.77832e-10	5.03438e-07	13.0816	0.175202	0.388867	5.03553	3.33407e-05	0.0113138	2.38895	0.0032124	0.372653	0.125502	0.900767	0.980265	-6.01346	0.296648	0.340065	5.03956	0.000486117	0.0410357	0.242026	81031	SLC2A10
chr22	23593187	+	cg25630875	NA	NA		OpenSea	BCR;BCR	NM_004327;NM_021574	Body;Body				TRUE							-0.418476	-0.811933	-8.28443	3.8125e-10	5.07135e-07	13.073	-0.357872	-0.779774	-4.55986	0.00011485	0.0177462	1.2579	-0.189259	-0.811933	-3.66853	0.00072396	0.0699146	-0.483171	-0.6213	-0.848625	-5.00752	0.000509807	0.0416723	0.196768	613	BCR
chr11	67858441	-	cg13367589	NA	NA		OpenSea	CHKA;CHKA	NM_001277;NM_212469	Body;Body											-0.495748	-2.21569	-8.28159	3.84571e-10	5.10091e-07	13.0647	-0.39842	-2.21397	-4.66062	8.8365e-05	0.0159836	1.49774	-0.114223	-2.21569	-1.8683	0.0692065	0.47774	-4.40959	-0.773988	-2.21399	-5.57005	0.000225864	0.0342231	0.9669	1119	CHKA
chr12	54690833	-	cg24552675	NA	NA		OpenSea	NFE2;NFE2;NFE2	NM_001136023;NM_001261461;NM_006163	5'UTR;5'UTR;TSS1500											-0.316813	-1.81054	-8.28142	3.84765e-10	5.10091e-07	13.0642	-0.29497	-1.80675	-5.65416	6.75776e-06	0.00677325	3.84377	-0.0850332	-1.81054	-2.17637	0.0356148	0.376089	-3.86798	-0.420026	-1.80248	-4.69665	0.000815123	0.0475395	-0.250956	4778	NFE2
chr12	53969503	+	cg25352747	NA	NA		OpenSea	ATF7;ATF7;ATF7;ATF7;ATF7	NM_001130060;NM_006856;NM_001206683;NM_001206682;NR_073163	Body;Body;Body;Body;Body											-0.573112	-0.874889	-8.28054	3.858e-10	5.10606e-07	13.0617	-0.532139	-0.860229	-4.42776	0.000161921	0.0204429	0.943651	-0.179265	-0.874889	-2.53605	0.0153063	0.272743	-3.15693	-0.732862	-0.915339	-5.43309	0.00027424	0.0357857	0.784185	11016	ATF7
chr10	89564834	-	cg02589947	NA	NA		OpenSea	ATAD1	NM_032810	Body											0.338453	0.92416	8.27968	3.86822e-10	5.111e-07	13.0592	0.272258	0.926726	5.19856	2.18485e-05	0.00965237	2.77489	0.0729825	0.92416	1.74814	0.0882679	0.518375	-4.60244	0.503886	0.91045	4.77921	0.000718637	0.0457111	-0.130544	84896	ATAD1
chr3	42950090	-	cg12019893	NA	NA	chr3:42947480-42948170	S_Shore	ZNF662;ZNF662	NM_207404;NM_001134656	Body;Body			CDMR						TRUE		0.3798	1.17716	8.27508	3.92288e-10	5.17456e-07	13.0458	0.315746	1.20315	4.9071	4.65417e-05	0.0126706	2.0841	0.0133589	1.17716	0.284992	0.777151	0.951358	-5.98187	0.567905	1.126	6.19015	9.69165e-05	0.0286753	1.75583	389114	ZNF662
chr10	14703043	-	cg12609546	rs74976155	0.04583		OpenSea	FAM107B;FAM107B	NM_031453;NM_001282695	Body;5'UTR		chr10:14702883-14702883									-0.332661	-1.55261	-8.2676	4.0136e-10	5.26857e-07	13.024	-0.327662	-1.54009	-5.99305	2.85154e-06	0.00549953	4.62638	-0.115717	-1.55261	-2.8159	0.00757498	0.205884	-2.55164	-0.425396	-1.55259	-4.1416	0.00194912	0.0631049	-1.08751	83641	FAM107B
chr1	65775064	+	cg20968142	NA	NA	chr1:65775018-65775746	Island	DNAJC6;DNAJC6;DNAJC6	NM_001256864;NM_001256865;NM_014787	TSS200;5'UTR;Body				TRUE	1:65547354-65547876						-0.314512	-2.81707	-8.26637	4.02871e-10	5.26857e-07	13.0205	-0.257513	-2.85741	-6.88666	3.09695e-07	0.00324046	6.6221	0.0513495	-2.81707	1.32147	0.194006	0.665441	-5.19666	-0.46918	-2.7225	-5.94789	0.00013404	0.0310295	1.45503	9829	DNAJC6
chr3	58024845	+	cg12152073	NA	NA		OpenSea	FLNB;FLNB;FLNB;FLNB	NM_001164319;NM_001164318;NM_001457;NM_001164317	Body;Body;Body;Body											-0.401705	-1.83674	-8.26513	4.04396e-10	5.26857e-07	13.0169	-0.28121	-1.80027	-4.08235	0.000396348	0.0299655	0.125179	-0.200167	-1.83674	-4.03253	0.000246913	0.0405171	0.478119	-0.64963	-1.88736	-5.97825	0.000128646	0.0309096	1.49324	2317	FLNB
chr2	182652738	-	cg20587271	NA	NA		OpenSea					chr2:182652534-182652534									-0.314485	-2.41168	-8.26465	4.04991e-10	5.26857e-07	13.0155	-0.272254	-2.41667	-5.37724	1.37687e-05	0.00825288	3.19601	-0.050851	-2.41168	-1.30848	0.198331	0.669765	-5.21243	-0.420298	-2.37118	-4.58153	0.00097324	0.0500046	-0.420651	NA	NA
chr4	170928419	+	cg00860182	NA	NA		OpenSea	MFAP3L;MFAP3L	NM_021647;NM_001301647	5'UTR;5'UTR											-0.425817	-1.60021	-8.26464	4.04999e-10	5.26857e-07	13.0154	-0.34261	-1.59388	-4.65924	8.8682e-05	0.0160185	1.49446	-0.12312	-1.60021	-2.33976	0.0244807	0.326604	-3.55489	-0.668179	-1.59913	-4.49279	0.00111719	0.0524179	-0.552858	9848	MFAP3L
chr1	212809557	+	cg04564681	rs3123536	0.205835		OpenSea														-0.321575	-3.03638	-8.26419	4.05554e-10	5.26857e-07	13.0141	-0.2752	-3.03377	-5.07723	2.99216e-05	0.0108218	2.48779	-0.0725342	-3.03638	-1.82517	0.0756013	0.492031	-4.48004	-0.457738	-3.02377	-4.57031	0.000990295	0.0502222	-0.437294	NA	NA
chr8	42356871	-	cg10806146	NA	NA		OpenSea	SLC20A2	NM_006749	5'UTR			CDMR	TRUE	8:42475794-42476072				TRUE		-0.33811	-1.04036	-8.26405	4.05735e-10	5.26857e-07	13.0137	-0.271975	-1.03309	-5.57523	8.273e-06	0.00712538	3.65982	-0.0881536	-1.04036	-2.10968	0.0413212	0.397272	-3.99076	-0.526911	-1.02254	-5.28293	0.000340299	0.0378014	0.580315	6575	SLC20A2
chr11	8788397	+	cg14488043	NA	NA		OpenSea	ST5;ST5;ST5	NM_213618;NM_139157;NM_005418	5'UTR;5'UTR;5'UTR				TRUE							0.269155	1.45389	8.26376	4.06095e-10	5.26857e-07	13.0129	0.249309	1.44778	5.72857	5.58684e-06	0.00637761	4.01663	0.0760187	1.45389	2.28527	0.0277869	0.342678	-3.6612	0.313742	1.45311	4.82658	0.000668813	0.0448455	-0.0619392	6764	ST5
chr14	81629527	+	cg10050207	NA	NA		OpenSea														-0.481473	-1.53067	-8.26315	4.06846e-10	5.26964e-07	13.0111	-0.388011	-1.51795	-5.45009	1.14119e-05	0.00773347	3.36705	-0.151517	-1.53067	-2.54612	0.0149337	0.270413	-3.1359	-0.755142	-1.54181	-4.70157	0.000808998	0.047466	-0.243743	NA	NA
chr13	37454413	-	cg23200122	NA	NA		OpenSea	SMAD9;SMAD9	NM_001127217;NM_005905	5'UTR;5'UTR											0.308365	1.05997	8.26035	4.10338e-10	5.30616e-07	13.003	0.25746	1.06649	4.61185	0.000100319	0.0167645	1.38166	0.0507528	1.05997	1.33118	0.19082	0.662238	-5.18478	0.450081	1.04406	7.86619	1.25752e-05	0.0225593	3.59328	4093	SMAD9
chr5	39219698	-	cg13703437	NA	NA		OpenSea	FYB;FYB	NM_199335;NM_001465	TSS200;TSS200								TRUE	TRUE		-0.482535	-1.3425	-8.25851	4.12654e-10	5.32046e-07	12.9976	-0.435099	-1.32881	-5.57904	8.1925e-06	0.00710603	3.66872	-0.158494	-1.3425	-2.656	0.0113753	0.243531	-2.9027	-0.671501	-1.35649	-5.61116	0.000213194	0.0339142	1.02114	2533	FYB
chr13	99884177	+	cg16154454	NA	NA		OpenSea	UBAC2;UBAC2;UBAC2;MIR548AN	NR_026644;NM_001144072;NM_177967;NR_039765	Body;Body;Body;Body											-0.404433	-1.89855	-8.25782	4.13523e-10	5.32046e-07	12.9956	-0.352904	-1.88708	-5.60718	7.62212e-06	0.00702378	3.73435	-0.131052	-1.89855	-2.62003	0.0124437	0.251761	-2.97979	-0.573966	-1.91534	-5.83046	0.000157306	0.0320173	1.30581	337867, 100616144	UBAC2, MIR548AN
chr21	33968392	+	cg14379968	rs180794961	0.0224		OpenSea														0.352687	1.56261	8.2568	4.14816e-10	5.32046e-07	12.9926	0.261673	1.57541	4.5902	0.000106133	0.0171705	1.33012	0.0490772	1.56261	1.12498	0.267438	0.728871	-5.41983	0.559546	1.522	5.59816	0.000217118	0.0340344	1.00401	NA	NA
chr16	28121951	+	cg00593814	NA	NA		OpenSea	XPO6;XPO6	NM_001270940;NM_015171	Body;Body											-0.520708	-1.43031	-8.25476	4.17407e-10	5.345e-07	12.9867	-0.432101	-1.41896	-4.84064	5.5321e-05	0.0135477	1.9261	-0.163076	-1.43031	-2.53129	0.015485	0.27408	-3.16683	-0.759414	-1.42433	-4.19355	0.00179317	0.0612608	-1.0073	23214	XPO6
chr3	99615019	-	cg26273312	NA	NA		OpenSea	MIR548G;CMSS1;FILIP1L;FILIP1L	NR_031662;NM_032359;NM_182909;NM_001042459	Body;Body;Body;Body		chr3:99614794-99614794		TRUE							-0.50859	-1.31656	-8.25271	4.20041e-10	5.36766e-07	12.9807	-0.427037	-1.28807	-4.81385	5.93133e-05	0.0138343	1.86238	-0.206049	-1.31656	-3.27372	0.00222174	0.12062	-1.47787	-0.761744	-1.35476	-5.54708	0.000233295	0.034554	0.936465	100313938, 84319, 11259	MIR548G, CMSS1, FILIP1L
chr1	90369790	+	cg11075127	NA	NA		OpenSea	LRRC8D;LRRC8D	NM_001134479;NM_018103	5'UTR;5'UTR											-0.403563	-1.73747	-8.25201	4.2093e-10	5.36766e-07	12.9787	-0.327146	-1.74098	-4.69761	8.02561e-05	0.0154935	1.58579	-0.0772287	-1.73747	-1.54621	0.130088	0.588416	-4.90177	-0.621918	-1.71945	-7.28554	2.45719e-05	0.0241595	3.00263	55144	LRRC8D
chr5	140961838	+	cg15340456	NA	NA		OpenSea	DIAPH1;DIAPH1	NM_001079812;NM_005219	Body;Body											-0.46127	-1.49732	-8.24976	4.23844e-10	5.39241e-07	12.9721	-0.393214	-1.47654	-5.16318	2.39452e-05	0.0100143	2.69125	-0.170162	-1.49732	-2.97983	0.00493229	0.171347	-2.17825	-0.662405	-1.52363	-4.99013	0.000523176	0.041982	0.172135	1729	DIAPH1
chr10	3792283	+	cg09455513	NA	NA		OpenSea							TRUE					TRUE		-0.36248	-1.52434	-8.24461	4.30565e-10	5.4691e-07	12.9571	-0.272168	-1.53966	-4.97834	3.86777e-05	0.0119227	2.25328	-0.043826	-1.52434	-0.976023	0.335038	0.774557	-5.56663	-0.578635	-1.49424	-5.69562	0.000189489	0.0332366	1.1317	NA	NA
chr5	142806343	+	cg14438279	NA	NA		OpenSea	NR3C1;NR3C1;NR3C1	NM_001018077;NM_001018075;NM_001018074	5'UTR;5'UTR;5'UTR											0.468328	1.34526	8.24161	4.3453e-10	5.5106e-07	12.9484	0.44225	1.41064	5.35865	1.4445e-05	0.00838432	3.15231	-0.0707022	1.34526	-1.21825	0.230409	0.699498	-5.31801	0.596762	1.21916	6.31424	8.23325e-05	0.0277539	1.90629	2908	NR3C1
chr9	129624994	+	cg13916080	NA	NA	chr9:129622611-129623574	S_Shore	ZBTB34	NM_001099270	5'UTR		chr9:129624910-129624910							TRUE		-0.413255	-1.92528	-8.23723	4.40382e-10	5.57585e-07	12.9357	-0.414867	-1.9272	-7.39338	9.16847e-08	0.00289488	7.70268	-0.0859594	-1.92528	-1.67764	0.101373	0.543691	-4.71053	-0.529497	-1.91897	-5.02645	0.000495663	0.0413081	0.223532	403341	ZBTB34
chr8	59507393	-	cg13763047	rs73250303	0.042543		OpenSea	NSMAF;NSMAF	NM_001144772;NM_003580	Body;Body				TRUE							-0.397644	-1.92073	-8.236	4.42045e-10	5.58702e-07	12.9321	-0.358408	-1.92312	-5.58824	8.00141e-06	0.00710132	3.69019	-0.0938575	-1.92073	-1.90342	0.0643468	0.46602	-4.35123	-0.562225	-1.90725	-4.46487	0.001167	0.0531567	-0.594698	8439	NSMAF
chr14	62036609	+	cg09341797	NA	NA		OpenSea	FLJ22447;LOC101927780;LOC101927780	NR_039985;NR_110417;NR_110416	TSS1500;Body;Body						14:62036505-62036978	Unclassified_Cell_type_specific				-0.471706	-1.99193	-8.23553	4.42681e-10	5.58702e-07	12.9307	-0.383562	-2.01478	-4.48161	0.000140769	0.0193213	1.07172	-0.036721	-1.99193	-0.627736	0.533816	0.871996	-5.83169	-0.724179	-1.94057	-6.3102	8.27683e-05	0.0277943	1.90143	400221	FLJ22447
chr13	46190037	+	cg20884298	NA	NA		OpenSea	FAM194B	NM_182542	TSS200				TRUE					TRUE		-0.352442	-2.21361	-8.23475	4.43734e-10	5.59136e-07	12.9285	-0.270444	-2.22825	-4.935	4.32871e-05	0.0123213	2.15037	-0.0248875	-2.21361	-0.569358	0.572361	0.886682	-5.86513	-0.516566	-2.15389	-7.48785	1.93743e-05	0.0238814	3.21367	220081	FAM194B
chr16	69121082	-	cg13508642	NA	NA		OpenSea														-0.236126	-2.04767	-8.23404	4.44707e-10	5.59469e-07	12.9264	-0.215297	-2.04179	-5.22695	2.0301e-05	0.00938275	2.84194	-0.0612459	-2.04767	-2.09117	0.0430418	0.403459	-4.02432	-0.331917	-2.05125	-5.68806	0.000191491	0.0332366	1.12186	NA	NA
chr2	202047473	+	cg24401737	rs41440544	0.042108		OpenSea	CASP10;CASP10;CASP10	NM_032977;NM_001230;NM_032974	TSS200;TSS200;TSS200						2:202047464-202048322	Promoter_Associated_Cell_type_specific		TRUE		-0.448774	-2.31057	-8.23082	4.49101e-10	5.60552e-07	12.917	-0.355897	-2.28597	-5.55721	8.6647e-06	0.00725558	3.61774	-0.162458	-2.31057	-2.91743	0.0058156	0.184071	-2.32194	-0.71416	-2.30884	-5.64547	0.000203203	0.0336596	1.06619	843	CASP10
chr18	13291163	-	cg06012220	NA	NA		OpenSea	LDLRAD4;LDLRAD4	NM_181482;NM_181481	5'UTR;5'UTR		chr18:13291140-13291140				18:13290821-13291196	Unclassified_Cell_type_specific				0.229691	0.894974	8.23081	4.49122e-10	5.60552e-07	12.917	0.163277	0.88684	4.01961	0.000465973	0.0320478	-0.0226206	0.0723938	0.894974	2.54005	0.0151572	0.271742	-3.14858	0.401152	0.869686	5.98448	0.000127569	0.0308364	1.50106	753	LDLRAD4
chr1	91000048	-	cg14362105	rs113550183	0.015096		OpenSea							TRUE							0.310517	1.48223	8.23028	4.49847e-10	5.60571e-07	12.9154	0.303294	1.526	5.68524	6.2411e-06	0.00651192	3.91604	-0.0530611	1.48223	-1.37705	0.176311	0.646688	-5.1276	0.38024	1.36606	5.87665	0.000147675	0.031573	1.36477	NA	NA
chr5	176748043	+	cg15867796	NA	NA		OpenSea														-0.354763	-1.62339	-8.22759	4.53563e-10	5.63421e-07	12.9076	-0.293073	-1.63345	-4.92767	4.41195e-05	0.0123945	2.13296	-0.0605223	-1.62339	-1.37434	0.177144	0.647666	-5.13103	-0.524962	-1.60057	-4.87679	0.000619986	0.0440462	0.0103849	NA	NA
chr2	43189254	-	cg17993248	rs6745258	0.375807		OpenSea														-0.345163	-1.12244	-8.22354	4.59219e-10	5.6955e-07	12.8958	-0.282743	-1.11889	-5.4	1.2984e-05	0.0081489	3.24948	-0.0919026	-1.12244	-2.1439	0.0382994	0.386526	-3.92813	-0.503099	-1.11739	-4.18266	0.00182474	0.0616932	-1.02409	NA	NA
chr3	101504046	+	cg15363920	NA	NA		OpenSea	NXPE3;NXPE3	NM_145037;NM_001134456	5'UTR;5'UTR						3:101504035-101504483	Promoter_Associated_Cell_type_specific				-0.36696	-2.19802	-8.2198	4.64501e-10	5.73477e-07	12.8849	-0.284621	-2.19258	-3.90818	0.000620655	0.0363935	-0.284215	-0.101525	-2.19802	-2.22668	0.0317835	0.360142	-3.77341	-0.620508	-2.17306	-7.34604	2.28752e-05	0.0240801	3.06634	91775	NXPE3
chr5	142514548	-	cg18004617	NA	NA		OpenSea	ARHGAP26;ARHGAP26	NM_001135608;NM_015071	Body;Body				TRUE							0.3273	2.05352	8.21976	4.64567e-10	5.73477e-07	12.8848	0.228641	2.0833	3.25995	0.00318757	0.0783696	-1.76933	-0.00333077	2.05352	-0.081903	0.935141	0.987678	-6.01783	0.564147	1.96815	8.06128	1.01232e-05	0.0223155	3.78163	23092	ARHGAP26
chr2	113432193	+	cg24899310	NA	NA		OpenSea														-0.362003	-1.52126	-8.21763	4.67591e-10	5.76309e-07	12.8786	-0.290015	-1.51641	-4.79154	6.28565e-05	0.0140648	1.80932	-0.101215	-1.52126	-2.24969	0.0301567	0.353072	-3.72961	-0.576412	-1.52097	-5.24856	0.000357692	0.0381437	0.533132	NA	NA
chr6	4890079	-	cg03187073	NA	NA		OpenSea	CDYL;CDYL;CDYL;CDYL	NM_001143970;NM_004824;NR_026590;NM_001143971	5'UTR;Body;Body;TSS200									TRUE		-0.603222	-1.69908	-8.21669	4.6894e-10	5.7707e-07	12.8758	-0.525779	-1.67604	-6.54183	7.21846e-07	0.00400982	5.86483	-0.197567	-1.69908	-2.63498	0.0119888	0.248298	-2.94783	-0.802054	-1.7239	-4.05056	0.0022577	0.0664335	-1.22893	9425	CDYL
chr2	233381417	+	cg11929365	NA	NA		OpenSea														0.226208	0.795168	8.21549	4.70676e-10	5.77519e-07	12.8723	0.205078	0.788112	5.42452	1.21888e-05	0.00790078	3.30707	0.0699247	0.795168	2.48656	0.0172631	0.285618	-3.25941	0.293466	0.788016	4.85449	0.000641185	0.0444136	-0.0216835	NA	NA
chr3	121865709	+	cg11279858	NA	NA		OpenSea														0.394366	1.58213	8.21455	4.7203e-10	5.78166e-07	12.8696	0.28953	1.56239	4.73246	7.32992e-05	0.0150766	1.66874	0.143531	1.58213	2.92734	0.00566608	0.182121	-2.29925	0.638151	1.62202	6.92724	3.78711e-05	0.0250869	2.61457	NA	NA
chr1	2171879	+	cg01776341	NA	NA		OpenSea	SKI	NM_003036	Body		chr1:2171824-2171824		TRUE		1:2171832-2172243	Unclassified_Cell_type_specific				-0.284234	-1.25602	-8.21327	4.73875e-10	5.78763e-07	12.8659	-0.253716	-1.25057	-4.02295	0.000461988	0.0319365	-0.0147796	-0.0892461	-1.25602	-2.52507	0.0157221	0.27565	-3.17979	-0.372259	-1.25785	-4.92793	0.000574136	0.0430536	0.0836223	6497	SKI
chr20	49072540	+	cg26604595	NA	NA		OpenSea					chr20:49072488-49072488									-0.320504	-1.82449	-8.21038	4.78093e-10	5.82792e-07	12.8574	-0.285656	-1.81444	-5.26966	1.81781e-05	0.00904743	2.9427	-0.102749	-1.82449	-2.57722	0.0138351	0.262141	-3.07059	-0.45827	-1.82407	-5.62272	0.000209771	0.0338205	1.03634	NA	NA
chr1	47060743	+	cg12919527	NA	NA		OpenSea	MKNK1;MKNK1;MKNK1;MKNK1;MKNK1	NM_001135553;NM_198973;NM_003684;NR_024176;NR_024174	5'UTR;5'UTR;5'UTR;Body;Body											-0.443291	-1.94038	-8.20893	4.80214e-10	5.82792e-07	12.8532	-0.373417	-1.93329	-5.4059	1.27879e-05	0.00810661	3.26335	-0.131239	-1.94038	-2.3796	0.0222924	0.314923	-3.47601	-0.685447	-1.93123	-4.93034	0.000572065	0.0430131	0.0870659	8569	MKNK1
chr16	88589918	+	cg09962809	rs75303800	0.119854	chr16:88590204-88590410	N_Shore	ZFPM1	NM_153813	Body						16:88589880-88590041	Unclassified_Cell_type_specific		TRUE		-0.269316	-1.74351	-8.20812	4.8141e-10	5.82792e-07	12.8508	-0.247866	-1.74319	-5.68579	6.23237e-06	0.00651192	3.91731	-0.0569601	-1.74351	-1.69979	0.0970936	0.535479	-4.67699	-0.350992	-1.73058	-4.64213	0.00088631	0.0488107	-0.331063	161882	ZFPM1
chr15	83513583	-	cg07073529	NA	NA		OpenSea														-0.3457	-2.19781	-8.20715	4.82843e-10	5.82792e-07	12.848	-0.272359	-2.1711	-4.2946	0.000228806	0.0236327	0.627379	-0.145733	-2.19781	-3.38762	0.00161652	0.103271	-1.19676	-0.516272	-2.20767	-6.80185	4.42217e-05	0.0252017	2.47433	NA	NA
chr2	153468347	-	cg00612751	NA	NA		OpenSea	FMNL2	NM_052905	Body				TRUE					TRUE		-0.345229	-2.13331	-8.20614	4.84339e-10	5.82792e-07	12.8451	-0.299648	-2.12672	-4.24838	0.000257941	0.0249222	0.517777	-0.102457	-2.13331	-2.38459	0.0220309	0.313555	-3.46605	-0.55102	-2.12502	-6.18369	9.77479e-05	0.0287189	1.74793	114793	FMNL2
chr7	141985039	+	cg08605993	NA	NA		OpenSea														0.357778	1.79843	8.20474	4.86413e-10	5.82792e-07	12.841	0.331789	1.80424	5.11266	2.72944e-05	0.0104718	2.57172	0.0584937	1.79843	1.31342	0.196678	0.668003	-5.20645	0.507497	1.77518	8.8109	4.55854e-06	0.0214058	4.46123	NA	NA
chr7	44318619	-	cg00009919	NA	NA		OpenSea	CAMK2B;CAMK2B;CAMK2B;CAMK2B;CAMK2B;CAMK2B;CAMK2B;CAMK2B;CAMK2B	NM_172081;NM_172079;NM_172080;NM_172078;NM_001293170;NM_001220;NM_172084;NM_172083;NM_172082	Body;Body;Body;Body;Body;Body;Body;Body;Body				TRUE							0.247333	1.20748	8.20444	4.86863e-10	5.82792e-07	12.8401	0.228369	1.23214	4.99975	3.65857e-05	0.0116649	2.30409	-0.0212758	1.20748	-0.691028	0.49362	0.855753	-5.79183	0.315827	1.13613	5.04144	0.000484761	0.0410132	0.244683	816	CAMK2B
chr4	11482979	+	cg06576519	NA	NA		OpenSea														-0.375927	-1.39068	-8.20344	4.88354e-10	5.82792e-07	12.8372	-0.313523	-1.4034	-4.44691	0.000154058	0.020053	0.989192	-0.0624245	-1.39068	-1.3338	0.189967	0.661304	-5.18156	-0.56861	-1.36324	-5.0477	0.000480284	0.0409655	0.253503	NA	NA
chr6	137603455	+	cg17138053	NA	NA		OpenSea														-0.329178	-2.09017	-8.20344	4.88355e-10	5.82792e-07	12.8372	-0.279517	-2.0884	-5.096	2.84995e-05	0.0106808	2.53227	-0.076909	-2.09017	-1.87666	0.0680225	0.474865	-4.39578	-0.439687	-2.07473	-5.1264	0.000427611	0.039834	0.363859	NA	NA
chr1	228857260	-	cg05008852	NA	NA		OpenSea	RHOU	NR_037962	Body											0.374232	1.61574	8.20314	4.88798e-10	5.82792e-07	12.8363	0.312013	1.59042	5.25899	1.86863e-05	0.00910992	2.91755	0.158963	1.61574	3.41176	0.00151027	0.0998835	-1.13655	0.605129	1.63672	5.56553	0.000227307	0.0342663	0.960915	58480	RHOU
chr6	106233632	-	cg15850190	NA	NA		OpenSea					chr6:106233418-106233418									-0.436167	-2.09949	-8.20295	4.89087e-10	5.82792e-07	12.8358	-0.348925	-2.10353	-6.14081	1.96389e-06	0.00485619	4.96357	-0.0821264	-2.09949	-1.51231	0.138474	0.600316	-4.94888	-0.714094	-2.07598	-5.46332	0.000262681	0.0354219	0.824778	NA	NA
chr11	995292	+	cg08811482	NA	NA	chr11:993208-994006	S_Shore	AP2A2;AP2A2	NM_001242837;NM_012305	Body;Body						11:995287-995709	Unclassified_Cell_type_specific				0.25835	1.1626	8.20203	4.90464e-10	5.82792e-07	12.8331	0.214969	1.18266	4.52351	0.00012624	0.018386	1.17139	-0.00429284	1.1626	-0.133444	0.894525	0.978943	-6.01247	0.369422	1.10591	6.03728	0.000118815	0.0300239	1.56711	161	AP2A2
chr3	11624023	+	cg07330114	NA	NA		OpenSea	VGLL4;VGLL4;VGLL4	NM_014667;NM_001128220;NM_001128219	Body;TSS200;Body				TRUE					TRUE		-0.427478	-2.45528	-8.1911	5.07152e-10	5.96325e-07	12.8012	-0.331924	-2.48359	-5.325	1.57558e-05	0.00856832	3.07312	-0.0131518	-2.45528	-0.246749	0.80639	0.958604	-5.99168	-0.673858	-2.38028	-5.56498	0.000227481	0.0342663	0.960195	9686	VGLL4
chr7	27208590	+	cg23854860	NA	NA	chr7:27208871-27209616	N_Shore	HOXA10-AS;HOXA10-HOXA9	NR_046609;NR_037940	Body;Body											-0.250226	-1.43886	-8.19035	5.08325e-10	5.96325e-07	12.799	-0.207816	-1.43776	-4.81523	5.90998e-05	0.0137923	1.86568	-0.0545095	-1.43886	-1.74697	0.0884741	0.518841	-4.60427	-0.366023	-1.43315	-5.81134	0.000161489	0.0321375	1.28131	100874323, 100534589	HOXA10-AS, HOXA10-HOXA9
chr3	113350168	+	cg20703878	NA	NA		OpenSea														-0.447792	-2.42123	-8.19027	5.08446e-10	5.96325e-07	12.7988	-0.362728	-2.412	-5.40566	1.27957e-05	0.00810661	3.26279	-0.120202	-2.42123	-2.15267	0.0375575	0.383923	-3.91196	-0.698906	-2.42293	-4.7011	0.00080959	0.047466	-0.244442	NA	NA
chr1	101174567	-	cg07830156	NA	NA		OpenSea							TRUE					TRUE		0.301323	1.29215	8.19027	5.08455e-10	5.96325e-07	12.7988	0.298545	1.25895	4.01598	0.00047036	0.0321593	-0.0311774	0.160724	1.29215	4.27748	0.000117546	0.0270435	1.14388	0.396095	1.33391	5.53188	0.000238355	0.0347469	0.916281	NA	NA
chr15	66697029	+	cg05485635	rs1025453	0.101947		OpenSea	MAP2K1	NM_002755	Body				TRUE		15:66696920-66697188	Unclassified_Cell_type_specific				-0.410705	-1.89305	-8.19011	5.08696e-10	5.96325e-07	12.7983	-0.358949	-1.9309	-4.5337	0.000122937	0.0181393	1.19565	0.0163867	-1.89305	0.319958	0.750699	0.944074	-5.97168	-0.559782	-1.79981	-7.45459	2.01399e-05	0.0240052	3.17936	5604	MAP2K1
chr4	75960138	-	cg17130646	NA	NA		OpenSea	PARM1	NM_015393	Body											0.271388	0.888104	8.18992	5.08995e-10	5.96325e-07	12.7978	0.223088	0.905724	4.74929	7.01586e-05	0.0148051	1.70879	0.0076165	0.888104	0.225054	0.823106	0.962582	-5.99662	0.396698	0.840749	5.67989	0.000193679	0.0332442	1.1112	25849	PARM1
chr2	69062067	-	cg07677892	NA	NA		OpenSea														-0.549354	-1.34382	-8.18894	5.1052e-10	5.96592e-07	12.7949	-0.486643	-1.34369	-5.39489	1.31562e-05	0.00815813	3.23748	-0.134056	-1.34382	-1.95661	0.0575436	0.447718	-4.26113	-0.786932	-1.33313	-6.01464	0.000122486	0.0303526	1.53884	NA	NA
chr14	89631502	-	cg18569623	NA	NA	chr14:89628885-89629199	S_Shelf	FOXN3;FOXN3	NM_005197;NM_001085471	Body;Body				TRUE					TRUE		-0.312791	-1.51282	-8.18579	5.15476e-10	6.01142e-07	12.7857	-0.286859	-1.51556	-5.38019	1.36645e-05	0.00824201	3.20293	-0.0625604	-1.51282	-1.60305	0.116951	0.569512	-4.82073	-0.414937	-1.50103	-5.05948	0.000471977	0.0408289	0.27009	1112	FOXN3
chr2	237781809	+	cg15307353	NA	NA		OpenSea														0.292852	1.45606	8.1853	5.16248e-10	6.01142e-07	12.7843	0.257466	1.43401	5.51446	9.67035e-06	0.00742025	3.51782	0.117647	1.45606	3.21965	0.00257952	0.129098	-1.60953	0.414298	1.47738	4.25936	0.00161427	0.0590749	-0.906259	NA	NA
chr19	33794746	-	cg02493939	NA	NA	chr19:33792061-33794944	Island	LOC80054;CEBPA	NR_026887;NM_004364	Body;TSS1500					19:38483864-38486784				TRUE		-0.298333	-2.09351	-8.183	5.19891e-10	6.01502e-07	12.7776	-0.261213	-2.09693	-4.8716	5.10424e-05	0.0130996	1.9997	-0.0664763	-2.09351	-1.78534	0.0819454	0.505674	-4.54389	-0.386169	-2.07248	-5.1655	0.000403768	0.0393446	0.4183	1050	CEBPA
chr1	79085765	+	cg00855901	NA	NA		OpenSea	IFI44L	NM_006820	TSS1500						1:79085547-79085797	Unclassified_Cell_type_specific		TRUE		-0.512629	-2.58412	-8.18292	5.20026e-10	6.01502e-07	12.7773	-0.462461	-2.62693	-4.67666	8.47529e-05	0.0157863	1.53592	-0.00363854	-2.58412	-0.0568689	0.954939	0.991855	-6.01951	-0.671513	-2.48947	-5.52708	0.000239977	0.0348021	0.909902	10964	IFI44L
chr20	45023713	+	cg03683984	NA	NA		OpenSea	ELMO2;ELMO2	NM_133171;NM_182764	5'UTR;5'UTR											-0.340901	-2.67724	-8.1829	5.20059e-10	6.01502e-07	12.7773	-0.329609	-2.6821	-5.94709	3.20362e-06	0.00555454	4.52098	-0.0554864	-2.67724	-1.30409	0.199809	0.671134	-5.21772	-0.432638	-2.64895	-5.58618	0.0002208	0.0341105	0.98821	63916	ELMO2
chr2	157292018	-	cg14754555	NA	NA	chr2:157292102-157292646	N_Shore	GPD2;GPD2;GPD2	NM_001083112;NM_000408;NM_001083112	1stExon;TSS1500;5'UTR	low-CpG:157000206-157000428					2:157291700-157293667	Promoter_Associated		TRUE		-0.511627	-1.44127	-8.18106	5.22993e-10	6.04011e-07	12.7719	-0.454842	-1.44954	-5.79604	4.70336e-06	0.0061441	4.17289	-0.0853683	-1.44127	-1.33658	0.189066	0.660287	-5.17814	-0.725808	-1.40513	-5.27789	0.000342792	0.0378292	0.573408	2820	GPD2
chr17	25798880	+	cg11354101	NA	NA		OpenSea	KSR1	NM_014238	TSS200						17:25798737-25799223	Unclassified				0.295271	0.294657	8.17874	5.26731e-10	6.07438e-07	12.7651	0.237758	0.29672	5.29821	1.68847e-05	0.00880866	3.01002	0.0603198	0.294657	1.63594	0.109856	0.558305	-4.77267	0.465165	0.278342	4.46189	0.00117245	0.0532254	-0.599165	8844	KSR1
chr14	101014148	-	cg01991752	rs75403841	0.056518	chr14:101012840-101013117	S_Shore	BEGAIN;BEGAIN	NM_001159531;NM_020836	Body;Body				TRUE					TRUE		-0.48608	-2.20518	-8.17793	5.2803e-10	6.08047e-07	12.7628	-0.452342	-2.22238	-6.9325	2.7704e-07	0.00324046	6.72146	-0.0391694	-2.20518	-0.645246	0.522526	0.867581	-5.82104	-0.594888	-2.17447	-3.88843	0.00294088	0.0734804	-1.48342	57596	BEGAIN
chr17	53895453	+	cg12311129	NA	NA		OpenSea														0.314144	0.802632	8.17694	5.29641e-10	6.08127e-07	12.7599	0.246722	0.806707	4.99738	3.68113e-05	0.0116764	2.29847	0.0623025	0.802632	1.58785	0.120354	0.574677	-4.84265	0.473901	0.797735	6.43851	7.00685e-05	0.0271363	2.05454	NA	NA
chr14	68911660	-	cg20223214	NA	NA		OpenSea	RAD51B;RAD51B;RAD51B	NM_133510;NM_002877;NM_133509	Body;Body;Body											-0.342723	-1.35339	-8.17576	5.31562e-10	6.08977e-07	12.7564	-0.305199	-1.36834	-5.29474	1.70369e-05	0.0088588	3.00184	-0.040836	-1.35339	-0.953831	0.346014	0.781062	-5.58682	-0.430357	-1.35497	-5.69766	0.000188953	0.0332366	1.13436	5890	RAD51B
chr4	48240183	+	cg10307212	NA	NA		OpenSea	TEC	NM_003215	5'UTR											-0.342855	-2.42069	-8.17554	5.31925e-10	6.08977e-07	12.7558	-0.26614	-2.39105	-4.40928	0.000169887	0.0208405	0.899715	-0.158797	-2.42069	-3.70757	0.000646202	0.0661907	-0.381897	-0.540946	-2.42681	-5.42141	0.00027885	0.0358482	0.76846	7006	TEC
chr18	77190089	+	cg00636427	NA	NA	chr18:77193463-77193764	N_Shelf	NFATC1;NFATC1;NFATC1;NFATC1;NFATC1	NM_006162;NM_172388;NM_172389;NM_172387;NM_172390	Body;5'UTR;Body;Body;Body					18:75290976-75291091	18:77189673-77190206	Unclassified_Cell_type_specific		TRUE		-0.363227	-1.40168	-8.1746	5.33449e-10	6.09836e-07	12.7531	-0.343413	-1.39429	-6.03516	2.5635e-06	0.00530734	4.72274	-0.0891102	-1.40168	-1.96363	0.056694	0.445486	-4.24909	-0.509628	-1.38711	-4.69256	0.000820241	0.0476559	-0.256942	4772	NFATC1
chr1	2178014	+	cg16052025	NA	NA		OpenSea	SKI	NM_003036	Body											-0.355866	-1.48129	-8.17284	5.3633e-10	6.11759e-07	12.7479	-0.303847	-1.4962	-4.85874	5.27769e-05	0.013316	1.96915	-0.0411239	-1.48129	-0.924748	0.360755	0.789841	-5.6126	-0.502749	-1.40214	-6.79827	4.4419e-05	0.0252017	2.47029	6497	SKI
chr14	85904015	+	cg15695082	NA	NA		OpenSea														0.413109	1.83703	8.1711	5.39199e-10	6.12857e-07	12.7428	0.370097	1.81538	5.4598	1.11304e-05	0.00769299	3.3898	0.141437	1.83703	2.73919	0.00922063	0.223926	-2.72176	0.504718	1.8609	5.24337	0.000360402	0.0382193	0.525985	NA	NA
chr6	135602552	-	cg03398435	NA	NA		OpenSea														-0.422624	-1.45397	-8.1696	5.41685e-10	6.13913e-07	12.7385	-0.382715	-1.43379	-5.2313	2.00735e-05	0.00934375	2.85222	-0.145593	-1.45397	-2.7557	0.00884075	0.219967	-2.68541	-0.578536	-1.47841	-6.94234	3.71754e-05	0.0250869	2.63131	NA	NA
chr11	44976423	-	cg05949397	NA	NA	chr11:44978615-44979030	N_Shelf												TRUE		-0.417267	-0.881005	-8.16861	5.43331e-10	6.14895e-07	12.7356	-0.362185	-0.857405	-5.06992	3.04939e-05	0.0109357	2.47049	-0.165362	-0.881005	-3.16967	0.00295825	0.137579	-1.73013	-0.614481	-0.920022	-4.6499	0.000875777	0.0486936	-0.319621	NA	NA
chr2	208123082	+	cg05894494	NA	NA		OpenSea							TRUE							-0.434346	-2.18471	-8.16636	5.47104e-10	6.18277e-07	12.729	-0.408797	-2.16981	-5.83721	4.23508e-06	0.00602294	4.26802	-0.129415	-2.18471	-2.38243	0.0221436	0.314166	-3.47036	-0.56041	-2.17986	-4.47077	0.00115628	0.0529734	-0.585847	NA	NA
chr20	46086203	+	cg21191726	NA	NA		OpenSea														0.338364	1.83015	8.1642	5.50728e-10	6.21483e-07	12.7227	0.260244	1.80776	4.71411	7.68845e-05	0.0153019	1.62506	0.128209	1.83015	3.02894	0.00432753	0.16198	-2.06389	0.494401	1.8634	6.59617	5.72659e-05	0.0263084	2.23918	NA	NA
chr1	156915620	-	cg07492680	NA	NA		OpenSea	ARHGEF11;ARHGEF11	NM_198236;NM_014784	Body;Body											0.243796	1.10721	8.16148	5.55351e-10	6.24478e-07	12.7147	0.1781	1.11726	5.30001	1.68065e-05	0.00878532	3.01425	0.0215922	1.10721	0.707752	0.483286	0.851116	-5.78068	0.409174	1.06602	5.96292	0.000131341	0.0309706	1.47396	9826	ARHGEF11
chr12	8276175	-	cg12401842	NA	NA		OpenSea	CLEC4A;CLEC4A;CLEC4A;CLEC4A	NM_194448;NM_194450;NM_016184;NM_194447	TSS200;TSS200;TSS200;TSS200									TRUE		-0.586156	-1.20568	-8.16031	5.57341e-10	6.24478e-07	12.7113	-0.518602	-1.20372	-6.08002	2.28893e-06	0.00506022	4.82518	-0.15037	-1.20568	-2.04973	0.0471229	0.41787	-4.09859	-0.843296	-1.19379	-4.66925	0.000850107	0.0481854	-0.291154	50856	CLEC4A
chr10	990452	+	cg00877303	rs75250060	0.024703		OpenSea					chr10:990446-990446									-0.342522	-1.79553	-8.15814	5.6106e-10	6.26864e-07	12.705	-0.328654	-1.79381	-5.75334	5.24449e-06	0.00629662	4.07405	-0.0823885	-1.79553	-1.92138	0.0619765	0.460106	-4.32104	-0.461217	-1.79232	-4.35507	0.00138689	0.0562577	-0.760391	NA	NA
chr3	13395137	-	cg08470365	NA	NA		OpenSea	NUP210	NM_024923	Body											-0.290769	-1.67618	-8.15395	5.68311e-10	6.34068e-07	12.6927	-0.265238	-1.68058	-4.38372	0.000181551	0.0214095	0.838973	-0.0580452	-1.67618	-1.59378	0.119016	0.572662	-4.83412	-0.412646	-1.66367	-5.26491	0.0003493	0.0380587	0.555607	23225	NUP210
chr10	126223401	+	cg24759108	rs72837316	0.036892		OpenSea	LHPP;LHPP	NM_022126;NM_001167880	Body;Body					10:126212965-126213568	10:126222770-126223411	Unclassified		TRUE		-0.310524	-1.98413	-8.14762	5.79446e-10	6.4376e-07	12.6742	-0.260295	-1.99467	-5.71601	5.76904e-06	0.00643655	3.98749	-0.0328978	-1.98413	-0.845172	0.403144	0.812708	-5.67924	-0.472339	-1.96081	-5.09059	0.000450776	0.0403804	0.313762	64077	LHPP
chr5	134990285	+	cg00737979	NA	NA		OpenSea	LOC340074	NR_027127	TSS1500									TRUE		0.214111	0.359308	8.14631	5.81788e-10	6.4503e-07	12.6704	0.184436	0.360961	5.42981	1.2024e-05	0.00785795	3.31947	0.0443144	0.359308	1.65086	0.106757	0.552912	-4.7506	0.291107	0.340295	4.16422	0.00187953	0.062344	-1.05254	NA	NA
chr9	38059226	-	cg25789773	rs114886164	0.013467		OpenSea	SHB	NM_003028	Body				TRUE							0.251115	0.861357	8.14607	5.82225e-10	6.4503e-07	12.6697	0.219636	0.864427	4.62676	9.65034e-05	0.0165019	1.41714	0.0405886	0.861357	1.2892	0.204883	0.676053	-5.23557	0.362021	0.826087	5.63373	0.000206563	0.0337343	1.0508	6461	SHB
chr1	223354246	+	cg02504313	NA	NA		OpenSea														-0.353458	-1.24517	-8.14538	5.83444e-10	6.45049e-07	12.6677	-0.306003	-1.23726	-4.40339	0.000172507	0.02097	0.885716	-0.107715	-1.24517	-2.43048	0.0197545	0.301052	-3.37383	-0.513399	-1.24524	-4.31909	0.00146813	0.0572262	-0.815069	NA	NA
chr12	124865130	-	cg00765705	NA	NA		OpenSea	NCOR2;NCOR2	NM_006312;NM_001077261	Body;Body					12:123430978-123431094	12:124863870-124865469	Unclassified		TRUE		-0.345216	-0.81146	-8.14481	5.8447e-10	6.45049e-07	12.666	-0.262503	-0.838469	-4.77474	6.56651e-05	0.0143442	1.76934	-0.00401502	-0.81146	-0.0927513	0.926574	0.985891	-6.01692	-0.591095	-0.72469	-5.05287	0.00047662	0.0408898	0.260784	9612	NCOR2
chr14	101134256	+	cg26280287	NA	NA		OpenSea	LINC00523	NR_024096	Body											0.218915	0.800854	8.14348	5.86863e-10	6.45049e-07	12.6621	0.204506	0.789865	5.51739	9.59804e-06	0.00741636	3.52465	0.0712121	0.800854	2.59376	0.0132812	0.25805	-3.03562	0.302563	0.785154	5.94079	0.000135337	0.0310572	1.44606	283601	LINC00523
chr12	56225508	-	cg11388130	NA	NA	chr12:56223786-56224312	S_Shore	TMEM198B;TMEM198B;TMEM198B;TMEM198B	NR_036479;NR_036478;NR_036477;NR_036476	Body;Body;Body;Body											-0.38448	-2.26145	-8.14251	5.88601e-10	6.45049e-07	12.6593	-0.316316	-2.24949	-5.33354	1.54122e-05	0.00851629	3.09323	-0.115591	-2.26145	-2.39691	0.0213974	0.310109	-3.44141	-0.57933	-2.26155	-4.71816	0.000788727	0.0470713	-0.219478	440104	TMEM198B
chr3	193924044	-	cg00108744	NA	NA	chr3:193921881-193922407	S_Shore	LOC100505920;LOC100505920	NR_125404;NR_125403	Body;Body											-0.344519	-2.09193	-8.14226	5.89052e-10	6.45049e-07	12.6586	-0.295859	-2.09658	-4.47644	0.000142677	0.0194557	1.05941	-0.0806012	-2.09193	-1.86516	0.0696567	0.478839	-4.41477	-0.484683	-2.06114	-3.90867	0.00284487	0.0725032	-1.45147	NA	NA
chr10	77969251	+	cg12620322	NA	NA		OpenSea	C10orf11;C10orf11;C10orf11	NM_001305581;NR_131178;NM_032024	Body;Body;Body											0.251221	1.11111	8.14196	5.89602e-10	6.45049e-07	12.6577	0.224955	1.11933	4.54328	0.000119912	0.0180423	1.21844	0.0398682	1.11111	1.26515	0.213287	0.684282	-5.264	0.345609	1.08343	5.91895	0.000139409	0.0311114	1.41846	83938	C10orf11
chr3	195627419	+	cg20368214	NA	NA		OpenSea	TNK2	NM_005781	5'UTR						3:195627414-195627983	Unclassified_Cell_type_specific				-0.358985	-1.45081	-8.13687	5.98885e-10	6.52117e-07	12.6428	-0.261546	-1.47927	-4.08833	0.000390274	0.0297813	0.139287	0.000289741	-1.45081	0.00643034	0.994902	0.999003	-6.02105	-0.559124	-1.37373	-7.74559	1.44084e-05	0.0225593	3.47436	10188	TNK2
chr5	118787325	-	cg13271483	NA	NA	chr5:118788125-118788428	N_Shore	HSD17B4;HSD17B4;HSD17B4;HSD17B4;HSD17B4	NM_000414;NM_001199292;NM_001292027;NM_001199291;NM_001292028	TSS1500;TSS1500;TSS1500;TSS1500;TSS1500											0.360443	1.98736	8.13686	5.98901e-10	6.52117e-07	12.6428	0.301126	1.98543	4.71541	7.66231e-05	0.0153019	1.62817	0.0804936	1.98736	1.7792	0.0829615	0.507852	-4.55362	0.51532	1.97453	7.40309	2.13908e-05	0.0240801	3.12594	3295	HSD17B4
chr11	64458846	-	cg26661640	NA	NA		OpenSea	NRXN2;NRXN2	NM_138732;NM_015080	Body;Body									TRUE		0.233098	0.985267	8.13578	6.00888e-10	6.52869e-07	12.6396	0.16809	0.972073	4.11594	0.000363408	0.0288765	0.204449	0.0838252	0.985267	2.86469	0.00667535	0.195115	-2.4419	0.388391	0.973744	5.22576	0.000369752	0.038471	0.501724	9379	NRXN2
chr17	46667737	-	cg01351315	rs114686333	0.012163	chr17:46669434-46669811	N_Shore	LOC404266;LOC404266	NR_033201;NR_033202	TSS200;TSS200									TRUE		-0.386502	-1.24657	-8.13155	6.08739e-10	6.60412e-07	12.6273	-0.337629	-1.2705	-5.31597	1.61276e-05	0.00868362	3.05186	-0.0220501	-1.24657	-0.454229	0.652169	0.914945	-5.92166	-0.529744	-1.2015	-5.0974	0.000446269	0.0402474	0.323306	NA	NA
chr7	41525	+	cg07972624	NA	NA		OpenSea														0.312625	1.16735	8.13114	6.09505e-10	6.60412e-07	12.6261	0.297465	1.19239	6.46966	8.63186e-07	0.00428229	5.70423	0.00316957	1.16735	0.0807183	0.936077	0.987819	-6.01793	0.453019	1.08951	4.76598	0.000733242	0.0460274	-0.149764	NA	NA
chr12	99012919	+	cg00745181	NA	NA		OpenSea	IKBIP;IKBIP	NM_201612;NM_201613	Body;Body											-0.48573	-2.1979	-8.12909	6.13364e-10	6.61333e-07	12.62	-0.449642	-2.2215	-5.52372	9.44308e-06	0.00741636	3.53946	-0.0489061	-2.1979	-0.801406	0.427728	0.825384	-5.71343	-0.720073	-2.12295	-5.35213	0.000307956	0.0367166	0.674737	121457	IKBIP
chr11	17314948	+	cg13392051	NA	NA		OpenSea	NUCB2	NM_005013	5'UTR											-0.404591	-1.81147	-8.12783	6.15734e-10	6.61333e-07	12.6164	-0.347953	-1.81141	-5.9698	3.02447e-06	0.00555454	4.57309	-0.0899585	-1.81147	-1.76947	0.0845941	0.510888	-4.56899	-0.56755	-1.81004	-4.68076	0.000835226	0.047887	-0.27426	4925	NUCB2
chr15	43569965	-	cg00860722	NA	NA		OpenSea	TGM7	NM_052955	Body											0.27443	1.25539	8.12738	6.16589e-10	6.61333e-07	12.615	0.254693	1.26019	4.71317	7.70716e-05	0.0153019	1.62283	0.0559178	1.25539	1.62148	0.112931	0.563321	-4.79391	0.413382	1.21167	5.71612	0.000184171	0.033086	1.15837	116179	TGM7
chr20	45179354	+	cg17775490	NA	NA		OpenSea	C20orf123	NM_080721	TSS200									TRUE		-0.449314	-2.16266	-8.12653	6.18203e-10	6.61333e-07	12.6126	-0.407318	-2.18564	-4.47386	0.000143637	0.0194762	1.05327	-0.0355058	-2.16266	-0.628777	0.533142	0.871781	-5.83107	-0.541834	-2.0805	-6.40331	7.33295e-05	0.0271661	2.01279	128506	C20orf123
chr11	66085958	+	cg19090861	NA	NA	chr11:66083955-66084535	S_Shore	CD248	NM_020404	TSS1500			RDMR			11:66085824-66086066	Unclassified_Cell_type_specific		TRUE		-0.314052	-2.04108	-8.12501	6.2109e-10	6.62052e-07	12.6081	-0.25417	-2.02532	-4.33491	0.000206084	0.0226722	0.723036	-0.095595	-2.04108	-2.42158	0.0201784	0.303331	-3.39181	-0.438146	-2.07021	-6.73608	4.80043e-05	0.0253521	2.39984	57124	CD248
chr9	125795777	+	cg17790532	NA	NA		OpenSea	GPR21;RABGAP1	NM_005294;NM_012197	TSS200;Body											-0.432416	-1.65502	-8.12414	6.22737e-10	6.62911e-07	12.6056	-0.342512	-1.67159	-4.84461	5.47524e-05	0.0135177	1.93555	-0.0553469	-1.65502	-1.01815	0.31485	0.761642	-5.52711	-0.702373	-1.59052	-5.81286	0.000161154	0.0321326	1.28325	2844, 23637	GPR21, RABGAP1
chr9	96084459	+	cg08864757	NA	NA		OpenSea	C9orf129	NM_001098808	Body											0.240839	0.737381	8.12226	6.2635e-10	6.65705e-07	12.6001	0.220269	0.740311	4.79665	6.20263e-05	0.0140014	1.82148	0.049565	0.737381	1.63669	0.109699	0.557945	-4.77156	0.310044	0.722359	5.52441	0.000240882	0.0348164	0.90636	445577	C9orf129
chr3	177391387	-	cg01178099	NA	NA		OpenSea							TRUE					TRUE		-0.46481	-1.13657	-8.12159	6.27644e-10	6.65705e-07	12.5981	-0.395512	-1.12047	-5.56145	8.57085e-06	0.00722474	3.62765	-0.159682	-1.13657	-2.73189	0.00939321	0.225672	-2.73777	-0.69109	-1.17448	-4.74422	0.000757961	0.0465519	-0.181446	NA	NA
chr9	127044327	+	cg27418470	NA	NA		OpenSea	NEK6;NEK6;NEK6;NEK6	NM_001166167;NM_001145001;NM_014397;NM_001166168	Body;5'UTR;5'UTR;5'UTR		chr9:127044216-127044216				9:127044169-127044416	Unclassified_Cell_type_specific				-0.387168	-1.59055	-8.12102	6.28737e-10	6.65705e-07	12.5965	-0.323934	-1.59806	-5.64893	6.84887e-06	0.00678725	3.8316	-0.0647166	-1.59055	-1.32914	0.191487	0.662966	-5.18729	-0.533762	-1.58801	-6.67001	5.21594e-05	0.0259701	2.32433	10783	NEK6
chr2	207226678	+	cg14144359	NA	NA		OpenSea														0.372238	1.70538	8.11964	6.31417e-10	6.66757e-07	12.5924	0.339035	1.68386	5.26021	1.86276e-05	0.00910411	2.92042	0.144721	1.70538	3.09093	0.0036635	0.150973	-1.91795	0.478719	1.73112	6.10575	0.000108412	0.0293465	1.6521	NA	NA
chr1	226974433	+	cg12043187	NA	NA		OpenSea									1:226974334-226974543	Unclassified_Cell_type_specific				0.320222	1.43537	8.11963	6.31421e-10	6.66757e-07	12.5924	0.26288	1.45476	4.23688	0.000265746	0.02524	0.490524	0.0224067	1.43537	0.556296	0.58117	0.890127	-5.87218	0.515712	1.35277	5.37151	0.000299502	0.0365305	0.701028	NA	NA
chr11	40314618	-	cg09147985	NA	NA		OpenSea	LRRC4C;LRRC4C	NM_020929;NM_020929	5'UTR;1stExon					11:40271142-40271679				TRUE		-0.293379	-1.44216	-8.11864	6.33344e-10	6.67354e-07	12.5895	-0.231107	-1.4495	-4.99657	3.68893e-05	0.0116861	2.29654	-0.0376429	-1.44216	-1.01995	0.314003	0.76114	-5.52538	-0.454502	-1.40183	-6.00689	0.000123772	0.0304244	1.52914	57689	LRRC4C
chr3	71592056	+	cg18558767	NA	NA		OpenSea	FOXP1;MIR1284;FOXP1	NM_032682;NR_031697;NM_001012505	5'UTR;TSS1500;5'UTR				TRUE					TRUE		-0.410071	-1.30353	-8.11847	6.33679e-10	6.67354e-07	12.589	-0.403527	-1.31675	-7.06848	1.99367e-07	0.00303604	7.01435	-0.0656394	-1.30353	-1.2724	0.210728	0.681854	-5.25548	-0.537444	-1.26467	-4.07061	0.0021856	0.065614	-1.1977	27086, 100302112	FOXP1, MIR1284
chr2	240144335	-	cg08740901	rs6543518	0.279358		OpenSea	HDAC4	NM_006037	Body				TRUE							-0.441164	-2.08854	-8.10945	6.51472e-10	6.80231e-07	12.5626	-0.356129	-2.11816	-4.43651	0.000158282	0.0203014	0.964444	-0.00932721	-2.08854	-0.167875	0.867545	0.973144	-6.00746	-0.665895	-2.01275	-6.92889	3.77942e-05	0.0250869	2.61641	9759	HDAC4
chr22	51154009	-	cg16111461	NA	NA		OpenSea	SHANK3	NM_033517	Body						22:51153929-51154118	Unclassified_Cell_type_specific				0.221594	0.926187	8.10871	6.52969e-10	6.80231e-07	12.5604	0.194809	0.930338	4.77871	6.49902e-05	0.0142959	1.77878	0.0294948	0.926187	1.05677	0.297085	0.750101	-5.48948	0.330137	0.914815	5.15196	0.000411861	0.0395165	0.399474	85358	SHANK3
chr22	28839350	+	cg07096093	NA	NA		OpenSea	TTC28	NM_001145418	Body			DMR								-0.397507	-2.8243	-8.10836	6.53667e-10	6.80231e-07	12.5594	-0.336594	-2.86187	-5.38342	1.35509e-05	0.00823716	3.21054	0.0426431	-2.8243	0.851687	0.399561	0.810827	-5.674	-0.602055	-2.72327	-7.30619	2.39779e-05	0.0241595	3.02444	23331	TTC28
chr2	158695158	-	cg09499849	NA	NA		OpenSea	ACVR1;ACVR1	NM_001105;NM_001111067	5'UTR;5'UTR				TRUE				TRUE	TRUE		-0.395058	-2.26986	-8.10626	6.57887e-10	6.81386e-07	12.5533	-0.3427	-2.28381	-4.85247	5.36445e-05	0.0133928	1.95424	-0.0432758	-2.26986	-0.869455	0.389891	0.805865	-5.65951	-0.549354	-2.22174	-6.30322	8.35275e-05	0.0278474	1.89302	90	ACVR1
chr20	20469961	-	cg10373803	rs16981942	0.015712		OpenSea	RALGAPA2	NM_020343	Body											0.422896	1.67951	8.10462	6.61211e-10	6.81386e-07	12.5485	0.348977	1.69429	5.25091	1.90807e-05	0.00916111	2.8985	0.0498779	1.67951	0.935944	0.355032	0.78654	-5.60276	0.604285	1.64398	4.56285	0.00100182	0.0504557	-0.448376	57186	RALGAPA2
chr12	122682871	+	cg19328630	NA	NA		OpenSea	LRRC43;LRRC43	NM_001098519;NM_152759	Body;Body											-0.394397	-1.70567	-8.10447	6.6153e-10	6.81386e-07	12.548	-0.340437	-1.69037	-4.89778	4.76835e-05	0.0127718	2.06194	-0.137753	-1.70567	-2.77162	0.00848819	0.216201	-2.65022	-0.599323	-1.7196	-5.52504	0.000240669	0.0348076	0.907192	254050	LRRC43
chr19	46969919	-	cg25734089	NA	NA		OpenSea	PNMAL1;PNMAL1	NM_018215;NM_001103149	3'UTR;3'UTR						19:46969722-46970016	Unclassified_Cell_type_specific		TRUE		0.347495	1.17785	8.10443	6.61599e-10	6.81386e-07	12.5479	0.281257	1.17432	4.73835	7.21853e-05	0.0149842	1.68274	0.0934135	1.17785	2.13318	0.0392248	0.389895	-3.94784	0.584411	1.15345	6.65757	5.29841e-05	0.0259966	2.31004	55228	PNMAL1
chr16	50280723	-	cg06751366	NA	NA	chr16:50279728-50280605	S_Shore									16:50279106-50280843	Promoter_Associated		TRUE		-0.422723	-2.23156	-8.10396	6.62552e-10	6.81386e-07	12.5465	-0.405511	-2.24921	-6.08435	2.26407e-06	0.00506022	4.83505	-0.0459111	-2.23156	-0.861791	0.394044	0.808097	-5.6658	-0.584263	-2.19396	-5.05824	0.000472849	0.0408444	0.268336	NA	NA
chr2	46260367	+	cg08033142	NA	NA		OpenSea	PRKCE	NM_005400	Body											0.358251	1.09862	8.10271	6.65101e-10	6.83118e-07	12.5429	0.294296	1.11859	4.80278	6.10459e-05	0.0139611	1.83605	0.0189114	1.09862	0.418804	0.677645	0.923106	-5.93653	0.560867	1.01696	6.2825	8.58233e-05	0.0279706	1.86804	5581	PRKCE
chr18	22804466	-	cg10649367	NA	NA		OpenSea	ZNF521;ZNF521	NM_001308225;NM_015461	Body;Body											0.318638	2.16868	8.1017	6.67181e-10	6.84363e-07	12.5399	0.242692	2.17082	4.71571	7.65639e-05	0.0153019	1.62888	0.0591878	2.16868	1.47351	0.148598	0.614063	-5.00167	0.491966	2.14638	5.8892	0.000145169	0.0313874	1.38073	25925	ZNF521
chr11	102482191	+	cg14404577	NA	NA		OpenSea	MMP20	NM_004771	Body											0.260626	1.00789	8.10047	6.69694e-10	6.85158e-07	12.5363	0.205779	1.0155	3.4184	0.00215016	0.0646352	-1.41369	0.0434814	1.00789	1.32324	0.193421	0.664838	-5.1945	0.425624	0.961645	5.35284	0.000307646	0.0367156	0.675689	9313	MMP20
chr5	126626348	-	cg27346707	NA	NA	chr5:126626053-126626901	Island	MEGF10	NM_032446	TSS200			DMR	TRUE	5:126653687-126654771	5:126625043-126627039	Unclassified_Cell_type_specific		TRUE		-0.249115	-2.10539	-8.09925	6.72221e-10	6.86016e-07	12.5327	-0.199762	-2.13998	-4.74253	7.1404e-05	0.0149371	1.6927	0.0528166	-2.10539	1.68135	0.100647	0.542325	-4.70494	-0.390579	-2.01454	-6.96964	3.59524e-05	0.0250869	2.66147	84466	MEGF10
chr18	28923457	+	cg10733251	NA	NA		OpenSea	DSG1-AS1;DSG1;DSG1-AS1	NR_110789;NM_001942;NR_110788	Body;Body;Body											0.217645	0.669549	8.0992	6.72316e-10	6.86016e-07	12.5326	0.191662	0.652198	4.86471	5.1965e-05	0.0132312	1.98333	0.101142	0.669549	3.68525	0.000689616	0.0683692	-0.439861	0.333944	0.696616	6.35781	7.77879e-05	0.0274605	1.95855	101927718, 1828	DSG1-AS1, DSG1
chr7	150694028	-	cg17429236	NA	NA		OpenSea	NOS3;NOS3;NOS3;NOS3	NM_001160109;NM_001160111;NM_001160110;NM_000603	Body;Body;Body;Body						7:150693902-150694142	Unclassified_Cell_type_specific		TRUE		-0.339278	-1.4196	-8.09825	6.74286e-10	6.86016e-07	12.5298	-0.285182	-1.40431	-5.37867	1.37181e-05	0.00824513	3.19937	-0.112313	-1.4196	-2.62487	0.0122947	0.250864	-2.96945	-0.45122	-1.46002	-6.04044	0.000118312	0.030008	1.57105	4846	NOS3
chr22	42823184	+	cg13885081	NA	NA		OpenSea	NFAM1	NM_145912	Body											0.305833	1.14878	8.09756	6.7571e-10	6.86016e-07	12.5278	0.210036	1.13785	4.57122	0.000111506	0.0175247	1.28493	0.084989	1.14878	2.20331	0.0335148	0.367546	-3.81754	0.535624	1.14548	5.79525	0.000165102	0.0321956	1.26063	150372	NFAM1
chr6	46923451	-	cg25323497	NA	NA		OpenSea	GPR116	NM_015234	TSS1500									TRUE		0.252681	1.16158	8.09754	6.7575e-10	6.86016e-07	12.5277	0.200825	1.16642	5.26933	1.81934e-05	0.00904743	2.94194	0.0441629	1.16158	1.38574	0.17366	0.643656	-5.11657	0.382741	1.14085	5.76367	0.000172445	0.0325186	1.21994	221395	GPR116
chr12	32487523	+	cg15048611	NA	NA		OpenSea	BICD1;BICD1	NM_001003398;NM_001714	Body;Body											0.35636	1.29148	8.09538	6.80258e-10	6.88555e-07	12.5214	0.25453	1.31406	3.65978	0.00117036	0.0482131	-0.861889	0.0220027	1.29148	0.489404	0.627283	0.906583	-5.90572	0.553354	1.25738	5.77886	0.000168871	0.0323681	1.23953	636	BICD1
chr2	25502040	-	cg23042148	NA	NA	chr2:25499763-25500429	S_Shore	DNMT3A;DNMT3A	NM_022552;NM_175629	Body;Body						2:25501984-25502390	Unclassified_Cell_type_specific		TRUE		-0.222425	-1.69515	-8.09509	6.8087e-10	6.88555e-07	12.5205	-0.181321	-1.70973	-5.00274	3.63031e-05	0.0116199	2.31118	-0.00552894	-1.69515	-0.197025	0.844826	0.967937	-6.00233	-0.295452	-1.65189	-5.51421	0.000244385	0.0350367	0.89277	1788	DNMT3A
chr21	45145759	+	cg11441704	NA	NA	chr21:45148454-45149262	N_Shelf	PDXK	NM_003681	Body			CDMR						TRUE		-0.316585	-2.16358	-8.0927	6.85884e-10	6.91852e-07	12.5135	-0.228249	-2.17905	-4.51262	0.000129864	0.0186555	1.14549	-0.0116806	-2.16358	-0.292357	0.771556	0.949824	-5.97982	-0.551925	-2.10741	-7.25555	2.54634e-05	0.0241595	2.97085	8566	PDXK
chr4	124339575	+	cg02461863	NA	NA		OpenSea														-0.392335	-1.8026	-8.09199	6.87382e-10	6.92477e-07	12.5115	-0.328638	-1.78626	-5.89176	3.68664e-06	0.00590696	4.39375	-0.148369	-1.8026	-2.9963	0.00472111	0.168249	-2.14002	-0.639017	-1.82743	-5.01017	0.000507802	0.0416477	0.200518	NA	NA
chr11	121350035	-	cg18544696	NA	NA		OpenSea	SORL1	NM_003105	Body				TRUE							-0.440054	-1.98178	-8.09154	6.88333e-10	6.92551e-07	12.5101	-0.402659	-1.99146	-6.82339	3.61336e-07	0.00324046	6.48444	-0.068944	-1.98178	-1.24127	0.221884	0.691977	-5.29174	-0.604716	-1.9539	-4.86034	0.000635551	0.0443087	-0.0132639	6653	SORL1
chr11	67775236	-	cg01196335	NA	NA	chr11:67770426-67771629	S_Shelf	ALDH3B1	NM_001161473	TSS1500											0.229256	0.738851	8.09088	6.89726e-10	6.93069e-07	12.5082	0.188961	0.752334	4.61233	0.000100194	0.0167588	1.3828	0.0108433	0.738851	0.374695	0.709907	0.93285	-5.95337	0.367256	0.688262	6.22659	9.2365e-05	0.0283825	1.80027	221	ALDH3B1
chr7	50325233	-	cg14315807	NA	NA		OpenSea														-0.423022	-1.73911	-8.08918	6.93344e-10	6.95818e-07	12.5032	-0.375417	-1.74832	-4.79326	6.25762e-05	0.014042	1.8134	-0.0816685	-1.73911	-1.52911	0.134267	0.59446	-4.92565	-0.613956	-1.68728	-6.01334	0.000122701	0.0303597	1.53722	NA	NA
chr17	19290520	-	cg25216196	NA	NA		OpenSea	MFAP4	NM_002404	TSS200				TRUE		17:19290131-19290554	Unclassified_Cell_type_specific		TRUE		-0.324606	-2.04171	-8.08586	7.00459e-10	7.00889e-07	12.4935	-0.256499	-2.03968	-4.56907	0.000112132	0.0175548	1.27981	-0.0626845	-2.04171	-1.52888	0.134325	0.594553	-4.92598	-0.481509	-2.03485	-6.37885	7.56909e-05	0.027213	1.98367	4239	MFAP4
chr16	30198505	-	cg27583010	NA	NA	chr16:30194747-30195357	S_Shelf	CORO1A;LOC606724	NM_007074;NR_002454	Body;TSS1500			CDMR		16:30105995-30106257	16:30198141-30199180	Promoter_Associated		TRUE		0.347082	0.580728	8.08545	7.01339e-10	7.00889e-07	12.4923	0.310189	0.580709	5.8585	4.01186e-06	0.00593863	4.31712	0.0653219	0.580728	1.48996	0.144237	0.608328	-4.97944	0.47794	0.57241	5.32822	0.000318745	0.0371038	0.642197	11151, 606724	CORO1A, LOC606724
chr7	140043078	+	cg01012242	NA	NA		OpenSea	SLC37A3;SLC37A3	NM_207113;NM_032295	Body;Body						7:140042797-140043346	Unclassified_Cell_type_specific		TRUE		-0.362527	-1.34449	-8.08526	7.01748e-10	7.00889e-07	12.4917	-0.300998	-1.33625	-4.49821	0.000134824	0.0189538	1.1112	-0.110729	-1.34449	-2.41801	0.0203513	0.304325	-3.39902	-0.541782	-1.35559	-5.56935	0.000226087	0.0342234	0.965975	84255	SLC37A3
chr17	62045522	-	cg24069602	NA	NA		OpenSea	SCN4A	NM_000334	Body					17:59399182-59399454				TRUE		0.354965	0.516113	8.08464	7.03082e-10	7.00889e-07	12.4899	0.316163	0.511161	4.6529	9.01567e-05	0.0161381	1.47938	0.0846831	0.516113	1.88849	0.0663759	0.470901	-4.37615	0.480668	0.509373	7.71906	1.48494e-05	0.0226046	3.44793	6329	SCN4A
chr2	47206965	+	cg12292810	NA	NA		OpenSea	TTC7A;TTC7A;TTC7A;TTC7A	NM_001288953;NM_001288955;NM_001288951;NM_020458	Body;5'UTR;Body;Body		chr2:47206692-47206692				2:47206808-47207151	Promoter_Associated				-0.440043	-1.79625	-8.0841	7.04253e-10	7.00889e-07	12.4883	-0.327204	-1.79967	-4.49322	0.000136585	0.0191002	1.09933	-0.0770114	-1.79625	-1.38527	0.173803	0.643875	-5.11717	-0.75035	-1.78912	-8.19923	8.70461e-06	0.0223155	3.91186	57217	TTC7A
chr12	4398618	-	cg09799980	NA	NA		OpenSea	CCND2	NM_001759	Body					12:4268600-4268887				TRUE		-0.376035	-1.72944	-8.08393	7.04617e-10	7.00889e-07	12.4879	-0.342199	-1.7377	-5.85804	4.01653e-06	0.00593863	4.31606	-0.0716677	-1.72944	-1.50855	0.139431	0.601742	-4.95405	-0.503983	-1.69014	-4.18335	0.00182273	0.0616806	-1.02303	894	CCND2
chr1	112032495	+	cg27663181	NA	NA		OpenSea	TMIGD3;TMIGD3;TMIGD3	NM_020683;NM_001302680;NM_001081976	Body;Body;Body											-0.498566	-1.34879	-8.08206	7.08692e-10	7.02802e-07	12.4824	-0.442698	-1.32876	-4.4115	0.000168911	0.0207859	0.904989	-0.188125	-1.34879	-2.98599	0.00485237	0.17022	-2.16398	-0.739629	-1.36405	-5.06717	0.000466639	0.0407844	0.280901	57413	TMIGD3
chr13	31019673	-	cg26814703	NA	NA	chr13:31019860-31020137	N_Shore							TRUE		13:31019600-31020324	Unclassified		TRUE		-0.350551	-1.74453	-8.0812	7.10567e-10	7.02802e-07	12.4798	-0.314274	-1.75051	-5.16563	2.37939e-05	0.0100046	2.69704	-0.0702758	-1.74453	-1.58626	0.120716	0.575273	-4.84494	-0.48261	-1.73128	-4.68351	0.000831707	0.0478243	-0.27022	NA	NA
chr2	169489435	+	cg15762892	rs74347024	0.05363		OpenSea	CERS6;CERS6	NM_001256126;NM_203463	Body;Body											-0.358707	-1.34654	-8.08118	7.10599e-10	7.02802e-07	12.4798	-0.313482	-1.35782	-4.98841	3.76793e-05	0.0117654	2.27717	-0.0556308	-1.34654	-1.22714	0.22709	0.696695	-5.30793	-0.53366	-1.29542	-5.68428	0.000192501	0.0332366	1.11693	253782	CERS6
chr1	21376633	-	cg26561681	NA	NA		OpenSea	EIF4G3	NM_003760	5'UTR				TRUE					TRUE		-0.484977	-1.57635	-8.081	7.10995e-10	7.02802e-07	12.4793	-0.471593	-1.5852	-4.20242	0.000290555	0.0261448	0.408927	-0.118098	-1.57635	-1.92676	0.0612803	0.458234	-4.31194	-0.624007	-1.55235	-4.7494	0.000751993	0.0464303	-0.173891	8672	EIF4G3
chr14	101296134	+	cg09285543	NA	NA	chr14:101293427-101294433	S_Shore	MEG3;MEG3;MEG3	NR_003531;NR_003530;NR_002766	Body;Body;Body			CDMR						TRUE		0.258942	1.07972	8.08041	7.12293e-10	7.03203e-07	12.4775	0.192143	1.09294	4.66664	8.69921e-05	0.0159178	1.51207	0.00866231	1.07972	0.264671	0.792649	0.955412	-5.98726	0.412372	1.01058	6.83538	4.24176e-05	0.0251167	2.51207	55384	MEG3
chr11	63650618	-	cg21362410	NA	NA		OpenSea	MARK2;MARK2;MARK2;MARK2	NM_001039469;NM_001163297;NM_004954;NM_001163296	Body;Body;Body;Body						11:63650468-63650623	Unclassified_Cell_type_specific				-0.37244	-2.14872	-8.07818	7.1718e-10	7.0538e-07	12.471	-0.250532	-2.1677	-4.05809	0.000421955	0.0308042	0.0679942	-0.0224873	-2.14872	-0.477571	0.635608	0.909325	-5.91122	-0.695749	-2.08548	-8.57945	5.79809e-06	0.0223155	4.25862	2011	MARK2
chr2	219974186	-	cg03438773	rs58131198	0.041703		OpenSea	NHEJ1	NM_024782	Body				TRUE					TRUE		-0.334385	-1.91855	-8.07652	7.20869e-10	7.07292e-07	12.4661	-0.28175	-1.8851	-3.73048	0.00097779	0.0444647	-0.698359	-0.17472	-1.91855	-4.13202	0.000182942	0.0345393	0.746915	-0.499944	-1.95062	-4.52359	0.00106481	0.0515792	-0.506823	79840	NHEJ1
chr7	26409770	-	cg22027092	NA	NA		OpenSea	SNX10;SNX10;SNX10;SNX10;SNX10	NM_001199835;NM_013322;NM_001199837;NM_001199838;NR_037670	Body;Body;Body;Body;Body											-0.40801	-2.42187	-8.07609	7.21809e-10	7.07292e-07	12.4649	-0.329675	-2.44031	-4.3253	0.000211287	0.0228683	0.70023	-0.0239515	-2.42187	-0.4642	0.645072	0.912513	-5.91726	-0.626053	-2.35955	-7.18481	2.7707e-05	0.0246161	2.89541	29887	SNX10
chr11	43758349	+	cg14489013	NA	NA		OpenSea	HSD17B12	NM_016142	Body											-0.399644	-1.54406	-8.07474	7.24814e-10	7.08649e-07	12.4609	-0.380307	-1.53165	-5.89017	3.70149e-06	0.00590696	4.39011	-0.12735	-1.54406	-2.5194	0.0159409	0.277228	-3.19157	-0.500029	-1.57277	-5.42032	0.000279283	0.0358482	0.766998	51144	HSD17B12
chr3	15408790	-	cg18856776	NA	NA		OpenSea														0.427873	1.58539	8.07456	7.25205e-10	7.08649e-07	12.4604	0.421612	1.62669	5.45106	1.13835e-05	0.00773347	3.36932	-0.0200703	1.58539	-0.370852	0.712744	0.933639	-5.95475	0.532479	1.47208	7.02293	3.36888e-05	0.0250869	2.72003	NA	NA
chr16	11862854	+	cg12321040	NA	NA		OpenSea	ZC3H7A	NM_014153	Body											-0.507269	-1.94376	-8.07426	7.25894e-10	7.08649e-07	12.4595	-0.467647	-2.00113	-5.72057	5.70227e-06	0.00641741	3.99806	0.0575873	-1.94376	0.897499	0.374932	0.797727	-5.63606	-0.599143	-1.81534	-6.8056	4.40158e-05	0.0252017	2.47856	29066	ZC3H7A
chr6	38463839	-	cg08444334	NA	NA		OpenSea	BTBD9;BTBD9;BTBD9;BTBD9	NM_152733;NM_001172418;NM_001099272;NM_052893	Body;Body;Body;Body											0.442942	1.55394	8.07229	7.30289e-10	7.10302e-07	12.4537	0.524456	1.52391	6.00887	2.73963e-06	0.00545715	4.66262	0.160888	1.55394	2.87089	0.00656839	0.193645	-2.42787	0.358516	1.61497	4.38327	0.00132652	0.0554513	-0.717657	114781	BTBD9
chr20	17973048	+	cg18379532	NA	NA		OpenSea														0.3511	1.27114	8.07182	7.31353e-10	7.10461e-07	12.4524	0.251827	1.27243	3.37393	0.00240254	0.0682022	-1.51408	0.0757232	1.27114	1.70456	0.0961916	0.533782	-4.66971	0.591698	1.2444	5.50757	0.000246692	0.0351312	0.883929	NA	NA
chr11	19463903	+	cg19323289	NA	NA		OpenSea	NAV2	NM_001111018	Body				TRUE					TRUE		0.234888	0.216073	8.07133	7.32447e-10	7.10648e-07	12.4509	0.187766	0.216132	4.63239	9.51005e-05	0.0164403	1.43054	0.0491224	0.216073	1.65275	0.10637	0.55224	-4.74779	0.385366	0.198367	6.35626	7.79455e-05	0.0274605	1.95669	89797	NAV2
chr1	65211677	-	cg01002030	NA	NA	chr1:65210282-65211238	S_Shore	RAVER2	NM_018211	Body									TRUE		-0.489371	-2.4357	-8.0694	7.36824e-10	7.13329e-07	12.4453	-0.411949	-2.4681	-5.43448	1.18803e-05	0.00785795	3.33042	-0.00900078	-2.4357	-0.14532	0.885203	0.977142	-6.01087	-0.716031	-2.35134	-6.21491	9.37979e-05	0.0284898	1.78605	55225	RAVER2
chr5	58512694	-	cg12236236	NA	NA		OpenSea	PDE4D;PDE4D;PDE4D;PDE4D;PDE4D;PDE4D	NM_001197220;NM_001197219;NM_006203;NM_001197218;NM_001104631;NM_001165899	Body;Body;Body;Body;Body;Body											0.221045	0.927337	8.06931	7.37019e-10	7.13329e-07	12.445	0.193665	0.929814	4.95534	4.10584e-05	0.0121264	2.19868	0.04107	0.927337	1.46799	0.150085	0.616004	-5.00908	0.332317	0.914139	5.76218	0.0001728	0.0325388	1.21802	5144	PDE4D
chr17	76881471	+	cg02909287	NA	NA		OpenSea	TIMP2	NM_003255	Body											0.225759	1.44564	8.06795	7.40112e-10	7.14509e-07	12.441	0.190299	1.43532	4.24807	0.000258146	0.0249237	0.517051	0.0763111	1.44564	2.67023	0.0109765	0.240567	-2.87201	0.332422	1.44571	4.92381	0.000577689	0.0431122	0.0777441	7077	TIMP2
chr18	54199609	-	cg14927815	NA	NA		OpenSea														0.329892	0.799872	8.06785	7.40328e-10	7.14509e-07	12.4407	0.268674	0.810502	5.16983	2.3536e-05	0.00997064	2.70699	0.0446676	0.799872	1.0696	0.291342	0.746146	-5.4767	0.539344	0.767999	5.19835	0.000384829	0.0388724	0.463852	NA	NA
chr2	240505319	+	cg24267597	NA	NA		OpenSea														0.2772	0.897851	8.06494	7.46989e-10	7.18571e-07	12.4322	0.276066	0.913773	6.02861	2.60623e-06	0.00535366	4.70778	0.013631	0.897851	0.388309	0.699888	0.92985	-5.94837	0.349009	0.842409	4.77027	0.000728465	0.0459633	-0.143519	NA	NA
chr15	70556646	+	cg23597825	NA	NA		OpenSea					chr15:70556541-70556541		TRUE							-0.400225	-1.76209	-8.0642	7.48688e-10	7.19328e-07	12.43	-0.337891	-1.76562	-4.90907	4.6304e-05	0.0126515	2.08878	-0.0881472	-1.76209	-1.73903	0.089877	0.521481	-4.61661	-0.569098	-1.74499	-4.56915	0.000992086	0.0502449	-0.439025	NA	NA
chr2	26367161	-	cg01053551	NA	NA		OpenSea									2:26367062-26368325	Unclassified				-0.405778	-1.24028	-8.06006	7.58288e-10	7.26781e-07	12.4179	-0.353158	-1.21569	-5.42611	1.21391e-05	0.00789221	3.31078	-0.170474	-1.24028	-3.31551	0.00197818	0.113957	-1.37534	-0.603771	-1.25474	-4.26478	0.00160038	0.0589134	-0.897951	NA	NA
chr6	25167695	-	cg01366985	NA	NA		OpenSea												TRUE		-0.573143	-2.34993	-8.05924	7.60209e-10	7.27738e-07	12.4155	-0.503106	-2.38871	-6.20014	1.69178e-06	0.00473532	5.09823	-0.0228051	-2.34993	-0.313982	0.755199	0.945462	-5.9735	-0.78156	-2.23541	-5.08857	0.000452118	0.0404017	0.310938	NA	NA
chr1	54719938	-	cg00112238	NA	NA	chr1:54723696-54724019	N_Shelf	SSBP3;SSBP3;SSBP3	NM_001009955;NM_018070;NM_145716	Body;Body;Body				TRUE		1:54719930-54720210	Unclassified_Cell_type_specific		TRUE		-0.327916	-1.6035	-8.05709	7.65243e-10	7.28379e-07	12.4092	-0.276181	-1.60222	-4.74769	7.04517e-05	0.0148368	1.70498	-0.0817513	-1.6035	-1.96677	0.0563175	0.444305	-4.2437	-0.483602	-1.58245	-5.56585	0.000227204	0.0342663	0.961341	23648	SSBP3
chr11	76382359	-	cg24888384	NA	NA	chr11:76381449-76382295	S_Shore	LRRC32;LRRC32	NM_005512;NM_001128922	TSS1500;TSS1500											-0.318281	-2.48065	-8.05696	7.65554e-10	7.28379e-07	12.4088	-0.280493	-2.47358	-5.09303	2.87198e-05	0.0107118	2.52523	-0.0820785	-2.48065	-2.03438	0.0487176	0.422782	-4.12579	-0.420461	-2.46914	-5.82676	0.000158108	0.0320295	1.30107	2615	LRRC32
chr1	51910707	-	cg20698942	NA	NA		OpenSea	EPS15	NM_001981	Body				TRUE					TRUE		0.408061	2.06161	8.05669	7.66192e-10	7.28379e-07	12.408	0.347031	2.06581	4.95057	4.15708e-05	0.0121766	2.18735	0.0758474	2.06161	1.46627	0.15055	0.616593	-5.01139	0.634925	1.99926	7.13306	2.94837e-05	0.0246161	2.83976	2060	EPS15
chr19	38916738	-	cg23072008	rs35136248	0.042048		OpenSea	RASGRP4;RASGRP4;RASGRP4;RASGRP4;RASGRP4;RASGRP4;RASGRP4;RASGRP4;RASGRP4;RASGRP4;RASGRP4;RASGRP4;RASGRP4;RASGRP4	NM_001146202;NM_001146204;NM_001146203;NM_170604;NM_001146207;NM_001146206;NM_001146206;NM_001146205;NM_001146205;NM_001146202;NM_001146204;NM_001146203;NM_001146207;NM_170604	1stExon;1stExon;5'UTR;1stExon;5'UTR;1stExon;5'UTR;1stExon;5'UTR;5'UTR;5'UTR;1stExon;1stExon;5'UTR				TRUE					TRUE		-0.331715	-2.09303	-8.05655	7.6652e-10	7.28379e-07	12.4076	-0.253166	-2.08577	-4.87539	5.05411e-05	0.0130614	2.00873	-0.0945913	-2.09303	-2.24946	0.0301723	0.353137	-3.73004	-0.517281	-2.10328	-7.26263	2.52497e-05	0.0241595	2.97837	115727	RASGRP4
chr15	65763347	+	cg17683940	NA	NA		OpenSea	DPP8;DPP8;DPP8;DPP8	NM_130434;NM_017743;NM_197960;NM_197961	Body;Body;Body;Body											0.440933	1.63136	8.0562	7.67343e-10	7.28379e-07	12.4066	0.391831	1.66294	5.33145	1.54958e-05	0.00852978	3.08829	0.0193497	1.63136	0.346158	0.731075	0.938702	-5.96327	0.604347	1.59152	5.10068	0.000444118	0.0402183	0.327896	54878	DPP8
chr2	95974677	-	cg07174335	NA	NA		OpenSea	KCNIP3	NM_013434	Body											0.229372	1.19513	8.05428	7.7189e-10	7.3063e-07	12.4009	0.227553	1.20433	5.69225	6.13031e-06	0.00650615	3.93231	0.0259329	1.19513	0.891621	0.378037	0.799476	-5.64104	0.252644	1.18131	4.47482	0.00114898	0.0528747	-0.579766	30818	KCNIP3
chr1	3471940	-	cg09977998	NA	NA		OpenSea	MEGF6	NM_001409	Body											0.231754	0.666693	8.05367	7.7336e-10	7.3063e-07	12.3991	0.175337	0.656364	3.98284	0.000512264	0.0333451	-0.109086	0.0716851	0.666693	2.43915	0.0193494	0.298509	-3.35627	0.366851	0.682828	6.49505	6.51544e-05	0.0268312	2.12119	1953	MEGF6
chr13	95740301	+	cg07237438	NA	NA		OpenSea	ABCC4;ABCC4	NM_005845;NM_001301829	Body;Body											-0.309261	-1.5923	-8.05364	7.73419e-10	7.3063e-07	12.399	-0.222837	-1.58981	-4.4193	0.000165522	0.0206013	0.923525	-0.0663786	-1.5923	-1.69254	0.0984781	0.538069	-4.68801	-0.558895	-1.58279	-6.67904	5.15692e-05	0.0259008	2.33469	10257	ABCC4
chr20	45179413	-	cg01880463	NA	NA		OpenSea	C20orf123	NM_080721	TSS1500									TRUE		-0.362033	-2.15252	-8.05284	7.75318e-10	7.31548e-07	12.3967	-0.297201	-2.15586	-4.3399	0.000203428	0.0225232	0.734902	-0.0734122	-2.15252	-1.59887	0.11788	0.570816	-4.82678	-0.472174	-2.13491	-6.76884	4.6078e-05	0.0252017	2.43703	128506	C20orf123
chr11	1876365	+	cg25344862	rs74047611	0.055276		OpenSea	LSP1	NM_002339	Body		chr11:1876283-1876283				11:1875845-1876605	Promoter_Associated				0.292817	0.788486	8.0514	7.78776e-10	7.33933e-07	12.3925	0.227181	0.791657	4.47625	0.000142745	0.0194557	1.05897	0.0555646	0.788486	1.49595	0.142675	0.606273	-4.9713	0.466781	0.771699	5.26487	0.000349321	0.0380587	0.555551	4046	LSP1
chr2	232046799	+	cg07999828	NA	NA		OpenSea					chr2:232046537-232046537				2:232046697-232046911	Unclassified_Cell_type_specific				-0.456655	-1.8581	-8.05022	7.81602e-10	7.35717e-07	12.389	-0.414982	-1.8358	-4.98464	3.80498e-05	0.0118146	2.26823	-0.178825	-1.8581	-3.08668	0.00370581	0.151756	-1.92802	-0.638735	-1.87676	-6.19117	9.67855e-05	0.0286753	1.75708	NA	NA
chr1	249111461	-	cg17855943	NA	NA		OpenSea	SH3BP5L	NM_030645	Body											-0.411257	-1.91853	-8.04766	7.87784e-10	7.40652e-07	12.3815	-0.39698	-1.94708	-5.64173	6.97639e-06	0.00684057	3.81483	-0.0123948	-1.91853	-0.237486	0.813516	0.960274	-5.99384	-0.478459	-1.84995	-4.26758	0.00159328	0.0588408	-0.893675	80851	SH3BP5L
chr21	39610290	+	cg10592780	NA	NA		OpenSea	KCNJ15;KCNJ15;KCNJ15	NM_001276439;NM_001276438;NM_001276437	5'UTR;5'UTR;5'UTR											0.323541	1.29244	8.04605	7.91705e-10	7.42568e-07	12.3768	0.251795	1.29877	4.52245	0.000126588	0.0184062	1.16886	0.0536256	1.29244	1.30577	0.19924	0.670668	-5.21569	0.532676	1.25475	6.30857	8.29446e-05	0.0277943	1.89947	3772	KCNJ15
chr8	18067331	+	cg04241863	NA	NA		OpenSea	NAT1;NAT1;NAT1;NAT1;NAT1;NAT1;NAT1;NAT1	NM_001160173;NM_001160172;NM_001160176;NM_001160175;NM_001160170;NM_001160171;NM_000662;NM_001160179	TSS1500;TSS1500;TSS1500;TSS1500;TSS1500;TSS1500;TSS1500;5'UTR				TRUE		8:18067084-18068129	Promoter_Associated_Cell_type_specific		TRUE		-0.461326	-2.84716	-8.04509	7.94055e-10	7.42789e-07	12.3739	-0.333682	-2.87435	-4.11806	0.000361426	0.02878	0.209444	-0.0122721	-2.84716	-0.209549	0.835105	0.965622	-5.99987	-0.744073	-2.77837	-6.52695	6.25459e-05	0.0268312	2.15859	9	NAT1
chr1	27754893	-	cg24096902	NA	NA		OpenSea	WASF2;WASF2	NM_006990;NM_001201404	Body;Body											-0.52842	-2.40772	-8.04475	7.94886e-10	7.42789e-07	12.3729	-0.405334	-2.44066	-4.4016	0.000173309	0.021003	0.881474	-0.0104012	-2.40772	-0.155046	0.87758	0.975345	-6.00946	-0.805109	-2.26448	-12.0634	2.44101e-07	0.0183923	6.74363	10163	WASF2
chr2	224783534	+	cg14586711	NA	NA		OpenSea	WDFY1	NM_020830	Body											-0.407903	-1.27693	-8.04441	7.95707e-10	7.42789e-07	12.372	-0.335412	-1.25212	-4.42646	0.000162469	0.0204614	0.940558	-0.171582	-1.27693	-3.31324	0.00199073	0.114311	-1.38092	-0.595992	-1.31218	-5.47383	0.000258784	0.0352906	0.838863	57590	WDFY1
chr17	37895771	+	cg14398691	NA	NA		OpenSea	GRB7;GRB7	NM_005310;NM_001030002	5'UTR;5'UTR				TRUE	17:35149270-35149488				TRUE		-0.379297	-1.166	-8.04348	7.97983e-10	7.4381e-07	12.3692	-0.303744	-1.13812	-5.08988	2.89555e-05	0.0107635	2.51777	-0.172242	-1.166	-3.57642	0.000944786	0.0795005	-0.720153	-0.572625	-1.19938	-5.47328	0.000258986	0.0352906	0.838126	2886	GRB7
chr21	15907213	-	cg10175829	NA	NA		OpenSea	SAMSN1;SAMSN1;SAMSN1	NM_001286523;NM_022136;NM_001256370	5'UTR;Body;Body											0.36879	0.920814	8.0432	7.98686e-10	7.4381e-07	12.3684	0.29738	0.936826	4.26321	0.00024821	0.0245219	0.552943	0.0463617	0.920814	0.990036	0.328228	0.770405	-5.55366	0.55033	0.876853	4.68626	0.000828201	0.0477781	-0.26618	64092	SAMSN1
chr10	72299368	+	cg02043127	NA	NA		OpenSea	PALD1	NM_014431	Body											0.257477	0.830773	8.04181	8.02102e-10	7.44372e-07	12.3643	0.239783	0.833255	4.81728	5.87858e-05	0.0137884	1.87055	0.0433073	0.830773	1.3244	0.19304	0.664457	-5.19308	0.357046	0.794892	7.23161	2.61999e-05	0.0245099	2.9454	27143	PALD1
chr14	76371681	-	cg11083848	rs4903352	0.000308		OpenSea	TTLL5	NM_015072	Body				TRUE					TRUE		-0.503013	-1.36627	-8.04143	8.03033e-10	7.44372e-07	12.3632	-0.485874	-1.35322	-5.68981	6.16869e-06	0.00650615	3.92664	-0.158705	-1.36627	-2.4842	0.0173619	0.286198	-3.26427	-0.694746	-1.36328	-5.22089	0.000372383	0.0385279	0.495009	23093	TTLL5
chr2	74210960	+	cg05981785	NA	NA	chr2:74211214-74212314	N_Shore								2:74064358-74064469				TRUE		-0.282062	-0.8503	-8.04052	8.05296e-10	7.45249e-07	12.3605	-0.237204	-0.861329	-4.68852	8.2177e-05	0.0156031	1.56416	-0.0377299	-0.8503	-1.0531	0.298745	0.751247	-5.49312	-0.426526	-0.804794	-5.93643	0.000136139	0.0310768	1.44056	NA	NA
chr6	150217255	-	cg05893475	NA	NA		OpenSea	RAET1E;RAET1E-AS1;RAET1E-AS1;RAET1E-AS1	NM_001243328;NR_045127;NR_045127;NR_045126	TSS200;ExonBnd;Body;Body				TRUE		6:150217024-150217540	Unclassified_Cell_type_specific				-0.369413	-1.78763	-8.04028	8.059e-10	7.45249e-07	12.3598	-0.309691	-1.8087	-4.75119	6.98127e-05	0.0147835	1.71331	-0.0314545	-1.78763	-0.670322	0.506582	0.861157	-5.80528	-0.5163	-1.71252	-6.90109	3.91091e-05	0.0250869	2.58552	135250, 100652739	RAET1E, RAET1E-AS1
chr11	78181115	+	cg00747928	NA	NA		OpenSea	NARS2;NARS2	NM_001243251;NM_024678	Body;Body				TRUE							-0.430603	-1.32506	-8.03818	8.11106e-10	7.49184e-07	12.3537	-0.454946	-1.30348	-6.27302	1.40925e-06	0.00460056	5.26303	-0.153739	-1.32506	-2.81	0.00769115	0.207301	-2.56484	-0.484585	-1.34884	-5.05835	0.000472772	0.0408444	0.268489	79731	NARS2
chr22	48508382	+	cg03645899	NA	NA		OpenSea														-0.307889	-2.44733	-8.03689	8.14348e-10	7.50421e-07	12.3499	-0.273359	-2.50139	-4.22732	0.000272407	0.0254954	0.467889	0.059945	-2.44733	1.53211	0.133526	0.593306	-4.92148	-0.448932	-2.33597	-6.82126	4.31676e-05	0.0252017	2.49619	NA	NA
chr2	64081788	-	cg11893820	NA	NA		OpenSea	UGP2;UGP2	NM_001001521;NM_006759	5'UTR;Body				TRUE							-0.51124	-1.47129	-8.03441	8.20589e-10	7.55291e-07	12.3426	-0.462754	-1.4518	-5.73035	5.56145e-06	0.00637761	4.02077	-0.168739	-1.47129	-2.59649	0.013192	0.257356	-3.02984	-0.673298	-1.52148	-5.20324	0.000382091	0.0388696	0.47062	7360	UGP2
chr7	50253138	-	cg15824675	NA	NA		OpenSea					chr7:50253120-50253120									-0.418941	-2.28442	-8.03074	8.29914e-10	7.61209e-07	12.3318	-0.371693	-2.29794	-5.21714	2.08231e-05	0.00947797	2.81876	-0.050321	-2.28442	-0.944484	0.350708	0.78383	-5.59519	-0.619821	-2.22112	-9.02699	3.65788e-06	0.0213973	4.64485	NA	NA
chr11	10089331	-	cg22736513	NA	NA		OpenSea	SBF2	NM_030962	Body				TRUE							0.28478	1.32395	8.02779	8.37482e-10	7.65722e-07	12.3232	0.25654	1.30523	5.35402	1.4619e-05	0.00839743	3.1414	0.114325	1.32395	3.1555	0.00307484	0.139989	-1.76412	0.399726	1.355	6.02382	0.000120984	0.0302768	1.55031	81846	SBF2
chr9	6107092	+	cg26229325	rs340903	0.14422		OpenSea														-0.402152	-2.00848	-8.02397	8.4739e-10	7.72655e-07	12.312	-0.335282	-1.99987	-5.37952	1.36879e-05	0.00824201	3.20138	-0.101152	-2.00848	-1.97613	0.0552074	0.441364	-4.22756	-0.618507	-2.01347	-5.35061	0.000308634	0.0367474	0.672659	NA	NA
chr9	101559271	+	cg00259588	NA	NA	chr9:101558329-101559214	S_Shore	ANKS6	NM_173551	TSS1500					9:100598151-100599174	9:101557716-101559406	Promoter_Associated				-0.53491	-3.01339	-8.02333	8.49076e-10	7.72655e-07	12.3101	-0.444155	-3.05392	-5.82135	4.40957e-06	0.00608092	4.2314	0.00269781	-3.01339	0.0396212	0.968596	0.994487	-6.02031	-0.727467	-2.88351	-5.40116	0.00028704	0.0360225	0.741151	203286	ANKS6
chr9	99408794	-	cg16275569	NA	NA		OpenSea	AAED1	NM_153698	Body		chr9:99408748-99408748		TRUE							-0.496287	-2.99	-8.02307	8.49743e-10	7.72655e-07	12.3093	-0.351066	-3.00192	-5.1796	2.29479e-05	0.00983239	2.73008	-0.0651023	-2.99	-1.0305	0.309092	0.757956	-5.51522	-0.748616	-2.93489	-6.03212	0.000119641	0.0301127	1.56068	195827	AAED1
chr2	44958986	-	cg22063265	rs1437746	0.03219		OpenSea	CAMKMT	NM_024766	Body											0.408235	1.66691	8.02287	8.50287e-10	7.72655e-07	12.3087	0.360685	1.68795	4.77615	6.54242e-05	0.0143352	1.7727	0.0247881	1.66691	0.476986	0.63602	0.909471	-5.91148	0.59202	1.63794	9.29549	2.79878e-06	0.0213973	4.86576	79823	CAMKMT
chr3	64065295	-	cg04397876	NA	NA		OpenSea	LINC00994;PRICKLE2-AS1	NR_033978;NR_045697	Body;Body											0.191766	1.5093	8.02248	8.51289e-10	7.72655e-07	12.3076	0.178353	1.51077	5.36582	1.41806e-05	0.00836342	3.16915	0.0312118	1.5093	1.2785	0.208591	0.679607	-5.24828	0.263961	1.48867	4.19654	0.0017846	0.0611618	-1.0027	100287879, 100652759	LINC00994, PRICKLE2-AS1
chr9	130645053	-	cg23873281	NA	NA		OpenSea														-0.395139	-1.93074	-8.02052	8.56463e-10	7.73365e-07	12.3018	-0.333135	-1.91768	-4.31811	0.000215266	0.0230221	0.683167	-0.127713	-1.93074	-2.53822	0.015225	0.272176	-3.15239	-0.580273	-1.94324	-6.24544	9.01014e-05	0.0282033	1.82317	NA	NA
chr21	30677172	-	cg22076474	NA	NA		OpenSea	BACH1;BACH1;BACH1	NM_206866;NR_027655;NM_001186	5'UTR;TSS1500;5'UTR									TRUE		-0.441416	-1.32471	-8.02031	8.57008e-10	7.73365e-07	12.3012	-0.379357	-1.31883	-5.59255	7.91346e-06	0.00710132	3.70024	-0.120567	-1.32471	-2.14492	0.0382124	0.38614	-3.92625	-0.635071	-1.31295	-4.79265	0.000704104	0.0454985	-0.111032	571	BACH1
chr1	22164880	-	cg02593918	NA	NA		OpenSea	HSPG2;HSPG2	NM_005529;NM_001291860	Body;Body											0.289703	1.06345	8.0201	8.57561e-10	7.73365e-07	12.3006	0.263938	1.07435	5.45999	1.11249e-05	0.00769299	3.39025	0.030925	1.06345	0.838261	0.406966	0.814677	-5.68475	0.380501	1.03919	7.11109	3.02751e-05	0.0247062	2.81601	3339	HSPG2
chr10	30865963	+	cg12086468	NA	NA		OpenSea														0.291234	1.31024	8.01909	8.60244e-10	7.73365e-07	12.2976	0.21424	1.30355	5.48947	1.03122e-05	0.00756379	3.45932	0.0759003	1.31024	2.0463	0.0474752	0.419073	-4.10468	0.498759	1.2749	8.24825	8.25371e-06	0.0223155	3.95756	NA	NA
chr3	33700962	-	cg21424270	NA	NA		OpenSea	CLASP2;CLASP2	NM_001207044;NM_015097	TSS200;Body				TRUE							-0.590022	-2.08342	-8.01827	8.624e-10	7.73365e-07	12.2952	-0.46445	-2.07164	-5.42097	1.2301e-05	0.0079338	3.29872	-0.160557	-2.08342	-2.13641	0.0389439	0.389028	-3.94191	-0.917746	-2.11507	-6.98035	3.54847e-05	0.0250869	2.67327	23122	CLASP2
chr8	41862894	+	cg02913714	NA	NA		OpenSea	KAT6A;KAT6A	NM_006766;NM_001305878	Body;Body											-0.429004	-2.2531	-8.01805	8.62993e-10	7.73365e-07	12.2946	-0.41767	-2.25241	-5.28589	1.74311e-05	0.00896915	2.98098	-0.0980173	-2.2531	-1.79371	0.0805756	0.502758	-4.53057	-0.461871	-2.23176	-5.69737	0.000189029	0.0332366	1.13398	7994	KAT6A
chr17	34458957	-	cg05859325	rs2158114	0.001425		OpenSea									17:34458907-34459056	Unclassified_Cell_type_specific				-0.444292	-2.08155	-8.01796	8.63231e-10	7.73365e-07	12.2943	-0.341526	-2.06882	-3.77355	0.000876083	0.0423012	-0.598366	-0.14451	-2.08155	-2.55349	0.0146662	0.268312	-3.12046	-0.670906	-2.09482	-6.65644	5.30592e-05	0.0259966	2.30875	NA	NA
chr1	159928680	-	cg27198652	NA	NA		OpenSea														0.381614	1.44407	8.01719	8.65282e-10	7.73365e-07	12.292	0.269937	1.45382	3.61002	0.00132768	0.0512419	-0.976511	0.0533724	1.44407	1.09789	0.278952	0.737463	-5.44798	0.667134	1.41694	7.42534	2.08403e-05	0.0240801	3.14906	NA	NA
chr19	36203832	-	cg08539991	NA	NA	chr19:36207084-36209691	N_Shelf	ZBTB32;ZBTB32	NM_014383;NM_014383	5'UTR;1stExon						19:36203724-36204028	Unclassified_Cell_type_specific	TRUE	TRUE		0.279013	0.608581	8.01713	8.65453e-10	7.73365e-07	12.2918	0.236943	0.608601	5.01278	3.53689e-05	0.0115716	2.335	0.0617885	0.608581	1.73838	0.0899934	0.521669	-4.61763	0.444743	0.583297	4.02774	0.00234283	0.0673118	-1.26455	27033	ZBTB32
chr11	32416490	-	cg04721710	NA	NA		OpenSea	WT1;WT1;WT1;WT1;WT1	NM_001198552;NM_001198551;NM_024424;NM_024426;NM_000378	Body;Body;Body;Body;Body											0.240291	1.04241	8.01659	8.66883e-10	7.73365e-07	12.2903	0.190716	1.04427	4.05462	0.000425759	0.0308869	0.0597979	0.040543	1.04241	1.32437	0.193049	0.664457	-5.19311	0.366185	1.03137	5.78822	0.000166706	0.0322773	1.25159	7490	WT1
chr5	100113853	-	cg23266773	NA	NA		OpenSea					chr5:100113377-100113377		TRUE							-0.383723	-1.55671	-8.01629	8.67678e-10	7.73365e-07	12.2894	-0.339623	-1.54689	-4.6329	9.49727e-05	0.0164403	1.43177	-0.121772	-1.55671	-2.49084	0.0170853	0.284726	-3.25061	-0.533483	-1.5649	-4.76733	0.000731736	0.0460137	-0.147799	NA	NA
chr3	33701149	+	cg21553436	NA	NA		OpenSea	CLASP2;CLASP2	NM_001207044;NM_015097	TSS1500;Body				TRUE		3:33701030-33701341	Unclassified_Cell_type_specific				-0.372105	-2.07711	-8.01579	8.69019e-10	7.73489e-07	12.2879	-0.323019	-2.06357	-4.60448	0.000102261	0.016886	1.36412	-0.101047	-2.07711	-2.13131	0.0393879	0.390542	-3.95127	-0.532682	-2.07365	-6.82631	4.28975e-05	0.0251956	2.50188	23122	CLASP2
chr19	54604187	-	cg18447740	NA	NA	chr19:54605985-54606590	N_Shore	OSCAR;OSCAR;OSCAR;OSCAR	NM_206818;NM_133168;NM_130771;NM_133169	TSS200;TSS200;TSS200;TSS200									TRUE		-0.351532	-1.6192	-8.01551	8.69779e-10	7.73489e-07	12.2871	-0.304031	-1.61988	-4.62051	9.8085e-05	0.0166209	1.40227	-0.084252	-1.6192	-1.881	0.067414	0.473477	-4.38858	-0.508536	-1.61738	-4.59032	0.000960091	0.0497924	-0.407623	126014	OSCAR
chr6	209712	+	cg03910874	NA	NA		OpenSea								6:154675-154810	6:209656-210194	Unclassified		TRUE		0.320971	0.359793	8.01364	8.74796e-10	7.75329e-07	12.2816	0.239268	0.355562	3.58789	0.0014041	0.0527252	-1.02734	0.0952147	0.359793	2.32761	0.0251857	0.330291	-3.57876	0.492862	0.353467	5.61551	0.000211899	0.0338693	1.02686	NA	NA
chr1	192845391	-	cg21974845	NA	NA		OpenSea														0.331282	1.87996	8.0106	8.83038e-10	7.80879e-07	12.2727	0.274928	1.92235	4.06976	0.000409437	0.0304569	0.0955003	-0.0404866	1.87996	-0.958565	0.343653	0.779632	-5.58255	0.468868	1.77626	5.6031	0.000215618	0.0340027	1.01052	NA	NA
chr17	79197892	+	cg06836762	NA	NA	chr17:79196345-79197419	S_Shore	CEP131;CEP131	NM_014984;NM_001009811	TSS1500;TSS1500											-0.432568	-2.272	-8.00748	8.91571e-10	7.86661e-07	12.2635	-0.367899	-2.29792	-4.8084	6.01599e-05	0.0138953	1.84942	-0.0284961	-2.272	-0.516499	0.608408	0.900103	-5.89264	-0.63722	-2.23117	-6.62504	5.52078e-05	0.0261159	2.27257	22994	CEP131
chr11	47417205	+	cg21929970	NA	NA	chr11:47416357-47416598	S_Shore									11:47415567-47417209	Promoter_Associated				-0.325256	-1.5883	-8.00666	8.93815e-10	7.8776e-07	12.2611	-0.273551	-1.5933	-4.63579	9.4261e-05	0.016428	1.43865	-0.0560249	-1.5883	-1.35036	0.184645	0.655581	-5.16108	-0.471977	-1.55918	-8.1057	9.64088e-06	0.0223155	3.82382	NA	NA
chr1	19642293	-	cg25210609	rs2073099	0.077576	chr1:19638207-19639309	S_Shelf	PQLC2;PQLC2;PQLC2	NM_001040126;NM_001040125;NM_017765	5'UTR;5'UTR;5'UTR						1:19642114-19642350	Unclassified_Cell_type_specific		TRUE		-0.391185	-1.65375	-8.00426	9.00471e-10	7.91185e-07	12.254	-0.366338	-1.66272	-5.28336	1.75456e-05	0.00899873	2.975	-0.0658962	-1.65375	-1.32021	0.194423	0.665916	-5.1982	-0.544707	-1.61311	-4.64796	0.000878394	0.0487385	-0.322476	54896	PQLC2
chr9	140524817	+	cg01627758	NA	NA		OpenSea	EHMT1;EHMT1	NM_001145527;NM_024757	Body;Body				TRUE							-0.325665	-1.28648	-8.00417	9.00711e-10	7.91185e-07	12.2538	-0.309644	-1.28677	-5.09345	2.86886e-05	0.0107118	2.52623	-0.0814879	-1.28648	-1.96101	0.0570092	0.446377	-4.25358	-0.465211	-1.26685	-4.46863	0.00116015	0.0530295	-0.589052	79813	EHMT1
chr18	6511712	+	cg15839798	NA	NA		OpenSea	LINC01387	NR_120518	Body											0.299962	0.869629	7.99788	9.18354e-10	8.04405e-07	12.2353	0.327219	0.868949	7.12575	1.73685e-07	0.00303604	7.13687	0.0511374	0.869629	1.33503	0.189569	0.660931	-5.18005	0.297387	0.853432	3.85883	0.00308736	0.0747788	-1.53023	100130480	LINC01387
chr2	66782831	-	cg24421216	NA	NA		OpenSea	MEIS1	NM_002398	Body				TRUE					TRUE		-0.444557	-2.75799	-7.9975	9.19415e-10	8.04405e-07	12.2342	-0.357111	-2.80734	-5.43497	1.18652e-05	0.00785795	3.33157	0.0366967	-2.75799	0.646392	0.521792	0.867269	-5.82033	-0.629914	-2.66286	-7.0258	3.35715e-05	0.0250869	2.72317	4211	MEIS1
chr4	71836756	-	cg02622874	NA	NA		OpenSea	MOB1B;MOB1B;MOB1B	NM_001244767;NM_173468;NM_001244766	Body;Body;Body											-0.441783	-2.22246	-7.99716	9.20397e-10	8.04405e-07	12.2331	-0.349679	-2.25172	-4.70624	7.84747e-05	0.0153938	1.60633	-0.00349015	-2.22246	-0.0618604	0.950988	0.990949	-6.01922	-0.636141	-2.15912	-7.9287	1.17259e-05	0.0225593	3.65416	92597	MOB1B
chr15	101057936	-	cg20139501	NA	NA		OpenSea	CERS3;CERS3;CERS3;CERS3	NM_001290342;NM_178842;NM_001290343;NM_001290341	5'UTR;5'UTR;5'UTR;5'UTR											-0.634024	-1.10323	-7.99591	9.23954e-10	8.04405e-07	12.2295	-0.559616	-1.05503	-4.64138	9.29009e-05	0.0163495	1.45194	-0.292803	-1.10323	-3.6156	0.000843897	0.0756052	-0.619681	-0.739846	-1.22444	-6.057	0.000115712	0.0299305	1.59167	204219	CERS3
chr1	180881086	+	cg01022200	NA	NA	chr1:180881316-180882592	N_Shore	KIAA1614	NM_020950	TSS1500					1:179147697-179149215	1:180880963-180881208	Unclassified_Cell_type_specific		TRUE		-0.369482	-2.04968	-7.99574	9.24431e-10	8.04405e-07	12.229	-0.335193	-2.04968	-5.15989	2.41499e-05	0.0100339	2.68348	-0.0958318	-2.04968	-2.03057	0.049121	0.424019	-4.13252	-0.472658	-2.0327	-4.39316	0.00130602	0.0552001	-0.702703	57710	KIAA1614
chr1	54821853	-	cg09890699	NA	NA	chr1:54821990-54822333	N_Shore	SSBP3;SSBP3;SSBP3	NM_001009955;NM_018070;NM_145716	Body;Body;Body									TRUE		-0.345923	-2.04662	-7.99555	9.24977e-10	8.04405e-07	12.2284	-0.296318	-2.07022	-4.37056	0.000187862	0.0217627	0.807716	-0.00832073	-2.04662	-0.18831	0.851605	0.969427	-6.00395	-0.473199	-1.94202	-6.4277	7.10534e-05	0.0271661	2.04174	23648	SSBP3
chr11	68096138	-	cg24051242	NA	NA		OpenSea	LRP5	NM_002335	Body					11:67852551-67852834	11:68095959-68096232	Unclassified_Cell_type_specific		TRUE		-0.380785	-1.93902	-7.99451	9.27938e-10	8.04405e-07	12.2254	-0.311722	-1.93705	-5.00431	3.61548e-05	0.0116145	2.31492	-0.0706099	-1.93902	-1.45151	0.154594	0.621368	-5.03107	-0.599616	-1.93473	-5.87415	0.00014818	0.0316039	1.36159	4041	LRP5
chr18	28622593	-	cg15439862	NA	NA	chr18:28621489-28623117	Island	DSC3;DSC3	NM_024423;NM_001941	1stExon;1stExon			DMR		18:26875488-26877115	18:28622592-28622708	Unclassified	TRUE	TRUE		-0.380953	-1.90011	-7.99418	9.28891e-10	8.04405e-07	12.2244	-0.322509	-1.94382	-4.96231	4.03224e-05	0.0120758	2.21521	0.0591741	-1.90011	1.21584	0.231317	0.700283	-5.32074	-0.549717	-1.79127	-7.92239	1.18087e-05	0.0225593	3.64804	1825	DSC3
chr6	39846226	+	cg13892383	NA	NA		OpenSea	DAAM2;DAAM2	NM_015345;NM_001201427	Body;Body											0.218541	1.41163	7.99378	9.30038e-10	8.04405e-07	12.2232	0.154624	1.40344	3.62237	0.0012868	0.0505292	-0.948093	0.0622816	1.41163	2.2306	0.0315005	0.358926	-3.76596	0.395248	1.40224	6.74602	4.7411e-05	0.0253521	2.41113	23500	DAAM2
chr3	46335416	-	cg18502743	NA	NA		OpenSea														0.318993	0.626504	7.99238	9.34054e-10	8.06111e-07	12.2191	0.188411	0.629335	4.77191	6.61494e-05	0.0144084	1.76262	0.0563343	0.626504	1.38201	0.174794	0.645025	-5.12131	0.611496	0.603765	5.6878	0.00019156	0.0332366	1.12152	NA	NA
chr17	72988125	-	cg21415304	NA	NA	chr17:72983621-72984591	S_Shelf	CDR2L	NM_014603	Body											0.223916	0.743461	7.99132	9.37118e-10	8.06856e-07	12.216	0.19979	0.728724	5.41289	1.25595e-05	0.00802188	3.27977	0.0799102	0.743461	2.7924	0.00804762	0.211381	-2.60409	0.333735	0.739534	5.28128	0.00034111	0.0378111	0.578061	30850	CDR2L
chr6	7042118	-	cg12885183	NA	NA		OpenSea							TRUE							-0.337836	-2.05245	-7.99007	9.40733e-10	8.06856e-07	12.2123	-0.272213	-2.03618	-5.01209	3.54323e-05	0.0115827	2.33336	-0.103354	-2.05245	-2.39339	0.0215767	0.311171	-3.44846	-0.497473	-2.06244	-6.44451	6.95288e-05	0.0271363	2.06164	NA	NA
chr11	125365478	-	cg17071639	NA	NA	chr11:125365137-125366319	Island	FEZ1;FEZ1	NM_005103;NM_022549	5'UTR;5'UTR			DMR		11:124869857-124871500	11:125364549-125366440	Unclassified		TRUE		-0.586455	-2.47012	-7.99004	9.40827e-10	8.06856e-07	12.2122	-0.538581	-2.5049	-5.46756	1.09102e-05	0.00764976	3.408	-0.00389229	-2.47012	-0.0519233	0.958854	0.992719	-6.01977	-0.797637	-2.38802	-8.16956	8.99047e-06	0.0223155	3.88405	9638	FEZ1
chr12	29360159	-	cg13255846	NA	NA		OpenSea	FAR2	NM_001271783	5'UTR		chr12:29360104-29360104									-0.39185	-1.54439	-7.98996	9.41054e-10	8.06856e-07	12.212	-0.343645	-1.53784	-5.36857	1.40802e-05	0.00834449	3.17562	-0.115664	-1.54439	-2.30923	0.0262871	0.335625	-3.61469	-0.581164	-1.5397	-4.76951	0.000729308	0.0459673	-0.144624	55711	FAR2
chr18	3722551	+	cg24295229	NA	NA		OpenSea	DLGAP1;DLGAP1;DLGAP1;DLGAP1;DLGAP1;DLGAP1;DLGAP1;DLGAP1;DLGAP1	NM_001003809;NM_001242766;NM_001308390;NM_001242764;NM_001242763;NM_001242762;NM_004746;NM_001242765;NM_001242761	Body;Body;Body;Body;Body;Body;Body;Body;Body				TRUE							-0.465559	-1.42291	-7.9895	9.4239e-10	8.07124e-07	12.2106	-0.405985	-1.4024	-5.20243	2.16309e-05	0.00963985	2.78403	-0.168685	-1.42291	-2.83442	0.00722102	0.201546	-2.51014	-0.679533	-1.43873	-4.58937	0.000961497	0.0498201	-0.409025	9229	DLGAP1
chr4	155662217	+	cg22398226	NA	NA	chr4:155663809-155664315	N_Shore						RDMR						TRUE		0.469334	1.09578	7.98693	9.49881e-10	8.10021e-07	12.2031	0.564253	1.04448	6.25344	1.48008e-06	0.00460056	5.21882	0.237179	1.09578	3.95199	0.000314204	0.045728	0.26231	0.36071	1.16864	3.3415	0.00733436	0.108278	-2.36248	NA	NA
chr6	134757763	+	cg20427318	rs61283207	0.078611		OpenSea							TRUE		6:134757736-134757994	Unclassified		TRUE		0.428351	1.77481	7.98546	9.54192e-10	8.12819e-07	12.1988	0.35643	1.8031	5.07608	3.00108e-05	0.0108391	2.48507	0.0182043	1.77481	0.33229	0.741441	0.941514	-5.9678	0.672709	1.70715	6.8958	3.9365e-05	0.0250869	2.57963	NA	NA
chr17	7461456	-	cg01011453	NA	NA	chr17:7464666-7465823	N_Shelf	TNFSF13;TNFSF13;TNFSF13;TNFSF13;TNFSF13;TNFSF13;TNFSF13;TNFSF12-TNFSF13	NM_001198624;NM_001198623;NM_003808;NM_172088;NM_172087;NM_001198622;NR_073490;NM_172089	TSS200;TSS200;TSS200;TSS200;TSS200;TSS200;TSS200;Body						17:7461366-7461673	Promoter_Associated_Cell_type_specific				-0.261325	-2.55541	-7.98467	9.56531e-10	8.13932e-07	12.1964	-0.206941	-2.56464	-4.15619	0.000327488	0.0276075	0.299553	-0.0267292	-2.55541	-0.799658	0.428728	0.82583	-5.71476	-0.423455	-2.50099	-6.53861	6.16214e-05	0.0268312	2.17221	8741, 407977	TNFSF13, TNFSF12-TNFSF13
chr12	122429384	-	cg02982740	NA	NA		OpenSea	WDR66	NM_144668	Body											0.252393	0.806857	7.9835	9.59982e-10	8.15135e-07	12.193	0.210017	0.814436	4.69616	8.05586e-05	0.0154941	1.58235	0.0322105	0.806857	0.997598	0.324593	0.768056	-5.54659	0.389429	0.752986	6.03456	0.00011925	0.0300724	1.56372	144406	WDR66
chr1	19407897	+	cg02862467	NA	NA		OpenSea	UBR4	NM_020765	Body				TRUE					TRUE		-0.47234	-1.24363	-7.98349	9.60011e-10	8.15135e-07	12.193	-0.437675	-1.2164	-4.4912	0.000137305	0.0191422	1.09452	-0.193439	-1.24363	-3.20129	0.0027129	0.132307	-1.65393	-0.622489	-1.27565	-4.7954	0.00070118	0.0454389	-0.107058	23352	UBR4
chr2	239755896	-	cg13518883	rs74951949	0.013455	chr2:239755096-239758310	Island	TWIST2;TWIST2	NM_001271893;NM_057179	TSS1500;TSS1500		chr2:239755854-239755854	DMR		2:239419846-239420928						-0.69837	-1.96745	-7.98213	9.6404e-10	8.16463e-07	12.189	-0.60901	-1.91468	-3.89823	0.0006367	0.0368205	-0.307494	-0.259336	-1.96745	-2.90228	0.00605136	0.187336	-2.35655	-0.918631	-2.04813	-6.9971	3.47661e-05	0.0250869	2.6917	117581	TWIST2
chr17	34129021	-	cg13207490	NA	NA		OpenSea														-0.335351	-2.24716	-7.98186	9.64841e-10	8.16463e-07	12.1882	-0.324653	-2.24056	-5.94755	3.19994e-06	0.00555454	4.52202	-0.0927297	-2.24716	-2.16106	0.0368594	0.381192	-3.89644	-0.423302	-2.22785	-6.38229	7.53539e-05	0.0271661	1.98777	NA	NA
chr8	96193941	+	cg10810999	rs6982829	0.143479		OpenSea					chr8:96193707-96193707									-0.323018	-2.1791	-7.98151	9.65892e-10	8.16463e-07	12.1871	-0.241168	-2.18699	-4.15116	0.000331782	0.0277852	0.287648	-0.0440803	-2.1791	-1.06646	0.292739	0.7471	-5.47984	-0.489997	-2.14704	-7.1557	2.86919e-05	0.0246161	2.86415	NA	NA
chr12	53448399	-	cg25958857	NA	NA	chr12:53448008-53448406	Island	TENC1;TENC1;TENC1	NM_198316;NM_170754;NM_015319	Body;Body;Body					12:51734338-51734673	12:53446992-53448572	Promoter_Associated		TRUE		-0.611512	-3.42393	-7.98127	9.66616e-10	8.16463e-07	12.1864	-0.545932	-3.44214	-5.35716	1.45007e-05	0.00839743	3.1488	-0.0609107	-3.42393	-0.778401	0.441006	0.832046	-5.7307	-0.790934	-3.4007	-6.22372	9.27147e-05	0.0284015	1.79678	23371	TENC1
chr5	137675076	+	cg04198187	NA	NA	chr5:137673380-137674328	S_Shore	FAM53C;FAM53C;CDC25C	NM_001135647;NM_016605;NM_001287583	5'UTR;5'UTR;TSS1500											-0.339777	-1.88271	-7.98122	9.6675e-10	8.16463e-07	12.1863	-0.3163	-1.87875	-5.63334	7.12797e-06	0.00688365	3.79529	-0.0944138	-1.88271	-2.17147	0.0360091	0.377739	-3.87711	-0.449272	-1.87827	-4.72269	0.00078328	0.0470138	-0.212854	51307, 995	FAM53C, CDC25C
chr2	60562918	-	cg13914612	NA	NA		OpenSea														-0.368623	-1.8896	-7.98014	9.69982e-10	8.17692e-07	12.1831	-0.334532	-1.89868	-5.38583	1.34672e-05	0.00823716	3.21619	-0.0764608	-1.8896	-1.62072	0.113094	0.563562	-4.79501	-0.589148	-1.84005	-4.69053	0.000822799	0.0476739	-0.259921	NA	NA
chr15	75527224	-	cg25046772	NA	NA		OpenSea												TRUE		0.21095	0.523892	7.976	9.8245e-10	8.26184e-07	12.1709	0.212023	0.519052	5.68592	6.23036e-06	0.00651192	3.91761	0.0510478	0.523892	1.88985	0.0661894	0.470449	-4.37389	0.255833	0.513584	4.4835	0.0011335	0.052676	-0.566759	NA	NA
chr10	77221564	+	cg01424263	NA	NA		OpenSea							TRUE					TRUE		0.285993	1.51197	7.97065	9.98806e-10	8.3761e-07	12.1552	0.27267	1.52949	6.85142	3.37454e-07	0.00324046	6.5455	0.0201164	1.51197	0.548948	0.586154	0.891887	-5.87607	0.375385	1.45479	3.24871	0.00858877	0.11624	-2.51391	NA	NA
chr3	51602121	+	cg20133901	NA	NA		OpenSea	RAD54L2	NM_015106	5'UTR				TRUE					TRUE		-0.366259	-1.63748	-7.97043	9.9948e-10	8.3761e-07	12.1545	-0.302178	-1.62605	-4.93392	4.34088e-05	0.0123213	2.1478	-0.123786	-1.63748	-2.63759	0.011911	0.247616	-2.94223	-0.544512	-1.65923	-4.36135	0.0013732	0.0560508	-0.750862	23132	RAD54L2
chr12	63544945	-	cg13631391	NA	NA	chr12:63543636-63544967	Island	AVPR1A;AVPR1A	NM_000706;NM_000706	1stExon;5'UTR	high-CpG:61830992-61831252		CDMR	TRUE	12:61829969-61831712						-0.52579	-2.92763	-7.96851	1.00543e-09	8.39365e-07	12.1489	-0.460783	-2.9747	-5.70145	5.98775e-06	0.0065021	3.95369	0.0221844	-2.92763	0.329197	0.743759	0.942056	-5.96879	-0.760998	-2.79064	-5.58046	0.000222581	0.0341659	0.980664	552	AVPR1A
chr8	37757546	-	cg23113022	NA	NA	chr8:37756454-37757339	S_Shore	RAB11FIP1;RAB11FIP1	NM_025151;NM_001002814	TSS1500;TSS1500											-0.36795	-1.69616	-7.96829	1.0061e-09	8.39365e-07	12.1482	-0.291369	-1.6841	-4.40052	0.000173796	0.0210294	0.878907	-0.125905	-1.69616	-2.6697	0.0109913	0.240665	-2.87317	-0.562289	-1.71645	-4.43231	0.00122808	0.0540667	-0.64364	80223	RAB11FIP1
chr20	62347673	+	cg25882090	NA	NA		OpenSea	ZGPAT;ZGPAT;ZGPAT;ZGPAT;ZGPAT	NM_181485;NM_001195654;NM_001195653;NM_032527;NM_001083113	Body;Body;Body;Body;Body											0.415327	1.8285	7.96778	1.0077e-09	8.39365e-07	12.1467	0.393997	1.8551	6.28338	1.37319e-06	0.00460056	5.2864	0.0125965	1.8285	0.236614	0.814189	0.960421	-5.99404	0.471164	1.74308	4.01363	0.00239712	0.067815	-1.2866	84619	ZGPAT
chr10	65388604	-	cg14419424	NA	NA	chr10:65389875-65390835	N_Shore					chr10:65388414-65388414	RDMR	TRUE		10:65388411-65390568	Promoter_Associated		TRUE		-0.495257	-2.21217	-7.96708	1.00989e-09	8.40301e-07	12.1447	-0.397135	-2.2472	-4.31126	0.000219125	0.0231885	0.666916	-0.000853925	-2.21217	-0.0134503	0.989337	0.998151	-6.02099	-0.78486	-2.11565	-7.04467	3.281e-05	0.0250573	2.74381	NA	NA
chr7	123365768	+	cg15455174	rs11770041	0.438469		OpenSea	WASL	NM_003941	Body				TRUE							-0.503191	-1.74935	-7.96544	1.01501e-09	8.41896e-07	12.1398	-0.384475	-1.78197	-4.29978	0.000225754	0.0234804	0.639662	-0.0162039	-1.74935	-0.251154	0.803007	0.957791	-5.99062	-0.740802	-1.71085	-8.16266	9.05833e-06	0.0223155	3.87757	8976	WASL
chr11	73692155	-	cg25429672	NA	NA	chr11:73693702-73694802	N_Shore	UCP2	NM_003355	5'UTR									TRUE		0.387781	0.587693	7.96411	1.01918e-09	8.43548e-07	12.1359	0.344161	0.590463	5.17475	2.32383e-05	0.00990267	2.71861	0.0915585	0.587693	1.84116	0.0731747	0.486606	-4.45408	0.564124	0.568474	4.63737	0.000892827	0.0488901	-0.338075	7351	UCP2
chr8	21541227	+	cg07882213	NA	NA		OpenSea														0.307478	0.655505	7.96378	1.02021e-09	8.43548e-07	12.135	0.250284	0.659813	5.85368	4.06132e-06	0.00595462	4.30601	0.0508054	0.655505	1.28842	0.205152	0.676318	-5.2365	0.458367	0.652317	4.57995	0.000975614	0.0500294	-0.422986	NA	NA
chr16	73238968	+	cg18870424	NA	NA		OpenSea														0.222736	0.787264	7.96051	1.03056e-09	8.49267e-07	12.1253	0.187811	0.801318	4.69717	8.03491e-05	0.0154941	1.58473	0.00702111	0.787264	0.245696	0.807199	0.95883	-5.99193	0.322187	0.749157	5.40126	0.000287	0.0360225	0.74128	NA	NA
chr18	44121822	+	cg01248932	NA	NA		OpenSea	LOXHD1;LOXHD1;LOXHD1	NM_001145472;NM_001308013;NM_144612	Body;Body;Body											0.348069	1.34934	7.96024	1.03143e-09	8.49267e-07	12.1245	0.390344	1.33613	5.74128	5.4085e-06	0.00637705	4.04609	0.104251	1.34934	2.33444	0.0247876	0.328158	-3.56536	0.349575	1.35603	4.15198	0.00191684	0.0627361	-1.07145	125336	LOXHD1
chr17	58231794	+	cg01934816	NA	NA	chr17:58228061-58228361	S_Shelf	CA4	NM_000717	Body											0.275735	1.17625	7.9594	1.03411e-09	8.50586e-07	12.122	0.269162	1.16271	5.18079	2.28773e-05	0.00982023	2.7329	0.0902881	1.17625	2.55189	0.014724	0.268737	-3.12382	0.340224	1.15736	6.29353	8.45925e-05	0.0279189	1.88135	762	CA4
chr15	90342804	+	cg03138318	NA	NA		OpenSea	ANPEP;ANPEP	NM_001150;NM_001150	ExonBnd;Body											0.205064	0.77941	7.95758	1.03994e-09	8.54489e-07	12.1167	0.1468	0.800203	3.75482	0.000918959	0.0431887	-0.641874	-0.0152357	0.77941	-0.578888	0.565976	0.884366	-5.85989	0.350153	0.714421	6.38317	7.52683e-05	0.0271661	1.98882	290	ANPEP
chr9	139129949	-	cg12691902	NA	NA	chr9:139128416-139128652	S_Shore	QSOX2	NM_181701	Body											-0.295873	-1.5694	-7.95479	1.04892e-09	8.60969e-07	12.1085	-0.248239	-1.58011	-4.69605	8.05831e-05	0.0154941	1.58207	-0.0417626	-1.5694	-1.09939	0.278302	0.737045	-5.44643	-0.436523	-1.55189	-5.43904	0.000271922	0.0357071	0.792189	169714	QSOX2
chr17	72732722	+	cg10755085	NA	NA	chr17:72732848-72733545	N_Shore	RAB37;RAB37;RAB37;RAB37	NM_001163989;NM_001163990;NM_175738;NM_001006638	TSS1500;TSS1500;Body;TSS1500				TRUE	17:70244317-70245474				TRUE		-0.318655	-2.0251	-7.95431	1.05047e-09	8.61344e-07	12.1071	-0.277111	-2.04756	-5.27557	1.79023e-05	0.00902905	2.95665	-0.00178989	-2.0251	-0.0437474	0.965328	0.993942	-6.02015	-0.484556	-1.97578	-4.76574	0.000733513	0.0460274	-0.150116	326624	RAB37
chr11	57529614	+	cg09878888	NA	NA		OpenSea	CTNND1;CTNND1;CTNND1;CTNND1;CTNND1;CTNND1;CTNND1;CTNND1;CTNND1;CTNND1;CTNND1;CTNND1;CTNND1	NM_001085459;NM_001085467;NM_001085462;NM_001331;NM_001085460;NM_001085463;NM_001085468;NM_001085464;NM_001085465;NM_001085469;NM_001085458;NM_001085466;NM_001085461	5'UTR;5'UTR;5'UTR;5'UTR;5'UTR;5'UTR;5'UTR;5'UTR;5'UTR;5'UTR;5'UTR;5'UTR;5'UTR	low-CpG:57285840-57286264								TRUE		-0.44033	-1.91173	-7.95252	1.05631e-09	8.65237e-07	12.1018	-0.409056	-1.92235	-5.61746	7.424e-06	0.00698974	3.7583	-0.0679202	-1.91173	-1.20107	0.236931	0.70522	-5.33734	-0.629255	-1.86764	-4.54885	0.00102382	0.0508478	-0.469198	1500	CTNND1
chr11	118753476	+	cg01257799	NA	NA		OpenSea	CXCR5	NM_001716	TSS1500									TRUE		-0.352462	-2.69603	-7.95173	1.05887e-09	8.66432e-07	12.0995	-0.313452	-2.7034	-5.33249	1.54541e-05	0.00852978	3.09075	-0.0679181	-2.69603	-1.5003	0.141549	0.60466	-4.96536	-0.473359	-2.65768	-5.35512	0.000306636	0.0366978	0.678796	643	CXCR5
chr2	28873060	-	cg13156207	NA	NA		OpenSea							TRUE					TRUE		0.403093	1.38564	7.95123	1.06051e-09	8.66878e-07	12.098	0.306984	1.42431	4.38872	0.000179206	0.0212852	0.850864	-0.0164288	1.38564	-0.317306	0.752696	0.944701	-5.97249	0.653704	1.2859	6.17788	9.85024e-05	0.0287545	1.74082	NA	NA
chr2	197583934	+	cg09358112	NA	NA		OpenSea	CCDC150	NM_001080539	Body				TRUE		2:197583551-197584101	Unclassified_Cell_type_specific				-0.34065	-1.96799	-7.94941	1.0665e-09	8.69965e-07	12.0926	-0.26934	-1.95252	-4.18545	0.000303612	0.0266705	0.368744	-0.119658	-1.96799	-2.73409	0.00934092	0.225171	-2.73295	-0.557156	-1.97887	-6.16645	0.000100006	0.0288405	1.72681	284992	CCDC150
chr10	77142527	-	cg15284082	NA	NA		OpenSea							TRUE					TRUE		0.333902	1.40949	7.94876	1.06863e-09	8.70802e-07	12.0907	0.288198	1.44121	5.15635	2.43726e-05	0.0100656	2.6751	-0.016864	1.40949	-0.393082	0.696388	0.92882	-5.94657	0.477109	1.3526	5.68133	0.000193291	0.0332366	1.11308	NA	NA
chr21	16434067	-	cg07543138	NA	NA	chr21:16436496-16437864	N_Shelf	NRIP1	NM_003489	5'UTR									TRUE		-0.487788	-1.95174	-7.94714	1.07401e-09	8.73384e-07	12.0859	-0.363368	-1.95626	-4.25671	0.000252433	0.0246863	0.537516	-0.0977327	-1.95174	-1.55906	0.12702	0.584116	-4.88368	-0.743322	-1.91398	-7.67656	1.55866e-05	0.0229072	3.40541	8204	NRIP1
chr3	194261448	-	cg21453661	rs73890116	0.012797		OpenSea					chr3:194261428-194261428									-0.316374	-2.13414	-7.94457	1.08255e-09	8.79072e-07	12.0784	-0.272968	-2.12066	-4.6097	0.000100882	0.0168025	1.37654	-0.106021	-2.13414	-2.60677	0.01286	0.254865	-3.008	-0.4405	-2.13338	-6.57099	5.9129e-05	0.0266065	2.20994	NA	NA
chr8	103803399	+	cg08977866	NA	NA		OpenSea					chr8:103803215-103803215									-0.361512	-1.56181	-7.94437	1.08323e-09	8.79072e-07	12.0778	-0.316141	-1.56193	-5.36483	1.42165e-05	0.00836342	3.16684	-0.0820377	-1.56181	-1.7652	0.08532	0.512343	-4.57572	-0.526312	-1.54999	-4.74598	0.000755921	0.0465217	-0.17887	NA	NA
chr3	4778321	-	cg09046468	NA	NA		OpenSea	ITPR1;ITPR1;ITPR1	NM_001099952;NM_001168272;NM_002222	Body;Body;Body											-0.368994	-2.02818	-7.94196	1.09131e-09	8.83552e-07	12.0707	-0.354709	-2.03929	-5.03806	3.31225e-05	0.0112925	2.39495	-0.052834	-2.02818	-1.11343	0.272303	0.732704	-5.4319	-0.508599	-1.95171	-4.83251	0.000662838	0.0447601	-0.0533747	3708	ITPR1
chr3	182982918	-	cg18881768	NA	NA		OpenSea	MCF2L2;B3GNT5	NM_015078;NM_032047	Body;5'UTR				TRUE							-0.39617	-1.69837	-7.94107	1.09431e-09	8.83552e-07	12.0681	-0.329937	-1.6754	-5.92425	3.39469e-06	0.00570947	4.46851	-0.155982	-1.69837	-3.06136	0.0039673	0.156162	-1.98779	-0.626826	-1.73567	-4.31554	0.00147642	0.0573357	-0.820478	23101, 84002	MCF2L2, B3GNT5
chr12	102576674	+	cg11533067	NA	NA		OpenSea	PARPBP	NM_017915	Body											-0.367505	-2.44167	-7.94099	1.09458e-09	8.83552e-07	12.0678	-0.297453	-2.45008	-4.28559	0.000234216	0.0238705	0.606007	-0.059805	-2.44167	-1.2653	0.213234	0.684231	-5.26382	-0.516289	-2.42659	-5.13543	0.000421978	0.0397217	0.376445	55010	PARPBP
chr20	44518824	+	cg19067730	rs3817731	0.409907	chr20:44518897-44520361	N_Shore	CTSA;NEURL2;CTSA;CTSA	NM_001167594;NM_080749;NM_001127695;NM_000308	TSS1500;Body;TSS1500;TSS1500						20:44518698-44519039	Promoter_Associated_Cell_type_specific	TRUE	TRUE		-0.326612	-2.10928	-7.93769	1.1058e-09	8.89153e-07	12.0581	-0.250645	-2.10483	-4.82556	5.75342e-05	0.0136844	1.89023	-0.0777103	-2.10928	-1.8492	0.07198	0.48391	-4.44096	-0.523263	-2.11107	-6.05659	0.000115776	0.0299305	1.59116	5476, 140825	CTSA, NEURL2
chr15	85359854	+	cg06271561	NA	NA	chr15:85360192-85360574	N_Shore	ALPK3	NM_020778	TSS200									TRUE		0.275242	0.92878	7.92946	1.1343e-09	9.08826e-07	12.0338	0.232722	0.93275	4.81991	5.83848e-05	0.0137598	1.87681	0.0462842	0.92878	1.30558	0.199306	0.670708	-5.21593	0.430916	0.898071	5.15495	0.000410058	0.0395132	0.403636	57538	ALPK3
chr15	68374619	+	cg05312163	NA	NA		OpenSea	PIAS1	NM_016166	Body											-0.414281	-1.95251	-7.92929	1.13487e-09	9.08826e-07	12.0334	-0.388227	-1.95796	-6.13415	1.99705e-06	0.00488145	4.94845	-0.0742469	-1.95251	-1.39143	0.171942	0.641778	-5.10931	-0.539772	-1.93562	-5.09033	0.000450949	0.0403804	0.313396	8554	PIAS1
chr14	65963559	+	cg12329614	NA	NA		OpenSea	FUT8;FUT8;FUT8;FUT8;FUT8	NM_178156;NM_178155;NM_004480;NR_038167;NR_038170	5'UTR;5'UTR;5'UTR;Body;Body											0.303416	1.46577	7.92782	1.14006e-09	9.1146e-07	12.029	0.261591	1.48759	4.59708	0.000104251	0.017015	1.34649	0.0106566	1.46577	0.272632	0.786567	0.953735	-5.9852	0.43267	1.40587	6.20994	9.4415e-05	0.028596	1.77999	2530	FUT8
chr19	18526342	-	cg01135380	NA	NA	chr19:18527651-18531118	N_Shore					chr19:18526337-18526337									-0.432869	-2.05993	-7.92685	1.14347e-09	9.1146e-07	12.0262	-0.42695	-2.08493	-5.74243	5.39261e-06	0.00636784	4.04876	-0.0238546	-2.05993	-0.42772	0.671196	0.921141	-5.9329	-0.51243	-2.00174	-5.62105	0.000210261	0.0338687	1.03414	NA	NA
chr6	45711008	+	cg06151364	NA	NA		OpenSea														-0.398231	-1.5803	-7.92664	1.1442e-09	9.1146e-07	12.0255	-0.383157	-1.57282	-6.18466	1.75883e-06	0.00475104	5.06315	-0.11757	-1.5803	-2.29136	0.0273987	0.340882	-3.64941	-0.524822	-1.57227	-4.04789	0.00226747	0.0665447	-1.23309	NA	NA
chr17	3819363	-	cg25031824	NA	NA		OpenSea	P2RX1	NM_002558	Body					17:3766045-3766239	17:3818859-3819375	Promoter_Associated		TRUE		-0.415394	-1.02585	-7.9265	1.14473e-09	9.1146e-07	12.0251	-0.350483	-1.02284	-5.58126	8.14599e-06	0.00710603	3.6739	-0.111518	-1.02585	-2.08358	0.0437656	0.40604	-4.03802	-0.603935	-1.00284	-4.62591	0.000908741	0.04903	-0.354988	5023	P2RX1
chr13	44734933	-	cg24131592	NA	NA		OpenSea	SMIM2	NM_024058	Body				TRUE							0.246195	0.684565	7.92613	1.14601e-09	9.1146e-07	12.024	0.227768	0.685922	5.87551	3.84201e-06	0.00591913	4.35634	0.0436656	0.684565	1.37646	0.17649	0.646862	-5.12834	0.329485	0.662205	4.09861	0.0020889	0.0645842	-1.15415	79024	SMIM2
chr11	76341483	-	cg01582724	rs76989537	0.010426		OpenSea														-0.278991	-1.87196	-7.92606	1.14625e-09	9.1146e-07	12.0238	-0.245063	-1.87848	-5.62419	7.29701e-06	0.00696842	3.77398	-0.0429663	-1.87196	-1.19519	0.239192	0.707095	-5.34388	-0.405287	-1.84641	-4.57716	0.000979839	0.0500938	-0.427125	NA	NA
chr2	27338538	-	cg21368063	NA	NA	chr2:27341567-27341923	N_Shelf	CGREF1;CGREF1;CGREF1	NM_001166240;NM_001166239;NM_006569	5'UTR;5'UTR;5'UTR									TRUE		0.254084	0.522144	7.92464	1.1513e-09	9.13629e-07	12.0196	0.241503	0.522262	5.12281	2.65859e-05	0.0103357	2.59574	0.0503023	0.522144	1.53615	0.132535	0.591932	-4.91586	0.336083	0.491795	5.13979	0.000419284	0.0396913	0.382523	10669	CGREF1
chr14	72050329	-	cg02414559	NA	NA		OpenSea	SIPA1L1;SIPA1L1	NM_015556;NM_001284245	5'UTR;5'UTR		chr14:72050156-72050156									-0.466072	-1.4874	-7.9233	1.15608e-09	9.16506e-07	12.0157	-0.410524	-1.47657	-4.82043	5.83065e-05	0.0137539	1.87804	-0.136774	-1.4874	-2.27667	0.0283441	0.345152	-3.67781	-0.662949	-1.50149	-6.0209	0.000121459	0.0303357	1.54667	26037	SIPA1L1
chr3	112165478	-	cg24606239	NA	NA		OpenSea					chr3:112165241-112165241									-0.545421	-1.33911	-7.92192	1.16101e-09	9.18566e-07	12.0116	-0.513945	-1.30176	-4.9844	3.80738e-05	0.0118146	2.26766	-0.246678	-1.33911	-3.5081	0.00114902	0.08759	-0.89407	-0.667589	-1.41846	-7.01315	3.40925e-05	0.0250869	2.70932	NA	NA
chr15	41309723	-	cg22972456	NA	NA		OpenSea	INO80;INO80	NR_104038;NM_017553	Body;Body				TRUE							-0.286212	-1.5661	-7.92118	1.16369e-09	9.18939e-07	12.0094	-0.285441	-1.58107	-5.98018	2.94595e-06	0.00551838	4.5969	-0.0313668	-1.5661	-0.849991	0.400492	0.811344	-5.67536	-0.347462	-1.51589	-3.52564	0.00537332	0.0941345	-2.06356	54617	INO80
chr8	131347294	-	cg09376835	NA	NA		OpenSea	ASAP1	NM_018482	Body				TRUE					TRUE		-0.389073	-1.36224	-7.92015	1.1674e-09	9.20846e-07	12.0064	-0.351976	-1.34425	-5.09989	2.82135e-05	0.0106578	2.54148	-0.149397	-1.36224	-2.97775	0.00495968	0.171829	-2.18309	-0.554144	-1.36763	-4.43645	0.00122013	0.0539636	-0.637409	50807	ASAP1
chr9	91625772	+	cg15989814	NA	NA		OpenSea	SHC3	NM_016848	3'UTR											0.262548	1.38345	7.91876	1.17241e-09	9.23875e-07	12.0023	0.2485	1.37024	5.6096	7.57504e-06	0.00700543	3.73998	0.0968184	1.38345	2.85924	0.00677074	0.196259	-2.45423	0.293893	1.39457	4.90281	0.000596186	0.0435053	0.0477074	53358	SHC3
chr21	38737243	-	cg15514380	NA	NA		OpenSea						RDMR						TRUE		-0.512607	-2.45743	-7.91663	1.18015e-09	9.25974e-07	11.996	-0.384466	-2.46214	-5.05589	3.1625e-05	0.0110852	2.43722	-0.0862497	-2.45743	-1.30424	0.199759	0.671095	-5.21755	-0.842803	-2.45349	-8.46798	6.52201e-06	0.0223155	4.15878	NA	NA
chr1	60140450	+	cg03448068	rs4512673	0.189453		OpenSea	FGGY;FGGY;FGGY;FGGY;FGGY	NM_018291;NM_001244714;NM_001113411;NM_001278224;NR_103473	Body;Body;Body;Body;Body		chr1:60140214-60140214									-0.424208	-1.67561	-7.91593	1.18272e-09	9.26448e-07	11.994	-0.364511	-1.66044	-4.92162	4.48187e-05	0.012503	2.11858	-0.144887	-1.67561	-2.64725	0.0116271	0.245455	-2.92152	-0.667497	-1.67591	-4.56756	0.000994532	0.0502824	-0.441384	55277	FGGY
chr17	8525165	-	cg20482145	NA	NA		OpenSea	MYH10	NM_005964	Body				TRUE					TRUE		0.237032	0.471882	7.9143	1.18869e-09	9.30206e-07	11.9891	0.212848	0.472325	5.14118	2.53499e-05	0.0101401	2.63921	0.0516798	0.471882	1.68954	0.0990544	0.539221	-4.69255	0.328317	0.456611	5.26762	0.000347933	0.0380352	0.55932	4628	MYH10
chr5	137675030	-	cg04728805	NA	NA	chr5:137673380-137674328	S_Shore	FAM53C;FAM53C;CDC25C	NM_001135647;NM_016605;NM_001287583	5'UTR;5'UTR;TSS1500											-0.49186	-2.24299	-7.91288	1.19392e-09	9.31522e-07	11.985	-0.46675	-2.24796	-6.81728	3.66762e-07	0.00324046	6.47113	-0.0972706	-2.24299	-1.53221	0.133502	0.593305	-4.92135	-0.590746	-2.2257	-5.11839	0.000432679	0.0399672	0.352674	51307, 995	FAM53C, CDC25C
chr11	67206263	+	cg23468927	NA	NA	chr11:67203319-67203662	S_Shelf	CORO1B;CORO1B;PTPRCAP	NM_001018070;NM_020441;NM_005608	Body;Body;TSS1500					11:66962774-66962919	11:67205850-67206525	Promoter_Associated		TRUE		0.307458	0.482276	7.91205	1.19701e-09	9.32087e-07	11.9825	0.292256	0.474942	5.11314	2.72609e-05	0.010464	2.57285	0.0969765	0.482276	2.4435	0.0191487	0.297378	-3.34744	0.379103	0.503479	5.00123	0.000514597	0.0418297	0.18787	57175, 5790	CORO1B, PTPRCAP
chr1	44889564	+	cg24766228	NA	NA		OpenSea	RNF220	NM_018150	Body											-0.363665	-2.62796	-7.90913	1.20784e-09	9.38668e-07	11.9739	-0.263572	-2.65112	-4.47126	0.00014461	0.0195391	1.04709	0.00710718	-2.62796	0.151345	0.88048	0.976046	-6.01001	-0.609657	-2.54199	-7.18745	2.76197e-05	0.0246161	2.89823	55182	RNF220
chr1	217794428	-	cg08282589	NA	NA		OpenSea	GPATCH2;GPATCH2	NM_001297754;NM_018040	Body;Body				TRUE							0.328733	1.08269	7.90815	1.21152e-09	9.40605e-07	11.971	0.256117	1.0923	3.76928	0.000885668	0.0425259	-0.608276	0.050836	1.08269	1.19742	0.238334	0.706376	-5.34141	0.565452	1.05164	5.24125	0.000361512	0.0382317	0.523072	55105	GPATCH2
chr12	50643418	-	cg03487367	NA	NA		OpenSea	LIMA1;LIMA1	NM_001113546;NM_016357	5'UTR;5'UTR											0.298042	1.44344	7.90742	1.21424e-09	9.41789e-07	11.9689	0.26671	1.46629	4.82179	5.81002e-05	0.013742	1.88128	0.000293249	1.44344	0.00761794	0.99396	0.998867	-6.02104	0.3879	1.38133	5.31818	0.000323394	0.0372948	0.628508	51474	LIMA1
chr17	55415959	-	cg12011642	NA	NA		OpenSea	MSI2;MSI2	NM_138962;NM_170721	Body;Body											-0.317851	-1.95896	-7.90676	1.21675e-09	9.42805e-07	11.9669	-0.261989	-1.97166	-4.39586	0.000175914	0.0211302	0.867824	-0.0351235	-1.95896	-0.85549	0.397479	0.809628	-5.67092	-0.486796	-1.90644	-6.27686	8.646e-05	0.0280197	1.86122	124540	MSI2
chr15	86087129	+	cg21706794	NA	NA		OpenSea	AKAP13;AKAP13	NM_007200;NM_006738	Body;Body				TRUE		15:86087115-86087192	Unclassified_Cell_type_specific				-0.370491	-1.84576	-7.90624	1.21868e-09	9.43376e-07	11.9654	-0.305349	-1.8468	-4.53951	0.000121094	0.0180738	1.20947	-0.0690568	-1.84576	-1.44292	0.156987	0.624392	-5.04244	-0.577411	-1.84493	-5.16839	0.000402059	0.0393136	0.422323	11214	AKAP13
chr10	112117365	-	cg21882416	NA	NA		OpenSea					chr10:112117126-112117126		TRUE		10:112115799-112117531	Promoter_Associated				0.344601	0.52732	7.90552	1.22143e-09	9.4413e-07	11.9632	0.244082	0.526877	4.79957	6.15573e-05	0.0139623	1.82842	0.0740217	0.52732	1.6627	0.104348	0.548785	-4.73295	0.573939	0.519314	4.89749	0.000600976	0.0436071	0.0400784	NA	NA
chr12	56414508	+	cg20054248	rs75143485	0.0101		OpenSea	IKZF4	NM_022465	TSS200									TRUE		-0.312807	-1.75246	-7.90535	1.22205e-09	9.4413e-07	11.9627	-0.283556	-1.78009	-5.11481	2.71427e-05	0.010439	2.57681	-0.000633838	-1.75246	-0.0156843	0.987566	0.997816	-6.02095	-0.493579	-1.66559	-4.61179	0.000928748	0.0493367	-0.375838	64375	IKZF4
chr13	48736138	+	cg20338956	NA	NA		OpenSea					chr13:48735940-48735940									-0.546469	-1.31701	-7.90181	1.2355e-09	9.53587e-07	11.9523	-0.494699	-1.31	-6.85095	3.37838e-07	0.00324046	6.54448	-0.154428	-1.31701	-2.1864	0.0348197	0.372854	-3.84926	-0.805081	-1.31673	-3.82934	0.00324092	0.0761463	-1.57696	NA	NA
chr5	166405676	-	cg06003656	NA	NA	chr5:166405484-166405917	Island								5:166338063-166339041				TRUE		-0.401407	-2.46532	-7.90093	1.23889e-09	9.54337e-07	11.9497	-0.372573	-2.51377	-5.25234	1.90104e-05	0.00916033	2.90186	0.0361252	-2.46532	0.69622	0.490399	0.854286	-5.7884	-0.529481	-2.33303	-4.4246	0.00124303	0.0542905	-0.655253	NA	NA
chr1	38411997	-	cg27212386	NA	NA		OpenSea	INPP5B;INPP5B	NM_005540;NM_005540	5'UTR;ExonBnd											-0.357663	-1.10195	-7.89847	1.24832e-09	9.59968e-07	11.9425	-0.328343	-1.10327	-4.79335	6.25614e-05	0.014042	1.81362	-0.0915892	-1.10195	-1.98042	0.0547055	0.439875	-4.22015	-0.508963	-1.08614	-4.08371	0.00213977	0.0651393	-1.1773	3633	INPP5B
chr8	38763116	-	cg09207372	NA	NA	chr8:38758457-38759380	S_Shelf	PLEKHA2	NM_021623	5'UTR		chr8:38762883-38762883									-0.386525	-1.29314	-7.89425	1.26473e-09	9.70031e-07	11.93	-0.387852	-1.27672	-6.04322	2.5118e-06	0.00530662	4.74116	-0.128524	-1.29314	-2.57016	0.0140775	0.264058	-3.08544	-0.474755	-1.30515	-4.85446	0.000641215	0.0444136	-0.0217281	59339	PLEKHA2
chr3	197231484	+	cg02343103	NA	NA		OpenSea									3:197231421-197231580	Unclassified_Cell_type_specific				0.252987	1.10146	7.89197	1.27371e-09	9.73934e-07	11.9232	0.193666	1.11586	4.45106	0.000152406	0.0199931	0.999053	0.0130799	1.10146	0.399516	0.691682	0.927435	-5.94412	0.368669	1.06075	5.62106	0.000210257	0.0338687	1.03416	NA	NA
chr3	159852976	-	cg17033891	NA	NA		OpenSea							TRUE					TRUE		-0.363943	-2.29739	-7.89023	1.28057e-09	9.76903e-07	11.9181	-0.33182	-2.3162	-5.33494	1.53566e-05	0.00851629	3.09652	-0.0345909	-2.29739	-0.734278	0.467149	0.844007	-5.76245	-0.523932	-2.24662	-5.80413	0.000163099	0.0321956	1.27204	NA	NA
chr3	14860764	+	cg12178431	NA	NA		OpenSea	FGD5	NM_152536	1stExon									TRUE		0.235412	1.67036	7.88915	1.28486e-09	9.7918e-07	11.9149	0.208768	1.65829	4.70174	7.93981e-05	0.0154184	1.59563	0.0774024	1.67036	2.5398	0.0151664	0.271807	-3.14909	0.302527	1.67959	5.43468	0.000273619	0.0357752	0.786323	152273	FGD5
chr1	169295705	-	cg02791578	rs76692040	0.06491		OpenSea	NME7;NME7;NME7	NM_197972;NR_104229;NM_013330	5'UTR;Body;Body											-0.33406	-1.12825	-7.88843	1.28774e-09	9.7918e-07	11.9128	-0.300708	-1.12723	-5.05452	3.17372e-05	0.0110961	2.43398	-0.080823	-1.12825	-1.86871	0.069148	0.477591	-4.40891	-0.458823	-1.11231	-4.63223	0.000899929	0.0489273	-0.345659	29922	NME7
chr3	130739200	+	cg19308563	NA	NA		OpenSea	ASTE1;ASTE1;ASTE1	NM_014065;NM_001288950;NR_110229	Body;Body;Body											-0.43335	-1.3155	-7.88842	1.28778e-09	9.7918e-07	11.9128	-0.405955	-1.31582	-5.61748	7.42358e-06	0.00698974	3.75835	-0.10784	-1.3155	-1.92209	0.0618845	0.459822	-4.31984	-0.576003	-1.30263	-4.67478	0.000842923	0.0480489	-0.283035	28990	ASTE1
chr13	44736060	+	cg00360531	NA	NA		OpenSea	SMIM2	NM_024058	TSS1500											0.292419	1.8352	7.88823	1.28852e-09	9.7918e-07	11.9122	0.229696	1.8124	4.40685	0.000170963	0.0208686	0.89394	0.115691	1.8352	3.05574	0.00402766	0.157055	-2.00102	0.485557	1.84561	7.6072	1.68763e-05	0.0231515	3.3355	79024	SMIM2
chr5	149948662	-	cg26631003	NA	NA		OpenSea														0.261507	1.40657	7.88686	1.29398e-09	9.82386e-07	11.9082	0.203867	1.40598	4.81791	5.869e-05	0.0137867	1.87204	0.0572855	1.40657	1.69164	0.0986509	0.538365	-4.68937	0.417955	1.39124	6.14073	0.000103479	0.0290155	1.69523	NA	NA
chr20	52271790	-	cg08087771	rs79120855	0.011729		OpenSea														-0.354733	-2.01765	-7.8864	1.29582e-09	9.82834e-07	11.9068	-0.309433	-2.02479	-5.23311	1.99801e-05	0.00933118	2.85647	-0.0663741	-2.01765	-1.44484	0.15645	0.623759	-5.0399	-0.508208	-1.98746	-4.44909	0.00119619	0.0535904	-0.618396	NA	NA
chr17	55434640	+	cg04176246	rs114830489	0.014335		OpenSea	MSI2;MSI2	NM_138962;NM_170721	Body;Body				TRUE		17:55434294-55435091	Unclassified_Cell_type_specific		TRUE		-0.337515	-1.56717	-7.88575	1.29843e-09	9.83423e-07	11.9049	-0.297152	-1.56396	-6.13916	1.97203e-06	0.00486108	4.95984	-0.0868071	-1.56717	-1.98586	0.054074	0.43792	-4.21073	-0.508028	-1.5798	-7.16327	2.84322e-05	0.0246161	2.87229	124540	MSI2
chr3	33701101	-	cg12007634	NA	NA		OpenSea	CLASP2;CLASP2	NM_001207044;NM_015097	TSS200;Body				TRUE		3:33701030-33701341	Unclassified_Cell_type_specific				-0.463506	-2.21246	-7.88559	1.29909e-09	9.83423e-07	11.9044	-0.357655	-2.21619	-4.70635	7.84526e-05	0.0153938	1.60659	-0.0884564	-2.21246	-1.4735	0.1486	0.614063	-5.00168	-0.740838	-2.17408	-7.2719	2.49732e-05	0.0241595	2.98819	23122	CLASP2
chr11	36375606	+	cg06135160	NA	NA		OpenSea	PRR5L	NM_001160167	5'UTR											0.352008	1.7689	7.88514	1.3009e-09	9.83848e-07	11.9031	0.363772	1.82821	6.4788	8.43834e-07	0.00424076	5.7246	-0.0870689	1.7689	-1.90969	0.06351	0.463714	-4.34071	0.355964	1.65625	3.77631	0.00353743	0.0788186	-1.66125	79899	PRR5L
chr9	138951983	+	cg23460082	NA	NA		OpenSea	NACC2	NM_144653	5'UTR				TRUE							-0.395973	-0.943561	-7.88181	1.31437e-09	9.93081e-07	11.8933	-0.322346	-0.929423	-3.77948	0.000862907	0.0419516	-0.584566	-0.140318	-0.943561	-2.73474	0.00932547	0.225064	-2.73152	-0.594796	-0.977684	-5.09875	0.00044538	0.0402242	0.325199	138151	NACC2
chr10	101943528	-	cg26746309	NA	NA	chr10:101945571-101945907	N_Shelf	ERLIN1;ERLIN1	NM_001100626;NM_006459	Body;Body			RDMR						TRUE		-0.385709	-1.76498	-7.88074	1.31873e-09	9.94474e-07	11.8901	-0.331389	-1.74246	-4.85844	5.28182e-05	0.0133194	1.96844	-0.162306	-1.76498	-3.24701	0.00239212	0.124797	-1.54305	-0.546401	-1.80232	-5.11882	0.000432405	0.0399647	0.353275	10613	ERLIN1
chr12	50903093	+	cg18860041	NA	NA	chr12:50898621-50899164	S_Shelf	DIP2B	NM_173602	Body											-0.322641	-1.00255	-7.87983	1.32247e-09	9.95454e-07	11.8874	-0.327862	-1.01669	-6.40537	1.01277e-06	0.00433093	5.56054	-0.0258573	-1.00255	-0.618334	0.539931	0.874233	-5.83729	-0.380055	-0.939719	-5.6041	0.000215315	0.0339818	1.01184	57609	DIP2B
chr5	14479238	+	cg06473231	NA	NA		OpenSea	TRIO	NM_007118	Body											0.297934	1.73002	7.87981	1.32255e-09	9.95454e-07	11.8873	0.281969	1.71072	4.42836	0.00016167	0.0204429	0.945072	0.125203	1.73002	3.24231	0.0024234	0.125523	-1.5545	0.368456	1.75826	4.71482	0.000792761	0.0471324	-0.224356	7204	TRIO
chr9	125796611	-	cg08126411	NA	NA		OpenSea	GPR21;RABGAP1	NM_005294;NM_012197	5'UTR;Body											-0.419347	-1.92862	-7.87924	1.32488e-09	9.96251e-07	11.8857	-0.416399	-1.93571	-6.15719	1.88458e-06	0.00480073	5.0008	-0.0533165	-1.92862	-0.980878	0.332668	0.773151	-5.56216	-0.54735	-1.90104	-4.59078	0.000959397	0.0497924	-0.40693	2844, 23637	GPR21, RABGAP1
chr20	272477	-	cg14145537	rs6075791	0.000418	chr20:271055-271437	S_Shore	C20orf96;C20orf96	NM_080571;NM_153269	TSS1500;TSS1500											-0.236001	-1.5915	-7.87826	1.32891e-09	9.98337e-07	11.8828	-0.185215	-1.59408	-3.85733	0.000707118	0.0385499	-0.403142	-0.0512122	-1.5915	-1.67391	0.10211	0.544929	-4.71615	-0.395852	-1.57059	-5.33419	0.000316014	0.0370397	0.65033	140680	C20orf96
chr2	7975491	-	cg20048655	NA	NA		OpenSea							TRUE					TRUE		-0.465525	-1.84363	-7.87792	1.33029e-09	9.98421e-07	11.8818	-0.448589	-1.82819	-5.27219	1.80591e-05	0.00903878	2.94869	-0.150428	-1.84363	-2.49254	0.0170153	0.284346	-3.24711	-0.584779	-1.83846	-4.25838	0.00161679	0.0591089	-0.907755	NA	NA
chr7	141071902	-	cg04486889	NA	NA		OpenSea	TMEM178B	NM_001195278	Body											0.21254	0.0944728	7.87628	1.33706e-09	1.00159e-06	11.8769	0.2016	0.0835836	5.00354	3.62278e-05	0.0116145	2.31307	0.0801693	0.0944728	2.90892	0.00594692	0.185957	-2.34139	0.273883	0.0974654	5.9324	0.000136887	0.0310768	1.43546	100507421	TMEM178B
chr3	169012590	+	cg01163193	rs76329647	0.013455		OpenSea	MECOM;MECOM	NM_001205194;NM_004991	5'UTR;Body											0.29649	1.62154	7.87477	1.34333e-09	1.00494e-06	11.8725	0.222683	1.6117	5.52792	9.34163e-06	0.00741636	3.54929	0.0850047	1.62154	2.21061	0.032965	0.365118	-3.80379	0.489417	1.64075	5.60898	0.000213846	0.0339142	1.01827	2122	MECOM
chr2	31541350	-	cg19410609	NA	NA		OpenSea							TRUE					TRUE		-0.511717	-1.47755	-7.87459	1.34408e-09	1.00494e-06	11.8719	-0.466715	-1.44042	-5.69268	6.12353e-06	0.00650615	3.93332	-0.222127	-1.47755	-3.3469	0.00181217	0.109303	-1.29785	-0.711661	-1.53651	-4.01192	0.00240379	0.0678783	-1.28928	NA	NA
chr14	101245628	+	cg24381739	NA	NA		OpenSea														0.268705	1.17831	7.87295	1.3509e-09	1.00909e-06	11.8671	0.25422	1.16843	5.21927	2.07082e-05	0.00945297	2.82381	0.078949	1.17831	2.26491	0.0291216	0.348498	-3.70044	0.340657	1.19025	5.49366	0.000251604	0.0352135	0.865365	NA	NA
chr15	30114816	+	cg04969688	NA	NA	chr15:30114110-30115215	Island	TJP1;TJP1	NM_175610;NM_003257	TSS200;TSS200					15:27900998-27902507				TRUE		-0.254565	-2.12292	-7.87223	1.35393e-09	1.01008e-06	11.865	-0.220242	-2.12889	-4.95754	4.08252e-05	0.0121264	2.20389	-0.0280902	-2.12292	-0.850546	0.400187	0.811168	-5.67492	-0.345047	-2.11174	-5.23883	0.000362787	0.0382416	0.519737	7082	TJP1
chr3	69380183	+	cg09084464	NA	NA		OpenSea	FRMD4B	NM_015123	Body		chr3:69380103-69380103									-0.404049	-1.50232	-7.87202	1.35479e-09	1.01008e-06	11.8644	-0.346082	-1.50051	-4.64405	9.22587e-05	0.0162914	1.45829	-0.104146	-1.50232	-1.98673	0.0539733	0.437562	-4.20922	-0.596787	-1.47927	-4.68417	0.000830861	0.0478037	-0.269247	23150	FRMD4B
chr7	97914016	-	cg26460483	NA	NA	chr7:97910459-97911618	S_Shelf	BRI3;BRI3	NM_015379;NM_001159491	Body;Body						7:97913711-97914066	Promoter_Associated_Cell_type_specific		TRUE		-0.314465	-1.57762	-7.87142	1.35733e-09	1.01102e-06	11.8626	-0.284904	-1.56963	-5.02173	3.45566e-05	0.0114484	2.35623	-0.104028	-1.57762	-2.54961	0.0148063	0.269456	-3.12858	-0.471216	-1.57798	-4.19164	0.00179867	0.0613545	-1.01025	25798	BRI3
chr20	3718325	-	cg07888289	NA	NA		OpenSea	HSPA12B;HSPA12B	NM_001197327;NM_052970	5'UTR;5'UTR											0.188674	0.910182	7.87068	1.36045e-09	1.01239e-06	11.8604	0.145701	0.923503	4.34753	0.00019944	0.0223123	0.753012	0.000636673	0.910182	0.0260052	0.979385	0.996388	-6.02075	0.306495	0.876156	6.00704	0.000123747	0.0304244	1.52933	116835	HSPA12B
chr3	42113624	+	cg05628049	NA	NA		OpenSea							TRUE					TRUE		-0.326265	-1.64715	-7.86876	1.36857e-09	1.01635e-06	11.8547	-0.229222	-1.64461	-4.68681	8.25434e-05	0.0156125	1.56009	-0.069345	-1.64715	-1.63755	0.10952	0.557685	-4.7703	-0.557428	-1.62317	-5.7563	0.000174209	0.0326082	1.21042	NA	NA
chr3	44482104	+	cg10885050	NA	NA		OpenSea	ZNF445	NM_181489	3'UTR											-0.440399	-1.03565	-7.8685	1.36964e-09	1.01635e-06	11.854	-0.376927	-1.01741	-4.95074	4.15525e-05	0.0121766	2.18775	-0.155609	-1.03565	-2.72222	0.00962684	0.227957	-2.75897	-0.617894	-1.06029	-5.63959	0.000204878	0.0336596	1.05849	353274	ZNF445
chr11	86662289	-	cg08304103	NA	NA	chr11:86665901-86666567	N_Shelf	FZD4	NM_012193	Body	low-CpG:86339793-86341091								TRUE		0.213189	0.754763	7.86801	1.37172e-09	1.01694e-06	11.8525	0.163838	0.756954	4.07806	0.000400759	0.0301211	0.115068	0.0396354	0.754763	1.43227	0.159991	0.627959	-5.05644	0.340369	0.734871	5.45861	0.000264445	0.0354501	0.818471	8322	FZD4
chr17	47952618	+	cg22243690	NA	NA		OpenSea														0.346768	1.42377	7.86562	1.38193e-09	1.02354e-06	11.8454	0.297133	1.43201	4.61944	9.83592e-05	0.0166363	1.39971	0.0499101	1.42377	1.10847	0.274412	0.734244	-5.43706	0.462646	1.40413	8.67093	5.26907e-06	0.0223155	4.33945	NA	NA
chr9	79056558	+	cg08329501	NA	NA		OpenSea	GCNT1	NM_001097634	TSS200						9:79056414-79057020	Unclassified_Cell_type_specific				0.30491	0.971172	7.86407	1.38858e-09	1.02629e-06	11.8408	0.230611	1.00186	4.3969	0.000175441	0.02111	0.870288	-0.0133254	0.971172	-0.336511	0.73828	0.940698	-5.96644	0.501201	0.888899	7.7635	1.41187e-05	0.0225593	3.49214	2650	GCNT1
chr11	2739975	+	cg22011254	NA	NA		OpenSea	KCNQ1;KCNQ1	NM_000218;NM_181798	Body;Body											0.316971	1.27873	7.86391	1.38925e-09	1.02629e-06	11.8404	0.241692	1.29392	4.45573	0.000150568	0.0198676	1.01015	0.0213609	1.27873	0.518898	0.606749	0.899561	-5.89145	0.518692	1.21795	7.15552	2.86981e-05	0.0246161	2.86395	3784	KCNQ1
chr20	19230758	-	cg21538115	NA	NA		OpenSea	LOC100130264;SLC24A3	NR_024564;NM_020689	Body;Body											0.283945	1.66778	7.86385	1.38954e-09	1.02629e-06	11.8402	0.240603	1.6682	5.00927	3.56925e-05	0.0116015	2.32668	0.0536057	1.66778	1.45363	0.154008	0.620564	-5.02825	0.423204	1.67232	5.2741	0.000344679	0.0378985	0.568213	57419	SLC24A3
chr15	91272726	-	cg05757496	NA	NA		OpenSea	BLM;BLM;BLM;BLM	NM_000057;NM_001287247;NM_001287246;NM_001287248	5'UTR;5'UTR;5'UTR;5'UTR											-0.481306	-1.55634	-7.86234	1.39601e-09	1.02978e-06	11.8358	-0.500673	-1.54038	-5.27784	1.77975e-05	0.0090223	2.96201	-0.163793	-1.55634	-2.61981	0.0124504	0.251817	-2.98025	-0.5162	-1.58315	-4.37092	0.0013526	0.0557229	-0.736352	641	BLM
chr8	122118171	-	cg14936938	NA	NA		OpenSea							TRUE					TRUE		0.282817	1.47776	7.86214	1.39688e-09	1.02978e-06	11.8352	0.269852	1.46213	5.61551	7.4612e-06	0.00698974	3.75375	0.106834	1.47776	2.90795	0.00596201	0.186218	-2.3436	0.375914	1.46939	5.24871	0.000357613	0.0381437	0.53334	NA	NA
chr2	39135866	-	cg16692561	rs146348047	0.0119		OpenSea														0.335201	1.87969	7.86124	1.40078e-09	1.03169e-06	11.8325	0.272119	1.86568	4.62029	9.81408e-05	0.016624	1.40175	0.111913	1.87969	2.56986	0.0140881	0.264143	-3.08609	0.538494	1.8674	5.4022	0.000286614	0.0360225	0.742551	NA	NA
chr15	75322058	-	cg06070324	NA	NA		OpenSea	PPCDC	NM_021823	Body				TRUE		15:75321463-75322168	Unclassified		TRUE		-0.351952	-1.47107	-7.86075	1.40292e-09	1.0323e-06	11.831	-0.289516	-1.47972	-4.45445	0.000151071	0.0198941	1.0071	-0.0654974	-1.47107	-1.43235	0.159971	0.62793	-5.05634	-0.548071	-1.44163	-6.51517	6.3496e-05	0.0268312	2.14479	60490	PPCDC
chr5	65418807	+	cg13352520	NA	NA		OpenSea														0.284794	1.44475	7.85915	1.40988e-09	1.03522e-06	11.8263	0.216966	1.45896	4.99748	3.68023e-05	0.0116764	2.2987	0.0197401	1.44475	0.533381	0.596781	0.895995	-5.88414	0.448952	1.39593	4.99448	0.000519797	0.0418942	0.178301	NA	NA
chr1	94585452	-	cg04491808	NA	NA		OpenSea	ABCA4	NM_000350	Body				TRUE					TRUE		0.173094	0.296911	7.85894	1.41081e-09	1.03522e-06	11.8257	0.134038	0.295738	3.68793	0.0010896	0.0467066	-0.796866	0.0382065	0.296911	1.69849	0.0973406	0.535994	-4.67897	0.257258	0.286333	5.13568	0.000421823	0.0397217	0.376795	24	ABCA4
chr17	14109378	-	cg13329172	rs77250222	0.034722	chr17:14110197-14110574	N_Shore	COX10	NM_001303	Body						17:14109127-14109713	Unclassified_Cell_type_specific				0.391499	1.08526	7.8586	1.41231e-09	1.03524e-06	11.8247	0.315838	1.07862	4.37135	0.00018748	0.0217447	0.809577	0.110559	1.08526	2.17296	0.0358887	0.377249	-3.87433	0.611929	1.07434	5.05492	0.00047518	0.0408832	0.263661	1352	COX10
chr8	86104378	+	cg20242188	NA	NA		OpenSea	E2F5;E2F5;E2F5	NM_001083588;NM_001951;NM_001083589	Body;Body;5'UTR											-0.284252	-1.2906	-7.85831	1.41358e-09	1.03524e-06	11.8238	-0.263022	-1.2991	-4.44542	0.000154656	0.0200911	0.985648	-0.0499664	-1.2906	-1.35253	0.183957	0.65493	-5.15838	-0.348546	-1.27764	-4.26567	0.00159814	0.0589018	-0.896603	1875	E2F5
chr21	37615000	-	cg27483469	NA	NA	chr21:37617467-37617872	N_Shelf	DOPEY2	NM_005128	Body									TRUE		-0.259071	-0.351527	-7.85803	1.41478e-09	1.03524e-06	11.823	-0.230392	-0.328492	-5.31329	1.62399e-05	0.00869662	3.04553	-0.112717	-0.351527	-3.34757	0.00180878	0.109181	-1.29619	-0.355862	-0.379822	-5.79935	0.000164173	0.0321956	1.2659	9980	DOPEY2
chr15	51238101	+	cg09293822	NA	NA		OpenSea	DCAF13P3;AP4E1;AP4E1	NR_027642;NM_007347;NM_001252127	Body;Body;Body											-0.442107	-1.42943	-7.85741	1.4175e-09	1.03596e-06	11.8212	-0.400272	-1.44209	-6.37067	1.10419e-06	0.00446663	5.48277	-0.0550765	-1.42943	-0.958431	0.34372	0.779673	-5.58267	-0.651853	-1.37192	-3.88128	0.00297558	0.073761	-1.49472	100132724, 23431	DCAF13P3, AP4E1
chr20	34497362	+	cg20139305	NA	NA		OpenSea	PHF20	NM_016436	Body											0.339887	1.14494	7.85643	1.4218e-09	1.03647e-06	11.8183	0.294193	1.17064	4.76104	6.80465e-05	0.0145941	1.73675	0.000846093	1.14494	0.0191493	0.984819	0.997376	-6.0209	0.496075	1.07921	5.80705	0.000162445	0.0321704	1.27579	51230	PHF20
chr3	38191305	-	cg12916466	NA	NA		OpenSea														-0.451042	-2.09157	-7.85615	1.42304e-09	1.03647e-06	11.8175	-0.397988	-2.09569	-5.45263	1.13376e-05	0.00773347	3.37301	-0.0701413	-2.09157	-1.19621	0.238798	0.706787	-5.34275	-0.667701	-2.03355	-5.24828	0.000357836	0.0381477	0.532752	NA	NA
chr4	159234917	-	cg20934839	rs28671311	0.147099		OpenSea							TRUE					TRUE		0.198814	0.883038	7.85444	1.43064e-09	1.04104e-06	11.8124	0.19193	0.87799	5.23405	1.99312e-05	0.00933046	2.85871	0.0538007	0.883038	2.08113	0.0440013	0.406963	-4.04243	0.269468	0.873417	4.68409	0.000830967	0.0478037	-0.269369	NA	NA
chr14	48144339	-	cg23222756	NA	NA	chr14:48143433-48145589	Island	MDGA2	NM_001113498	TSS200					14:47212896-47215339						-0.37879	-3.3483	-7.85304	1.43685e-09	1.04184e-06	11.8082	-0.362775	-3.37968	-5.61776	7.41823e-06	0.00698974	3.759	0.0206463	-3.3483	0.419107	0.677426	0.92308	-5.93641	-0.456455	-3.26235	-7.52022	1.86596e-05	0.0237253	3.2469	161357	MDGA2
chr3	15446547	-	cg06678147	NA	NA		OpenSea														-0.476942	-1.45799	-7.8528	1.43788e-09	1.04184e-06	11.8075	-0.445321	-1.46061	-5.8798	3.80033e-06	0.00591682	4.36622	-0.10205	-1.45799	-1.64518	0.107928	0.555026	-4.75902	-0.631724	-1.43158	-5.36916	0.000300515	0.0365589	0.697839	NA	NA
chr15	75338762	-	cg05338025	NA	NA		OpenSea	PPCDC;PPCDC;PPCDC;PPCDC;PPCDC;PPCDC;PPCDC	NM_001301105;NM_001301104;NR_125369;NM_021823;NM_001301101;NM_001301102;NM_001301103	5'UTR;5'UTR;Body;Body;Body;Body;Body		chr15:75338663-75338663									-0.328952	-1.44535	-7.8527	1.43834e-09	1.04184e-06	11.8072	-0.287939	-1.43595	-4.43108	0.000160532	0.0204143	0.95153	-0.110853	-1.44535	-2.59105	0.0133707	0.25873	-3.04137	-0.486817	-1.44729	-4.89314	0.000604914	0.0437157	0.0338514	60490	PPCDC
chr17	19290755	+	cg15119221	rs8069196	0.047931		OpenSea	MFAP4	NM_002404	TSS1500				TRUE					TRUE		-0.280261	-2.19996	-7.84597	1.46864e-09	1.06184e-06	11.7874	-0.275336	-2.20673	-6.71842	4.67177e-07	0.00341214	6.25478	-0.0367986	-2.19996	-1.00869	0.319309	0.764579	-5.53612	-0.33555	-2.18273	-5.84695	0.000153793	0.0318991	1.3269	4239	MFAP4
chr17	80268580	+	cg03434990	NA	NA		OpenSea														0.279968	0.45883	7.84561	1.4703e-09	1.06206e-06	11.7863	0.276368	0.441006	6.04149	2.52278e-06	0.00530662	4.73722	0.0954607	0.45883	2.6193	0.0124662	0.251995	-2.98133	0.297229	0.489092	3.9115	0.00283173	0.072392	-1.44701	NA	NA
chr7	37024713	-	cg06892898	NA	NA		OpenSea	ELMO1;ELMO1;ELMO1	NM_014800;NM_001039459;NM_130442	Body;TSS200;5'UTR									TRUE		-0.365149	-2.24875	-7.84387	1.47822e-09	1.06481e-06	11.7811	-0.278676	-2.25456	-5.56053	8.59124e-06	0.00722474	3.62549	-0.0636812	-2.24875	-1.33941	0.18815	0.659273	-5.17464	-0.559828	-2.21847	-4.61909	0.000918346	0.0492096	-0.365053	9844	ELMO1
chr13	96705123	+	cg08797194	rs559847	0.037518	chr13:96705229-96705909	N_Shore	UGGT2	NM_020121	Body						13:96705009-96705143	Unclassified_Cell_type_specific	TRUE	TRUE		-0.464378	-2.65019	-7.84354	1.47973e-09	1.06481e-06	11.7802	-0.446633	-2.68476	-5.5668	8.454e-06	0.00718593	3.64014	0.00587362	-2.65019	0.097138	0.923112	0.985152	-6.01651	-0.571144	-2.49801	-4.69775	0.000813752	0.0475134	-0.249347	55757	UGGT2
chr6	149487922	+	cg20207982	NA	NA		OpenSea														-0.412346	-2.83709	-7.8433	1.48085e-09	1.06481e-06	11.7794	-0.352641	-2.89423	-4.79089	6.29621e-05	0.0140686	1.80778	0.0680298	-2.83709	1.26701	0.212628	0.683757	-5.26182	-0.530348	-2.71833	-5.3273	0.000319166	0.0371038	0.640948	NA	NA
chr7	75957123	-	cg13616508	NA	NA	chr7:75958865-75959074	N_Shore	YWHAG	NM_012479	3'UTR	low-CpG:75794904-75795314			TRUE					TRUE		-0.384346	-2.5834	-7.84179	1.4878e-09	1.06884e-06	11.775	-0.294949	-2.56393	-4.49885	0.0001346	0.018946	1.11272	-0.122212	-2.5834	-2.44145	0.0192429	0.297972	-3.35159	-0.58702	-2.60722	-5.4256	0.000277188	0.035822	0.7741	7532	YWHAG
chr6	14639068	-	cg12745332	NA	NA		OpenSea														-0.438922	-1.60094	-7.84148	1.48925e-09	1.0689e-06	11.7741	-0.369362	-1.59973	-4.27174	0.000242781	0.0242783	0.573164	-0.114417	-1.60094	-2.00144	0.0523004	0.43307	-4.18363	-0.664467	-1.58819	-6.28793	8.5215e-05	0.0279706	1.87459	NA	NA
chr10	3847895	+	cg12870016	NA	NA		OpenSea														0.350609	1.56476	7.84111	1.49093e-09	1.06914e-06	11.773	0.299848	1.59225	4.91291	4.58448e-05	0.0126009	2.09789	-0.0059403	1.56476	-0.130078	0.89717	0.97947	-6.0129	0.538831	1.49449	6.47057	6.72352e-05	0.0268865	2.09239	NA	NA
chr3	88083174	-	cg05144549	NA	NA		OpenSea														-0.377524	-1.38207	-7.84021	1.49508e-09	1.07087e-06	11.7703	-0.330909	-1.34743	-4.95853	4.07197e-05	0.0121264	2.20625	-0.179096	-1.38207	-3.64176	0.000782401	0.0727381	-0.552321	-0.521414	-1.44469	-5.4734	0.000258943	0.0352906	0.838283	NA	NA
chr2	8784813	-	cg04341343	NA	NA	chr2:8785459-8786072	N_Shore												TRUE		-0.346151	-1.84116	-7.84	1.49606e-09	1.07087e-06	11.7697	-0.277503	-1.8122	-4.31621	0.000216332	0.0230811	0.678651	-0.16373	-1.84116	-3.63097	0.000807227	0.0739626	-0.580135	-0.555026	-1.89334	-5.6362	0.000205852	0.0336952	1.05403	NA	NA
chr22	37921738	-	cg04252061	NA	NA		OpenSea							TRUE							0.258238	0.807234	7.83918	1.49989e-09	1.07219e-06	11.7673	0.23277	0.815022	5.24539	1.93553e-05	0.00921954	2.88546	0.0383406	0.807234	1.1396	0.261369	0.724105	-5.40437	0.367027	0.774941	4.53387	0.00104793	0.0512469	-0.491503	NA	NA
chr6	149354166	+	cg21223520	NA	NA		OpenSea	UST	NM_005715	Body											0.286485	1.14991	7.83737	1.50834e-09	1.07576e-06	11.7619	0.261214	1.15713	4.8464	5.44979e-05	0.0134809	1.93981	0.0212741	1.14991	0.569853	0.572029	0.886552	-5.86486	0.415988	1.1063	5.09665	0.000446764	0.0402474	0.322253	10090	UST
chr16	786418	+	cg17893439	rs57510736	0.019634	chr16:787070-787327	N_Shore	NARFL;NARFL	NM_022493;NM_001304799	Body;5'UTR											0.270862	1.05639	7.83629	1.51336e-09	1.07836e-06	11.7587	0.257309	1.04326	5.57922	8.18884e-06	0.00710603	3.66913	0.0915686	1.05639	2.59389	0.0132769	0.258007	-3.03534	0.341076	1.04418	4.33954	0.00142136	0.05669	-0.783971	64428	NARFL
chr1	6204000	-	cg15073708	NA	NA	chr1:6202118-6202359	S_Shore	CHD5	NM_015557	Body									TRUE		0.207769	0.307287	7.8356	1.51659e-09	1.07969e-06	11.7567	0.193817	0.301431	5.33992	1.51608e-05	0.00850542	3.10822	0.0532389	0.307287	1.96591	0.0564203	0.44461	-4.24517	0.255343	0.308703	4.70666	0.000802719	0.0473546	-0.236293	26038	CHD5
chr15	90579136	-	cg02793052	NA	NA		OpenSea	ZNF710	NM_198526	5'UTR		chr15:90578762-90578762		TRUE							-0.296493	-2.21854	-7.8341	1.5237e-09	1.08377e-06	11.7522	-0.273088	-2.21308	-5.53973	9.06259e-06	0.00736475	3.57689	-0.0736347	-2.21854	-1.90502	0.0641324	0.465386	-4.34855	-0.4152	-2.1975	-4.64276	0.000885448	0.0488014	-0.330132	374655	ZNF710
chr8	91659078	-	cg03331176	NA	NA	chr8:91657389-91658779	S_Shore	TMEM64;TMEM64	NM_001008495;NM_001146273	TSS1500;TSS1500											-0.385654	-2.04814	-7.83348	1.52661e-09	1.08453e-06	11.7504	-0.320686	-2.04418	-5.34549	1.4944e-05	0.00844406	3.12135	-0.0952912	-2.04814	-1.89519	0.0654584	0.468841	-4.36498	-0.558378	-2.05388	-5.96937	0.0001302	0.0309282	1.48207	169200	TMEM64
chr1	230326909	+	cg22159005	NA	NA		OpenSea	GALNT2;GALNT2	NM_001291866;NM_004481	Body;Body											-0.468444	-1.83065	-7.83329	1.52752e-09	1.08453e-06	11.7498	-0.415809	-1.84594	-4.69263	8.13021e-05	0.0155432	1.57395	-0.0755308	-1.83065	-1.23667	0.223568	0.693448	-5.29702	-0.659621	-1.78339	-5.28964	0.000337008	0.037756	0.58951	2590	GALNT2
chr4	26753673	-	cg00232076	rs7669392	0.076673		OpenSea	TBC1D19;TBC1D19	NM_001292054;NM_018317	Body;Body											0.342046	1.64226	7.8317	1.53505e-09	1.08805e-06	11.7451	0.329718	1.6388	5.52859	9.32567e-06	0.00741636	3.55085	0.0885195	1.64226	1.98451	0.0542298	0.438322	-4.21306	0.468381	1.63648	4.86687	0.000629327	0.0442105	-0.00387636	55296	TBC1D19
chr8	125364351	+	cg26596580	rs4355753	0.087155		OpenSea	TMEM65	NM_194291	Body											-0.396673	-1.44257	-7.83054	1.54058e-09	1.09064e-06	11.7417	-0.25691	-1.45102	-3.89559	0.000641036	0.0369277	-0.313683	-0.0624466	-1.44257	-1.20701	0.234662	0.703222	-5.33069	-0.684984	-1.40754	-8.22682	8.44763e-06	0.0223155	3.93762	157378	TMEM65
chr4	85620368	-	cg06377585	NA	NA		OpenSea	WDFY3	NM_014991	Body											0.300331	2.19023	7.83003	1.54303e-09	1.09064e-06	11.7402	0.259231	2.17237	4.12928	0.000351093	0.0284729	0.23595	0.0972287	2.19023	2.48199	0.0174549	0.286782	-3.26881	0.431473	2.21948	5.73164	0.000180252	0.0329267	1.17851	23001	WDFY3
chr3	42113514	+	cg26605264	NA	NA		OpenSea					chr3:42113196-42113196		TRUE							-0.320309	-1.86934	-7.82899	1.548e-09	1.09219e-06	11.7371	-0.248731	-1.85582	-4.45183	0.000152104	0.0199867	1.00087	-0.109604	-1.86934	-2.62306	0.0123503	0.251262	-2.97332	-0.539245	-1.88011	-6.19062	9.6856e-05	0.0286753	1.75641	NA	NA
chr22	44568337	-	cg12555844	NA	NA		OpenSea	PARVG;PARVG	NR_024427;NM_001137605	TSS1500;TSS1500				TRUE		22:44568196-44568614	Unclassified_Cell_type_specific		TRUE		-0.398438	-1.76106	-7.82784	1.55353e-09	1.09413e-06	11.7337	-0.352308	-1.77357	-4.57419	0.000110647	0.0174815	1.29201	-0.0699927	-1.76106	-1.34641	0.185905	0.656938	-5.16599	-0.523836	-1.72571	-5.18483	0.000392503	0.0391315	0.445133	64098	PARVG
chr11	119533790	-	cg02238624	NA	NA	chr11:119535559-119535992	N_Shore	PVRL1;PVRL1	NM_002855;NM_203285	3'UTR;Body											0.252456	0.692902	7.82573	1.56372e-09	1.09894e-06	11.7275	0.21483	0.678346	4.4008	0.000173672	0.0210216	0.879561	0.0801344	0.692902	2.43221	0.0196731	0.300488	-3.37033	0.370943	0.702909	5.27533	0.000344064	0.0378679	0.569903	5818	PVRL1
chr20	43209782	-	cg13590419	NA	NA		OpenSea	PKIG;PKIG;PKIG;PKIG;PKIG	NM_001281445;NM_007066;NM_181804;NM_181805;NM_001281444	TSS1500;5'UTR;5'UTR;5'UTR;5'UTR											0.337126	1.11295	7.82542	1.56524e-09	1.09894e-06	11.7266	0.281353	1.09754	5.65495	6.74422e-06	0.00676827	3.84559	0.105122	1.11295	2.3892	0.0217923	0.312388	-3.45685	0.42518	1.14385	5.67293	0.000195565	0.0333444	1.10212	11142	PKIG
chr2	206606411	-	cg25223532	NA	NA		OpenSea	NRP2;NRP2;NRP2;NRP2;NRP2;NRP2	NM_201264;NM_201267;NM_018534;NM_201279;NM_201266;NM_003872	Body;Body;Body;Body;Body;Body											0.253435	1.00709	7.8251	1.56679e-09	1.09894e-06	11.7256	0.207266	1.01531	4.55585	0.000116053	0.0178248	1.24837	0.034167	1.00709	1.03293	0.307966	0.757209	-5.51286	0.353602	0.990906	4.10054	0.00208241	0.0645097	-1.15115	8828	NRP2
chr1	79085713	+	cg17980508	NA	NA		OpenSea	IFI44L	NM_006820	TSS1500						1:79085547-79085797	Unclassified_Cell_type_specific	TRUE	TRUE		-0.511866	-1.92387	-7.82495	1.56753e-09	1.09894e-06	11.7252	-0.44765	-1.94935	-4.54007	0.000120916	0.0180723	1.21081	-0.0694107	-1.92387	-1.03895	0.305195	0.755492	-5.50701	-0.745365	-1.87751	-5.76893	0.000171198	0.0325009	1.22673	10964	IFI44L
chr5	95933440	-	cg12775233	NA	NA		OpenSea	LOC101929710	NR_130776	Body											0.394541	1.44998	7.82488	1.56784e-09	1.09894e-06	11.725	0.344768	1.4365	5.73047	5.55979e-06	0.00637761	4.02104	0.113934	1.44998	2.2125	0.032824	0.364521	-3.80023	0.567389	1.46018	4.95691	0.000549762	0.0425436	0.124945	101929710	LOC101929710
chr2	63882416	-	cg05424884	NA	NA		OpenSea														0.314687	1.15636	7.82448	1.56983e-09	1.09894e-06	11.7238	0.272584	1.17964	4.61985	9.82537e-05	0.0166282	1.40069	0.00284873	1.15636	0.0693539	0.945061	0.98968	-6.01875	0.470459	1.10076	6.43545	7.03458e-05	0.0271363	2.05092	NA	NA
chr10	6443025	-	cg09187557	NA	NA		OpenSea							TRUE							-0.388525	-1.5902	-7.82442	1.57011e-09	1.09894e-06	11.7236	-0.36463	-1.58011	-5.16927	2.35707e-05	0.00997626	2.70564	-0.11796	-1.5902	-2.326	0.0252807	0.330727	-3.58192	-0.48354	-1.59512	-4.30668	0.00149731	0.0575682	-0.833976	NA	NA
chr15	40633124	+	cg20317748	rs4924455	0.237039		OpenSea	C15orf52	NM_207380	1stExon									TRUE		-0.378903	-1.19553	-7.82381	1.57305e-09	1.10003e-06	11.7218	-0.303673	-1.2025	-4.11391	0.000365323	0.0289355	0.199646	-0.0922478	-1.19553	-1.86504	0.0696732	0.47885	-4.41496	-0.630547	-1.16794	-4.92868	0.000573486	0.0430494	0.0847012	388115	C15orf52
chr5	173091319	-	cg18302639	NA	NA		OpenSea														-0.419365	-1.88358	-7.82039	1.58987e-09	1.10786e-06	11.7117	-0.376114	-1.87894	-5.53139	9.25876e-06	0.00739742	3.5574	-0.115973	-1.88358	-2.11756	0.0406073	0.394842	-3.97641	-0.608474	-1.88954	-4.52561	0.00106148	0.0515354	-0.503813	NA	NA
chr19	17445073	-	cg17355241	NA	NA	chr19:17445072-17445807	Island	ANO8	NM_020959	Body					19:17304851-17307115	19:17444394-17446224	Promoter_Associated		TRUE		0.337468	-2.73767	7.81784	1.60246e-09	1.11466e-06	11.7041	0.325966	-2.74035	4.3295	0.000208999	0.0227695	0.710191	0.0786697	-2.73767	1.78445	0.0820918	0.506008	-4.5453	0.349235	-2.73695	4.44616	0.00120169	0.0536324	-0.622801	57719	ANO8
chr2	160473461	+	cg17503977	NA	NA	chr2:160472088-160472736	S_Shore	LOC643072;LOC643072;BAZ2B;BAZ2B	NR_110588;NR_110587;NM_001289975;NM_013450	Body;Body;TSS1500;TSS1500											-0.394839	-1.20223	-7.816	1.61163e-09	1.12005e-06	11.6987	-0.331083	-1.20089	-4.69416	8.0981e-05	0.015527	1.57757	-0.0977811	-1.20223	-1.89523	0.0654527	0.468821	-4.36491	-0.625949	-1.19154	-5.46354	0.000262598	0.0354215	0.825077	643072, 29994	LOC643072, BAZ2B
chr17	35305470	+	cg26354180	NA	NA	chr17:35305758-35306757	N_Shore	AATF	NM_012138	TSS1500				TRUE							-0.419528	-2.77483	-7.81554	1.61396e-09	1.12026e-06	11.6973	-0.371727	-2.78889	-4.29949	0.000225925	0.0234889	0.638968	-0.0449257	-2.77483	-0.819475	0.41747	0.820322	-5.69952	-0.532472	-2.72851	-6.77934	4.54784e-05	0.0252017	2.44891	26574	AATF
chr2	220420867	-	cg03046424	NA	NA	chr2:220420729-220420994	Island	OBSL1	NM_015311	Body					2:220129012-220129238				TRUE		0.320171	1.02986	7.81537	1.61476e-09	1.12026e-06	11.6968	0.29355	1.04333	4.96209	4.03452e-05	0.0120776	2.2147	0.0304199	1.02986	0.727056	0.471511	0.845998	-5.76748	0.39808	1.00836	7.73821	1.45297e-05	0.0225593	3.46701	23363	OBSL1
chr1	9422438	-	cg19809157	rs11121389	0.143409		OpenSea	SPSB1	NM_025106	Body				TRUE		1:9422411-9422471	Unclassified_Cell_type_specific		TRUE		-0.361202	-2.10631	-7.81501	1.61658e-09	1.12053e-06	11.6957	-0.288875	-2.08328	-4.09035	0.000388244	0.0297152	0.144052	-0.152226	-2.10631	-3.22485	0.00254281	0.128296	-1.5969	-0.577826	-2.12926	-6.73916	4.78196e-05	0.0253521	2.40334	80176	SPSB1
chr19	2260400	-	cg18869624	rs4806834	0.195913		OpenSea														0.253043	1.19236	7.81338	1.62481e-09	1.12359e-06	11.6909	0.229472	1.17019	4.69608	8.05758e-05	0.0154941	1.58216	0.113293	1.19236	3.42525	0.00145381	0.0981406	-1.10279	0.325179	1.2254	5.8124	0.000161254	0.0321326	1.28266	NA	NA
chr15	59294656	+	cg14693681	NA	NA		OpenSea	RNF111;RNF111;RNF111;RNF111	NM_017610;NM_001270529;NM_001270528;NM_001270530	5'UTR;5'UTR;5'UTR;5'UTR											-0.508635	-1.49101	-7.81329	1.62526e-09	1.12359e-06	11.6906	-0.456865	-1.46135	-6.23646	1.54441e-06	0.00466756	5.18045	-0.209618	-1.49101	-3.15282	0.00309738	0.140422	-1.77054	-0.750537	-1.55255	-4.25569	0.00162372	0.0591966	-0.911866	54778	RNF111
chr1	218518468	-	cg21387604	NA	NA	chr1:218519057-218519674	N_Shore	TGFB2;TGFB2	NM_001135599;NM_003238	TSS1500;TSS1500						1:218518403-218518625	Unclassified		TRUE		-0.436044	-2.78702	-7.81087	1.63747e-09	1.13005e-06	11.6835	-0.350384	-2.79583	-5.97172	3.00977e-06	0.00555454	4.5775	-0.0603665	-2.78702	-1.05879	0.296178	0.749452	-5.48749	-0.686802	-2.71868	-6.42503	7.12984e-05	0.0271661	2.03858	7042	TGFB2
chr11	47968995	-	cg18065599	NA	NA		OpenSea							TRUE					TRUE		-0.351571	-1.45966	-7.80985	1.64267e-09	1.13265e-06	11.6805	-0.307977	-1.4507	-4.24061	0.000263189	0.0251703	0.499363	-0.112644	-1.45966	-2.45007	0.0188494	0.295449	-3.33407	-0.514817	-1.46072	-5.20057	0.000383584	0.0388724	0.466925	NA	NA
chr19	14115818	-	cg10251535	NA	NA	chr19:14116532-14118017	N_Shore	RFX1	NM_002918	5'UTR		chr19:14115648-14115648	RDMR								-0.329474	-1.87455	-7.80801	1.65207e-09	1.13714e-06	11.675	-0.272146	-1.90069	-5.5518	8.78586e-06	0.0072874	3.60511	-0.00444046	-1.87455	-0.103036	0.91846	0.984113	-6.01594	-0.49935	-1.81538	-4.94028	0.000563609	0.0428178	0.101253	5989	RFX1
chr1	3306447	-	cg15059176	NA	NA	chr1:3307069-3307285	N_Shore	PRDM16;PRDM16	NM_022114;NM_199454	Body;Body						1:3306202-3306469	Unclassified_Cell_type_specific		TRUE		0.216841	0.862305	7.80693	1.6576e-09	1.13995e-06	11.6718	0.190024	0.850257	4.47076	0.000144797	0.0195476	1.04591	0.0813664	0.862305	2.86832	0.00661258	0.1942	-2.43369	0.309459	0.863828	4.96238	0.000545286	0.0424808	0.13273	63976	PRDM16
chr9	90117461	+	cg11518830	NA	NA	chr9:90112514-90113817	S_Shelf	DAPK1;DAPK1;DAPK1;DAPK1	NM_004938;NM_001288731;NM_001288730;NM_001288729	Body;Body;Body;Body		chr9:90117444-90117444									-0.366862	-1.92838	-7.80573	1.66383e-09	1.14241e-06	11.6682	-0.338159	-1.92876	-5.6907	6.15463e-06	0.00650615	3.92872	-0.0872152	-1.92838	-1.81696	0.0768738	0.494975	-4.4933	-0.536645	-1.89291	-4.63702	0.000893313	0.0488901	-0.338596	1612	DAPK1
chr6	136550220	+	cg19863799	rs77687544	0.013724		OpenSea														-0.50004	-1.50995	-7.80568	1.66407e-09	1.14241e-06	11.6681	-0.454817	-1.50179	-4.93019	4.38313e-05	0.0123524	2.13895	-0.152159	-1.50995	-2.32566	0.025301	0.330784	-3.58259	-0.721117	-1.48612	-8.64568	5.40966e-06	0.0223155	4.31724	NA	NA
chr3	149956337	+	cg21174110	NA	NA		OpenSea	LINC01213;LINC01213	NR_110167;NR_110168	TSS200;Body											0.311221	1.16285	7.80501	1.66754e-09	1.14255e-06	11.6661	0.284975	1.16263	4.63282	9.49933e-05	0.0164403	1.43157	0.0735136	1.16285	1.80516	0.0787351	0.499074	-4.51227	0.42987	1.15347	4.77679	0.000721282	0.0457838	-0.134053	101927992	LINC01213
chr13	103423896	-	cg26554902	NA	NA	chr13:103425298-103426887	N_Shore	TEX30;TEX30;TEX30;TEX30	NR_104590;NM_001286776;NM_001286775;NM_138779	Body;5'UTR;5'UTR;5'UTR											-0.555332	-1.98263	-7.8048	1.66863e-09	1.14255e-06	11.6655	-0.473661	-1.9654	-4.20576	0.000288054	0.0260605	0.416828	-0.184808	-1.98263	-2.54316	0.0150424	0.27113	-3.14208	-0.807322	-2.02839	-8.81079	4.55902e-06	0.0214058	4.46114	93081	TEX30
chr1	45050279	+	cg00757404	rs74070538	0.02516		OpenSea	RNF220	NM_018150	Body				TRUE							0.261533	1.04455	7.80013	1.69298e-09	1.15563e-06	11.6517	0.201229	1.04499	4.48481	0.000139606	0.0192775	1.07931	0.0525333	1.04455	1.5341	0.133038	0.592677	-4.91872	0.389682	1.04532	6.55914	6.00283e-05	0.0266886	2.19615	55182	RNF220
chr16	57186148	-	cg17432321	NA	NA		OpenSea														-0.438711	-2.67992	-7.7997	1.69524e-09	1.15563e-06	11.6504	-0.395505	-2.67181	-4.84016	5.53898e-05	0.0135477	1.92496	-0.1111	-2.67992	-1.934	0.0603558	0.455618	-4.29968	-0.576467	-2.6624	-8.05805	1.01594e-05	0.0223155	3.77854	NA	NA
chr19	13133343	-	cg23862562	NA	NA	chr19:13135317-13136169	N_Shore	NFIX;NFIX	NM_001271044;NM_002501	TSS1500;Body		chr19:13133010-13133010									-0.314238	-1.61026	-7.79864	1.7008e-09	1.15755e-06	11.6473	-0.277081	-1.62056	-4.12475	0.000355224	0.0285792	0.22526	-0.048669	-1.61026	-1.18265	0.244072	0.710933	-5.35776	-0.411289	-1.60002	-7.13112	2.95529e-05	0.0246161	2.83766	4784	NFIX
chr14	75151321	+	cg11034672	NA	NA		OpenSea	AREL1	NM_001039479	Body											-0.477627	-2.24306	-7.79808	1.70376e-09	1.15756e-06	11.6456	-0.434041	-2.23079	-5.14078	2.53762e-05	0.0101401	2.63826	-0.114838	-2.24306	-1.83581	0.0739786	0.488553	-4.46279	-0.673167	-2.24599	-8.41854	6.87407e-06	0.0223155	4.11402	9870	AREL1
chr9	139990710	+	cg04127242	NA	NA		OpenSea	MAN1B1;MAN1B1;MAN1B1	NR_045721;NR_045720;NM_016219	Body;Body;Body						9:139990047-139991075	Promoter_Associated				0.386555	0.662359	7.7974	1.70739e-09	1.15903e-06	11.6436	0.298365	0.649594	4.62741	9.63389e-05	0.0165019	1.4187	0.127092	0.662359	2.51014	0.0163039	0.279705	-3.21076	0.649417	0.672471	5.66845	0.00019679	0.0334257	1.09627	11253	MAN1B1
chr2	112078254	-	cg03031032	NA	NA		OpenSea														-0.325872	-2.20407	-7.79628	1.7133e-09	1.16204e-06	11.6403	-0.235446	-2.23225	-4.5407	0.00012072	0.0180691	1.21229	0.012358	-2.20407	0.289489	0.773733	0.950428	-5.98063	-0.5444	-2.10612	-5.47412	0.000258678	0.0352906	0.839248	NA	NA
chr13	29077350	+	cg16185386	NA	NA		OpenSea							TRUE					TRUE		0.301696	1.34188	7.79539	1.71803e-09	1.16425e-06	11.6376	0.263204	1.33197	5.53134	9.25984e-06	0.00739742	3.5573	0.0893669	1.34188	2.26093	0.0293891	0.349635	-3.70808	0.494889	1.30067	6.33658	7.99681e-05	0.0276241	1.93312	NA	NA
chr1	159165684	-	cg21532811	NA	NA		OpenSea	CADM3;CADM3	NM_021189;NM_001127173	Body;Body											0.273879	0.881131	7.79371	1.72703e-09	1.16935e-06	11.6327	0.181503	0.867481	4.03737	0.000445123	0.0314281	0.0191795	0.0937629	0.881131	2.61252	0.0126779	0.253458	-2.99578	0.510502	0.901745	6.42687	7.11293e-05	0.0271661	2.04076	57863	CADM3
chr2	122022031	+	cg06306957	NA	NA		OpenSea	TFCP2L1	NM_014553	Body											0.224749	1.11597	7.79179	1.73736e-09	1.17338e-06	11.627	0.163196	1.13564	3.80083	0.000817111	0.0410003	-0.534895	-0.0105582	1.11597	-0.358404	0.721964	0.936096	-5.95912	0.361197	1.0733	6.22135	9.30047e-05	0.0284031	1.79389	29842	TFCP2L1
chr9	80559776	+	cg21093080	NA	NA		OpenSea	GNAQ	NM_002072	Body				TRUE		9:80559713-80559974	Promoter_Associated_Cell_type_specific				-0.434052	-1.47357	-7.79177	1.73745e-09	1.17338e-06	11.6269	-0.369356	-1.45338	-4.90464	4.68403e-05	0.0126968	2.07825	-0.157926	-1.47357	-2.77582	0.00839733	0.215234	-2.64091	-0.58395	-1.49688	-5.6273	0.000208429	0.0337791	1.04236	2776	GNAQ
chr16	48533930	-	cg01014262	NA	NA	chr16:48530535-48530809	S_Shelf												TRUE		-0.489464	-2.09897	-7.79128	1.74013e-09	1.17418e-06	11.6254	-0.429518	-2.1047	-5.2611	1.85847e-05	0.00910411	2.92252	-0.0948107	-2.09897	-1.47771	0.147476	0.612545	-4.99602	-0.710501	-2.08966	-6.58306	5.82279e-05	0.0264728	2.22397	NA	NA
chr1	26097918	+	cg06092310	NA	NA	chr1:26097904-26098107	Island	MAN1C1	NM_020379	Body					1:25970495-25970694	1:26097709-26098327	Unclassified_Cell_type_specific		TRUE		-0.352915	-1.97242	-7.78962	1.74908e-09	1.17921e-06	11.6205	-0.280914	-1.99025	-3.8616	0.000699408	0.0383628	-0.393148	-0.043259	-1.97242	-0.934901	0.355563	0.78679	-5.60369	-0.489833	-1.9229	-5.1475	0.000414565	0.0395853	0.393264	57134	MAN1C1
chr12	2378688	+	cg09103617	NA	NA		OpenSea	CACNA1C-IT3;CACNA1C;CACNA1C;CACNA1C;CACNA1C;CACNA1C;CACNA1C;CACNA1C;CACNA1C;CACNA1C;CACNA1C;CACNA1C;CACNA1C;CACNA1C;CACNA1C;CACNA1C;CACNA1C;CACNA1C;CACNA1C;CACNA1C;CACNA1C;CACNA1C;CACNA1C;CACNA1C	NR_046769;NM_001167625;NM_001129841;NM_001129842;NM_001129832;NM_001167623;NM_001129835;NM_001129843;NM_001129827;NM_000719;NM_001129829;NM_001129840;NM_001129838;NM_001129836;NM_001129834;NM_001167624;NM_199460;NM_001129837;NM_001129844;NM_001129831;NM_001129830;NM_001129846;NM_001129833;NM_001129839	TSS1500;Body;Body;Body;Body;Body;Body;Body;Body;Body;Body;Body;Body;Body;Body;Body;Body;Body;Body;Body;Body;Body;Body;Body											0.254679	1.15261	7.78913	1.75175e-09	1.18001e-06	11.6191	0.236638	1.15229	4.82217	5.80423e-05	0.0137407	1.88219	0.0579336	1.15261	1.73488	0.0906196	0.52305	-4.62306	0.352165	1.1375	5.58916	0.000219879	0.0341105	0.992141	100874370, 775	CACNA1C-IT3, CACNA1C
chr1	145219675	+	cg03632308	NA	NA		OpenSea	NOTCH2NL;NBPF20;NBPF9	NM_203458;NM_001278267;NM_001277444	5'UTR;Body;Body											-0.216616	-1.18329	-7.78637	1.76682e-09	1.18329e-06	11.6109	-0.20303	-1.19173	-5.27394	1.79777e-05	0.00903646	2.95281	-0.0320344	-1.18329	-1.12747	0.266399	0.728053	-5.41721	-0.303204	-1.16017	-4.50758	0.00109171	0.0520202	-0.530742	388677, 100288142, 400818	NOTCH2NL, NBPF20, NBPF9
chr2	25513896	+	cg03684054	NA	NA		OpenSea	DNMT3A;DNMT3A;DNMT3A	NM_175629;NM_022552;NM_175630	Body;Body;Body											-0.31477	-1.57948	-7.78631	1.76713e-09	1.18329e-06	11.6107	-0.312186	-1.58493	-5.45041	1.14027e-05	0.00773347	3.36779	-0.051477	-1.57948	-1.24679	0.219872	0.690209	-5.28536	-0.366789	-1.55928	-4.50386	0.00109805	0.0520867	-0.536293	1788	DNMT3A
chr6	147728708	-	cg16560233	NA	NA	chr6:147728082-147728320	S_Shore														0.224308	1.23053	7.78539	1.77222e-09	1.18541e-06	11.608	0.224495	1.22852	5.4523	1.13474e-05	0.00773347	3.37222	0.0508913	1.23053	1.7295	0.091587	0.525095	-4.63138	0.251454	1.19899	4.69201	0.000820933	0.0476575	-0.257749	NA	NA
chr3	187681648	+	cg02527961	NA	NA		OpenSea					chr3:187681500-187681500									-0.400542	-2.93882	-7.7846	1.77655e-09	1.18541e-06	11.6057	-0.369548	-2.93094	-5.58671	8.0329e-06	0.00710132	3.68661	-0.0990739	-2.93882	-1.88534	0.0668105	0.472047	-4.38138	-0.581537	-2.93187	-5.35372	0.000307255	0.0367065	0.676888	NA	NA
chr17	943041	-	cg06370837	NA	NA		OpenSea	ABR;ABR;ABR;ABR	NM_001092;NM_001159746;NM_001282149;NM_021962	Body;Body;Body;Body		chr17:942821-942821									-0.366395	-1.25677	-7.7841	1.77931e-09	1.18541e-06	11.6042	-0.342056	-1.26319	-4.9114	4.60245e-05	0.0126234	2.09431	-0.0778951	-1.25677	-1.62036	0.113172	0.563664	-4.79554	-0.492894	-1.21452	-3.96718	0.00258542	0.0699419	-1.3594	29	ABR
chr1	157154416	-	cg25252405	NA	NA		OpenSea														0.25521	1.33109	7.78268	1.78717e-09	1.18964e-06	11.6	0.233097	1.33335	4.90663	4.6599e-05	0.0126706	2.08297	0.048352	1.33109	1.44374	0.156757	0.62409	-5.04135	0.337873	1.31585	5.00472	0.000511936	0.0417636	0.192802	NA	NA
chr6	106898263	-	cg17996348	rs77410995	0.075557		OpenSea														-0.450581	-1.61406	-7.78219	1.78989e-09	1.19045e-06	11.5985	-0.370944	-1.59687	-4.95504	4.10906e-05	0.0121264	2.19797	-0.156248	-1.61406	-2.64232	0.0117711	0.246636	-2.93209	-0.721894	-1.63544	-5.01648	0.000503059	0.0415538	0.209444	NA	NA
chr20	36928578	+	cg02201962	NA	NA		OpenSea							TRUE							-0.302899	-1.63005	-7.78092	1.79699e-09	1.19416e-06	11.5947	-0.279066	-1.61668	-4.1135	0.000365709	0.0289515	0.19868	-0.122124	-1.63005	-3.07169	0.00385861	0.154245	-1.96344	-0.435075	-1.6597	-3.81977	0.00329245	0.0766219	-1.59215	NA	NA
chr12	83325695	+	cg09675758	NA	NA		OpenSea	TMTC2	NM_152588	Body											0.410751	1.81259	7.77933	1.80585e-09	1.19804e-06	11.5901	0.422412	1.85469	5.93909	3.26928e-06	0.0056067	4.50261	-0.0151917	1.81259	-0.281717	0.779643	0.952008	-5.98277	0.532762	1.72296	7.22407	2.64365e-05	0.0245621	2.93737	160335	TMTC2
chr12	121960862	-	cg15627266	NA	NA		OpenSea	KDM2B;KDM2B	NM_001005366;NM_032590	Body;Body											0.262792	1.15284	7.77869	1.80945e-09	1.19872e-06	11.5882	0.237811	1.16734	5.14517	2.50891e-05	0.0100947	2.64865	0.0181729	1.15284	0.526699	0.60137	0.897708	-5.88754	0.365751	1.11917	4.46563	0.00116561	0.0531376	-0.593556	84678	KDM2B
chr14	102730735	+	cg19815777	NA	NA		OpenSea	MOK;MOK	NM_014226;NM_001272011	Body;Body											0.295343	1.63819	7.77861	1.80992e-09	1.19872e-06	11.5879	0.295509	1.64336	5.31406	1.62077e-05	0.00869662	3.04734	0.0492197	1.63819	1.26928	0.211826	0.682953	-5.25915	0.336761	1.61167	4.24948	0.00163987	0.059384	-0.921379	5891	MOK
chr12	120663824	+	cg11696165	NA	NA		OpenSea	PXN;PXN;PXN	NM_025157;NM_001080855;NM_002859	5'UTR;Body;Body	low-CpG:119148181-119148221					12:120663527-120664729	Unclassified		TRUE		-0.45118	-2.65076	-7.77639	1.82241e-09	1.20295e-06	11.5813	-0.37403	-2.67276	-5.21238	2.10808e-05	0.00954021	2.80754	-0.0408614	-2.65076	-0.68958	0.49452	0.856155	-5.79279	-0.650239	-2.55991	-5.55233	0.000231572	0.034461	0.943436	5829	PXN
chr8	117007349	+	cg21697804	NA	NA		OpenSea	LINC00536	NR_046215	Body											0.252346	0.721846	7.77559	1.82695e-09	1.20494e-06	11.579	0.225212	0.733018	4.97362	3.91549e-05	0.011948	2.24207	0.0261876	0.721846	0.790086	0.434231	0.82866	-5.72199	0.351713	0.689001	3.96059	0.00261335	0.0701971	-1.36975	100859921	LINC00536
chr1	212865230	-	cg07106543	NA	NA		OpenSea	BATF3	NM_018664	Body											0.251731	0.9112	7.77254	1.84436e-09	1.21338e-06	11.5699	0.218556	0.916274	5.69322	6.11504e-06	0.00650615	3.93458	0.0347486	0.9112	1.05052	0.29991	0.751972	-5.49566	0.401192	0.849529	5.61129	0.000213155	0.0339142	1.02131	55509	BATF3
chr22	19436948	-	cg06501716	NA	NA	chr22:19434797-19435556	S_Shore	C22orf39;C22orf39	NM_001166242;NM_173793	TSS1500;TSS1500									TRUE		0.298578	0.677468	7.77194	1.84777e-09	1.21396e-06	11.5681	0.249643	0.681567	4.9601	4.05543e-05	0.0121172	2.20997	0.0465403	0.677468	1.18616	0.242698	0.709768	-5.35389	0.437359	0.646206	5.13066	0.000424945	0.039777	0.369796	128977	C22orf39
chr19	42034719	+	cg16347507	NA	NA		OpenSea														-0.451856	-1.50317	-7.7716	1.84976e-09	1.21396e-06	11.5671	-0.450134	-1.46913	-4.87161	5.104e-05	0.0130996	1.99975	-0.20169	-1.50317	-3.39654	0.00157643	0.10211	-1.17452	-0.537676	-1.55501	-4.69979	0.000811215	0.0474775	-0.24636	NA	NA
chr1	145217131	-	cg03569351	NA	NA		OpenSea	NOTCH2NL;NBPF20;NBPF9	NM_203458;NM_001278267;NM_001277444	5'UTR;Body;Body											-0.332323	-1.28021	-7.77158	1.84987e-09	1.21396e-06	11.5671	-0.308959	-1.25756	-4.63327	9.48813e-05	0.0164403	1.43265	-0.150897	-1.28021	-3.45519	0.00133569	0.0940964	-1.02766	-0.415203	-1.30899	-3.97682	0.0025451	0.0695123	-1.34427	388677, 100288142, 400818	NOTCH2NL, NBPF20, NBPF9
chr9	127520668	-	cg02354347	rs12683027	0.027107		OpenSea	NR6A1;NR6A1;NR6A1	NM_001278546;NM_001489;NM_033334	Body;Body;Body											-0.519174	-2.55427	-7.77006	1.85864e-09	1.21702e-06	11.5625	-0.573721	-2.54505	-6.96635	2.552e-07	0.00324046	6.79463	-0.143786	-2.55427	-2.10703	0.041564	0.398109	-3.99559	-0.541861	-2.55238	-5.04255	0.000483967	0.0409975	0.246242	2649	NR6A1
chr10	104545749	+	cg24385990	NA	NA		OpenSea	WBP1L;WBP1L	NM_001083913;NM_017787	Body;Body		chr10:104545681-104545681									-0.361618	-2.17866	-7.76997	1.85916e-09	1.21702e-06	11.5623	-0.316697	-2.1705	-4.49044	0.000137574	0.0191588	1.09273	-0.113474	-2.17866	-2.3873	0.0218901	0.312945	-3.46063	-0.500771	-2.1652	-4.93668	0.000566661	0.0428844	0.0961082	54838	WBP1L
chr13	44733218	+	cg22951195	NA	NA		OpenSea	SMIM2-IT1;SMIM2	NR_046843;NM_024058	TSS1500;Body											0.211362	0.896674	7.76586	1.88301e-09	1.22903e-06	11.5501	0.190074	0.894342	4.84584	5.45779e-05	0.0134915	1.93847	0.0476617	0.896674	1.71465	0.0943058	0.530559	-4.65426	0.290902	0.883214	5.18209	0.000394083	0.0391535	0.441326	100874377, 79024	SMIM2-IT1, SMIM2
chr7	79087104	-	cg08971664	NA	NA	chr7:79082948-79083850	S_Shelf	MAGI2-AS3;MAGI2-AS3;MAGI2-AS3;MAGI2-AS3	NR_038346;NR_038345;NR_038343;NR_038344	Body;Body;Body;Body											0.272437	1.58593	7.76583	1.88319e-09	1.22903e-06	11.55	0.23295	1.59088	4.85307	5.3561e-05	0.0133912	1.95566	0.0396233	1.58593	1.1059	0.275511	0.735011	-5.43972	0.356585	1.57187	6.18265	9.7883e-05	0.0287189	1.74666	100505881	MAGI2-AS3
chr10	97096451	-	cg08398441	NA	NA		OpenSea	SORBS1;SORBS1;SORBS1;SORBS1;SORBS1;SORBS1;SORBS1;SORBS1;SORBS1;SORBS1;SORBS1;SORBS1	NM_001034954;NM_001034957;NM_001034955;NM_001290296;NM_001034956;NM_001290298;NM_001290297;NM_006434;NM_024991;NM_015385;NM_001290295;NM_001290294	Body;Body;Body;Body;Body;Body;Body;Body;Body;Body;Body;Body											0.216766	0.317453	7.76565	1.88423e-09	1.22903e-06	11.5495	0.191623	0.315422	4.58602	0.000107293	0.017251	1.32017	0.0536883	0.317453	1.88325	0.0671009	0.47279	-4.38485	0.344907	0.311698	6.27829	8.62976e-05	0.0279901	1.86296	10580	SORBS1
chr1	246378510	-	cg25025181	NA	NA		OpenSea	SMYD3;SMYD3	NM_022743;NM_001167740	Body;Body				TRUE					TRUE		-0.557721	-1.65411	-7.76525	1.88661e-09	1.22903e-06	11.5483	-0.458624	-1.6809	-6.79936	3.83179e-07	0.00327195	6.43201	-0.061826	-1.65411	-0.842853	0.404424	0.81337	-5.68109	-0.838006	-1.56567	-4.49186	0.0011188	0.0524524	-0.554242	64754	SMYD3
chr1	245018898	+	cg08137340	NA	NA		OpenSea	HNRNPU;HNRNPU;HNRNPU;HNRNPU	NM_004501;NM_031844;NM_031844;NM_004501	ExonBnd;ExonBnd;Body;Body											-0.388068	-2.86764	-7.76524	1.88662e-09	1.22903e-06	11.5483	-0.356238	-2.87733	-6.1592	1.87507e-06	0.00480073	5.00537	-0.0331638	-2.86764	-0.649762	0.519635	0.866317	-5.81824	-0.495458	-2.82882	-5.23191	0.000366457	0.038396	0.510204	3192	HNRNPU
chr14	75655495	-	cg03301622	NA	NA		OpenSea					chr14:75655329-75655329									-0.400716	-1.68383	-7.76521	1.88685e-09	1.22903e-06	11.5482	-0.352604	-1.68143	-5.19722	2.19246e-05	0.00965237	2.77172	-0.102854	-1.68383	-1.95155	0.0581634	0.449574	-4.2698	-0.603406	-1.67601	-5.36095	0.00030408	0.0366259	0.686702	NA	NA
chr8	27469331	+	cg11783834	NA	NA	chr8:27471954-27472523	N_Shelf	CLU;CLU;CLU	NM_001831;NM_001171138;NM_203339	Body;TSS200;TSS1500				TRUE					TRUE		-0.272118	-1.03887	-7.76334	1.89781e-09	1.2325e-06	11.5426	-0.253057	-1.03803	-5.59724	7.81895e-06	0.00709964	3.71116	-0.0674146	-1.03887	-1.88317	0.0671127	0.472812	-4.385	-0.37742	-1.03569	-4.23545	0.00167698	0.0598115	-0.942892	1191	CLU
chr15	70592930	+	cg21525141	NA	NA		OpenSea					chr15:70592913-70592913				15:70592871-70593281	Promoter_Associated				0.287069	0.108656	7.76324	1.89843e-09	1.2325e-06	11.5423	0.239409	0.0991548	4.51081	0.000130476	0.0186856	1.14119	0.102496	0.108656	2.71397	0.00983015	0.230038	-2.777	0.455055	0.115459	4.75297	0.000747909	0.0463385	-0.168688	NA	NA
chr4	40579526	-	cg23768790	NA	NA		OpenSea	RBM47	NM_001098634	5'UTR											-0.365636	-1.86321	-7.76196	1.90597e-09	1.23536e-06	11.5385	-0.296703	-1.85122	-4.9744	3.90752e-05	0.0119329	2.24393	-0.126812	-1.86321	-2.63588	0.0119621	0.24812	-2.94591	-0.556698	-1.84766	-3.88893	0.00293845	0.0734477	-1.48263	54502	RBM47
chr1	147823425	-	cg21919968	NA	NA	chr1:147826167-147826388	N_Shelf												TRUE		0.185147	0.403946	7.75916	1.9226e-09	1.24436e-06	11.5302	0.16926	0.42194	4.57646	0.000109997	0.0174194	1.2974	-0.0117128	0.403946	-0.480621	0.633457	0.908579	-5.90981	0.239759	0.359435	4.43923	0.00121482	0.0538787	-0.633225	NA	NA
chr6	122806040	+	cg12828610	NA	NA		OpenSea	PKIB;PKIB;PKIB	NM_001270394;NM_181794;NM_001270393	5'UTR;5'UTR;5'UTR				TRUE							-0.438948	-1.28226	-7.75909	1.92301e-09	1.24436e-06	11.53	-0.417659	-1.28712	-6.10067	2.17282e-06	0.00498493	4.87223	-0.0910765	-1.28226	-1.57633	0.122987	0.578531	-4.85915	-0.600833	-1.27436	-4.00302	0.00243883	0.0682588	-1.30321	5570	PKIB
chr8	18942290	+	cg12439084	NA	NA		OpenSea														-0.2581	-1.5615	-7.75714	1.93475e-09	1.24991e-06	11.5242	-0.226983	-1.55751	-4.10241	0.000376333	0.029313	0.172517	-0.079789	-1.5615	-2.34801	0.0240126	0.323964	-3.53864	-0.38985	-1.55923	-5.10145	0.000443612	0.0402118	0.328977	NA	NA
chr1	10475318	+	cg03344767	NA	NA		OpenSea	PGD	NM_002631	Body				TRUE					TRUE		-0.324296	-2.80441	-7.75687	1.93633e-09	1.24991e-06	11.5234	-0.276927	-2.81888	-4.40699	0.000170902	0.0208686	0.894265	-0.0159287	-2.80441	-0.373051	0.71112	0.933222	-5.95396	-0.48538	-2.74508	-7.94743	1.14837e-05	0.0225593	3.6723	5226	PGD
chr1	110335018	-	cg13229972	NA	NA		OpenSea					chr1:110334849-110334849		TRUE		1:110332874-110335038	Unclassified		TRUE		-0.329086	-1.41267	-7.75398	1.95381e-09	1.2581e-06	11.5149	-0.27722	-1.39382	-4.40746	0.000170693	0.0208653	0.895384	-0.141965	-1.41267	-3.27522	0.00221257	0.120397	-1.47422	-0.503941	-1.43062	-4.02653	0.00234741	0.0673409	-1.26643	NA	NA
chr2	208484576	-	cg04280775	NA	NA		OpenSea	METTL21A;METTL21A;METTL21A	NM_001308021;NM_145280;NM_001127395	Body;Body;Body		chr2:208484440-208484440									-0.392044	-1.99088	-7.75333	1.95774e-09	1.25878e-06	11.5129	-0.330636	-1.97697	-5.19663	2.19581e-05	0.00965237	2.77033	-0.111409	-1.99088	-2.15733	0.0371679	0.382429	-3.90333	-0.568257	-1.9922	-5.71043	0.00018563	0.0331293	1.15098	151194	METTL21A
chr3	10335001	+	cg22333313	NA	NA		OpenSea	GHRLOS;GHRLOS;GHRLOS;GHRLOS;GHRLOS;GHRLOS;GHRL;GHRL;GHRL;GHRL;GHRL;GHRL;GHRL;GHRL;GHRL;GHRL;GHRL	NR_073567;NR_073566;NR_004431;NR_024145;NR_024144;NR_073568;NM_001134944;NM_001134941;NM_016362;NM_001134946;NM_001134945;NM_001302825;NM_001302824;NM_001302823;NM_001302822;NM_001302821;NR_126505	Body;Body;Body;Body;Body;Body;TSS1500;TSS1500;TSS1500;TSS1500;TSS1500;TSS1500;TSS1500;TSS1500;TSS1500;TSS1500;TSS1500											-0.381497	-1.89913	-7.75215	1.96495e-09	1.26116e-06	11.5094	-0.299749	-1.91342	-4.37373	0.000186324	0.0216711	0.815233	-0.0562165	-1.89913	-1.11851	0.270158	0.731006	-5.42661	-0.609839	-1.85246	-5.50944	0.000246038	0.0351014	0.886427	100126793, 51738	GHRLOS, GHRL
chr8	74582660	+	cg23951044	NA	NA		OpenSea	STAU2;STAU2;STAU2;STAU2;STAU2;STAU2;STAU2	NM_001164385;NM_001164384;NM_014393;NM_001164383;NM_001164382;NM_001164380;NM_001164381	Body;Body;Body;5'UTR;Body;Body;Body											-0.567553	-2.31264	-7.74979	1.97943e-09	1.26941e-06	11.5024	-0.480627	-2.32405	-7.23936	1.3228e-07	0.00303604	7.37842	-0.0882299	-2.31264	-1.17962	0.245261	0.711851	-5.3611	-0.78754	-2.30883	-5.11253	0.000436428	0.0400846	0.344482	27067	STAU2
chr7	25989763	+	cg03853208	NA	NA	chr7:25990012-25991320	N_Shore	MIR148A	NR_029597	TSS200					7:25956288-25957882	7:25989445-25990038	Unclassified_Cell_type_specific		TRUE		-0.399578	-2.25024	-7.74812	1.98971e-09	1.27341e-06	11.4975	-0.373248	-2.25133	-4.92087	4.49064e-05	0.0125157	2.1168	-0.0711213	-2.25024	-1.35032	0.184657	0.655594	-5.16113	-0.512316	-2.20777	-7.30708	2.39527e-05	0.0241595	3.02537	406940	MIR148A
chr10	99549843	+	cg08451967	NA	NA		OpenSea														0.205715	0.795674	7.74799	1.99051e-09	1.27341e-06	11.4971	0.158606	0.805518	3.26482	0.00314941	0.0779306	-1.75848	0.0175562	0.795674	0.647435	0.521124	0.866965	-5.81969	0.353885	0.758961	6.57452	5.88639e-05	0.0265478	2.21405	NA	NA
chr2	124782885	+	cg11344566	rs77182849	0.049405	chr2:124782252-124783255	Island	CNTNAP5;CNTNAP5	NM_130773;NM_130773	5'UTR;1stExon					2:124499096-124499826				TRUE		-0.469256	-1.71382	-7.74722	1.99532e-09	1.27546e-06	11.4948	-0.419579	-1.73515	-5.46482	1.09873e-05	0.00768338	3.40158	-0.0353784	-1.71382	-0.571895	0.570658	0.886061	-5.86375	-0.59722	-1.65157	-6.16854	9.97287e-05	0.0288369	1.72938	129684	CNTNAP5
chr2	109229337	+	cg10075819	NA	NA		OpenSea	LIMS1	NM_004987	5'UTR				TRUE		2:109228995-109229635	Unclassified		TRUE		0.277135	0.517061	7.74674	1.99828e-09	1.27632e-06	11.4934	0.224237	0.506403	4.55156	0.000117355	0.0179018	1.23816	0.0905055	0.517061	2.47711	0.0176621	0.288106	-3.27884	0.444649	0.511948	4.98403	0.000527955	0.0421183	0.163481	3987	LIMS1
chr2	233877310	-	cg18815251	NA	NA		OpenSea	NGEF	NM_019850	5'UTR											-0.343895	-1.85661	-7.74644	2.00017e-09	1.27649e-06	11.4925	-0.236549	-1.84965	-4.80821	6.0189e-05	0.0138953	1.84898	-0.0977563	-1.85661	-2.15607	0.0372729	0.382881	-3.90567	-0.605581	-1.85115	-5.02605	0.000495955	0.0413106	0.222972	25791	NGEF
chr6	45042369	+	cg02869300	rs116357162	0.010426		OpenSea	SUPT3H;SUPT3H;SUPT3H	NM_181356;NM_003599;NM_001261823	Body;Body;5'UTR											-0.509416	-2.13813	-7.7458	2.00411e-09	1.27797e-06	11.4906	-0.452434	-2.15586	-4.62257	9.75603e-05	0.0165925	1.40717	-0.0597373	-2.13813	-0.889369	0.37923	0.800152	-5.64294	-0.668341	-2.05612	-5.04151	0.000484715	0.0410132	0.244773	8464	SUPT3H
chr9	35758876	-	cg12365951	NA	NA	chr9:35756948-35757339	S_Shore														-0.401802	-1.46215	-7.74496	2.00934e-09	1.27982e-06	11.4881	-0.368991	-1.45431	-5.10373	2.79337e-05	0.0106295	2.55058	-0.123278	-1.46215	-2.32667	0.0252411	0.330576	-3.5806	-0.514092	-1.45331	-4.17517	0.00184679	0.0619538	-1.03564	NA	NA
chr1	15348161	-	cg11754952	rs77324826	0.0234		OpenSea	KAZN;KAZN;KAZN;KAZN;KAZN	NM_015209;NM_201628;NM_001018000;NM_001017999;NM_001018001	Body;Body;Body;Body;Body				TRUE							0.229522	0.933735	7.74435	2.01316e-09	1.27982e-06	11.4863	0.191375	0.912991	4.63534	9.43714e-05	0.016428	1.43758	0.105997	0.933735	3.50187	0.00116964	0.0883562	-0.90986	0.331244	0.962057	4.82798	0.000667393	0.0448183	-0.0599103	23254	KAZN
chr12	65013161	+	cg13967356	NA	NA		OpenSea	RASSF3;RASSF3	NR_040718;NM_178169	Body;Body		chr12:65012959-65012959				12:65012787-65013225	Promoter_Associated_Cell_type_specific				-0.402632	-2.06177	-7.74344	2.0189e-09	1.28016e-06	11.4836	-0.343202	-2.04565	-4.82742	5.72561e-05	0.0136677	1.89466	-0.147051	-2.06177	-2.76908	0.00854344	0.216894	-2.65583	-0.607374	-2.08179	-4.79909	0.000697263	0.0453462	-0.101708	283349	RASSF3
chr2	121022869	-	cg09370325	NA	NA		OpenSea	RALB	NM_002881	5'UTR						2:121022847-121022874	Unclassified_Cell_type_specific				-0.508398	-1.74794	-7.74216	2.02694e-09	1.28266e-06	11.4798	-0.450543	-1.73017	-5.56829	8.42185e-06	0.00718593	3.6436	-0.170295	-1.74794	-2.53923	0.0151876	0.271965	-3.15028	-0.693064	-1.77604	-4.0069	0.00242348	0.0680878	-1.29713	5899	RALB
chr7	101688730	+	cg03310939	NA	NA		OpenSea	CUX1;CUX1;CUX1	NM_181500;NM_181552;NM_001913	Body;Body;Body				TRUE	7:101475348-101475466				TRUE		-0.338048	-2.31897	-7.74203	2.02773e-09	1.28266e-06	11.4794	-0.300195	-2.32926	-5.86614	3.93466e-06	0.00593863	4.33474	-0.0344578	-2.31897	-0.772693	0.444338	0.833594	-5.73491	-0.461355	-2.25987	-6.11277	0.000107401	0.0292566	1.66077	1523	CUX1
chr20	56266896	+	cg24383334	NA	NA		OpenSea	PMEPA1;PMEPA1;PMEPA1;PMEPA1;PMEPA1	NM_001255976;NM_199170;NM_199171;NM_020182;NM_199169	TSS1500;5'UTR;5'UTR;Body;Body											-0.280293	-1.5048	-7.74032	2.03858e-09	1.28746e-06	11.4743	-0.239939	-1.49816	-5.16705	2.37064e-05	0.00998914	2.7004	-0.0819817	-1.5048	-2.21669	0.0325134	0.363248	-3.79232	-0.41372	-1.51041	-5.03607	0.000488635	0.0410699	0.237114	56937	PMEPA1
chr16	30817443	-	cg01172150	NA	NA	chr16:30816794-30817243	S_Shore								16:30724215-30725145	16:30816554-30817899	Promoter_Associated		TRUE		-0.394122	-1.96705	-7.7381	2.05269e-09	1.29335e-06	11.4677	-0.345728	-1.974	-5.16241	2.39931e-05	0.0100143	2.68943	-0.0577206	-1.96705	-1.10963	0.27392	0.733933	-5.43586	-0.539358	-1.93725	-5.57079	0.000225629	0.0342231	0.967881	NA	NA
chr17	40493229	-	cg01763935	NA	NA		OpenSea	STAT3;STAT3;STAT3	NM_003150;NM_139276;NM_213662	Body;Body;Body				TRUE							0.316473	0.637744	7.73795	2.0536e-09	1.29335e-06	11.4673	0.307239	0.642304	5.38634	1.34494e-05	0.00823716	3.21739	0.0562164	0.637744	1.34585	0.186085	0.657132	-5.16669	0.410967	0.612052	4.6475	0.000879008	0.0487469	-0.323145	6774	STAT3
chr2	64996141	-	cg16932880	NA	NA	chr2:64994988-64995561	S_Shore														-0.419868	-1.54443	-7.73782	2.05446e-09	1.29335e-06	11.4669	-0.329333	-1.55397	-4.96323	4.02262e-05	0.0120603	2.2174	-0.0734327	-1.54443	-1.32507	0.19282	0.664238	-5.19226	-0.653988	-1.5402	-5.48906	0.000253249	0.0352548	0.859229	NA	NA
chr16	70734159	+	cg22524429	NA	NA		OpenSea	VAC14	NM_018052	Body											-0.324403	-1.63975	-7.73704	2.05945e-09	1.29546e-06	11.4646	-0.2965	-1.63245	-4.32555	0.00021115	0.0228621	0.700823	-0.100108	-1.63975	-2.33776	0.0245957	0.327096	-3.55883	-0.458349	-1.65898	-4.29808	0.00151788	0.0577427	-0.847087	55697	VAC14
chr4	40518663	+	cg06332621	NA	NA		OpenSea	RBM47;RBM47	NM_019027;NM_001098634	TSS1500;5'UTR									TRUE		0.380245	1.98168	7.73663	2.06209e-09	1.29608e-06	11.4634	0.266347	1.99888	4.80715	6.03555e-05	0.0139068	1.84645	0.0236093	1.98168	0.470343	0.640716	0.910927	-5.91451	0.625361	1.92948	7.49189	1.92835e-05	0.0238789	3.21782	54502	RBM47
chr2	64501134	-	cg06233202	NA	NA		OpenSea							TRUE					TRUE		-0.316469	-1.68703	-7.73552	2.06921e-09	1.29754e-06	11.4601	-0.266605	-1.68964	-4.27762	0.000239109	0.0241375	0.587101	-0.0774691	-1.68703	-1.85408	0.0712622	0.482379	-4.43297	-0.474898	-1.65878	-4.6767	0.00084044	0.0480115	-0.280213	NA	NA
chr2	232546142	+	cg27227507	NA	NA	chr2:232545347-232546143	Island							TRUE	2:232253394-232254882	2:232545707-232546283	Unclassified		TRUE		-0.309106	-1.2843	-7.73548	2.06949e-09	1.29754e-06	11.4599	-0.290093	-1.29173	-4.20796	0.000286419	0.0259797	0.422032	-0.062471	-1.2843	-1.53074	0.133865	0.593811	-4.92339	-0.434192	-1.25634	-5.27934	0.00034207	0.0378111	0.575402	NA	NA
chr2	45225295	-	cg00103543	NA	NA	chr2:45227644-45228783	N_Shelf					chr2:45225232-45225232									0.238446	1.21893	7.73514	2.07167e-09	1.29754e-06	11.4589	0.182035	1.23248	3.55828	0.00151315	0.0546682	-1.09524	0.022648	1.21893	0.719367	0.476182	0.847861	-5.77278	0.406559	1.17683	5.47184	0.000259517	0.0353079	0.836199	NA	NA
chr17	43385253	+	cg10114760	rs75184106	0.096523		OpenSea	MAP3K14	NM_003954	5'UTR		chr17:43385085-43385085									-0.385976	-1.65163	-7.73507	2.07209e-09	1.29754e-06	11.4587	-0.36312	-1.66067	-5.41999	1.2332e-05	0.00794081	3.29643	-0.0792566	-1.65163	-1.55519	0.127939	0.585417	-4.88915	-0.499186	-1.62602	-4.73874	0.000764315	0.0467001	-0.189424	9020	MAP3K14
chr7	26404734	-	cg03717057	NA	NA		OpenSea	SNX10;SNX10;SNX10;SNX10;SNX10	NM_001199835;NM_013322;NM_001199837;NM_001199838;NR_037670	Body;Body;Body;Body;Body						7:26404402-26405351	Gene_Associated				-0.402715	-1.61228	-7.73442	2.07632e-09	1.29754e-06	11.4568	-0.358277	-1.63877	-5.5225	9.47261e-06	0.00741636	3.53662	-0.0188566	-1.61228	-0.354597	0.724792	0.936952	-5.96042	-0.577803	-1.57116	-9.86878	1.61281e-06	0.0213973	5.312	29887	SNX10
chr7	116713121	-	cg07316873	NA	NA		OpenSea	ST7-AS2;ST7;ST7	NR_109980;NM_021908;NM_018412	Body;Body;Body											-0.439176	-1.63628	-7.73437	2.07664e-09	1.29754e-06	11.4566	-0.360559	-1.65608	-4.90743	4.6502e-05	0.0126705	2.08488	-0.0514557	-1.63628	-0.887283	0.380338	0.800683	-5.64469	-0.689273	-1.58481	-5.42059	0.000279177	0.0358482	0.767354	93654, 7982	ST7-AS2, ST7
chr8	97598420	-	cg05106778	NA	NA		OpenSea	SDC2	NM_002998	Body											0.317111	1.53135	7.73369	2.08104e-09	1.29765e-06	11.4546	0.272012	1.51873	4.87756	5.02564e-05	0.0130433	2.01389	0.108713	1.53135	2.59597	0.0132087	0.257473	-3.03093	0.443409	1.54657	4.6988	0.000812441	0.0474958	-0.247804	6383	SDC2
chr6	119764192	-	cg26254741	rs9489715	0.184375		OpenSea					chr6:119764172-119764172									-0.463386	-2.34014	-7.733	2.08547e-09	1.29939e-06	11.4526	-0.398136	-2.36282	-4.8279	5.7184e-05	0.0136632	1.89581	-0.028154	-2.34014	-0.460032	0.648035	0.913487	-5.91911	-0.633641	-2.25643	-5.79882	0.000164293	0.0321956	1.26522	NA	NA
chr1	44704073	-	cg06638529	NA	NA		OpenSea	ERI3	NM_024066	Body		chr1:44703858-44703858			1:44476337-44476676	1:44703842-44704157	Unclassified		TRUE		-0.292805	-1.33423	-7.73244	2.08915e-09	1.30065e-06	11.4509	-0.2034	-1.34161	-4.19267	0.000297984	0.0264518	0.385847	-0.0387459	-1.33423	-1.00186	0.322557	0.766576	-5.54258	-0.469351	-1.32121	-6.98108	3.54531e-05	0.0250869	2.67408	79033	ERI3
chr10	48390936	-	cg17964955	rs41284964	0.085393	chr10:48389019-48389375	S_Shore	RBP3;RBP3	NM_002900;NM_002900	5'UTR;1stExon								TRUE	TRUE		0.221714	1.23287	7.73204	2.09169e-09	1.3012e-06	11.4498	0.187944	1.23694	5.10189	2.80676e-05	0.010648	2.54621	0.0372083	1.23287	1.27053	0.211386	0.682562	-5.25768	0.311515	1.20171	6.01367	0.000122647	0.0303559	1.53763	5949	RBP3
chr1	23504632	+	cg18660064	NA	NA	chr1:23504059-23504633	Island							TRUE		1:23503754-23505719	Unclassified		TRUE		-0.436342	-2.29685	-7.73179	2.09332e-09	1.3012e-06	11.449	-0.381146	-2.30288	-4.16473	0.000320331	0.0273284	0.319748	-0.095487	-2.29685	-1.65668	0.105567	0.550894	-4.74193	-0.535314	-2.27534	-5.83887	0.000155504	0.0319664	1.31657	NA	NA
chr2	218741790	-	cg20881175	NA	NA		OpenSea	TNS1	NM_022648	Body				TRUE					TRUE		0.218025	1.3268	7.72893	2.11203e-09	1.31076e-06	11.4405	0.18928	1.32376	5.09175	2.88153e-05	0.0107316	2.5222	0.0465087	1.3268	1.61432	0.114479	0.565826	-4.80435	0.270607	1.31069	4.48254	0.0011352	0.0526931	-0.568194	7145	TNS1
chr11	9686514	+	cg26645401	NA	NA	chr11:9685520-9686050	S_Shore	SWAP70	NM_015055	Body					11:9641757-9643091	11:9684850-9686643	Unclassified		TRUE		-0.517613	-2.53664	-7.72786	2.1191e-09	1.31412e-06	11.4373	-0.465984	-2.57245	-5.01082	3.55493e-05	0.0115944	2.33035	-0.00864091	-2.53664	-0.126315	0.900128	0.980097	-6.01337	-0.690408	-2.4419	-4.93399	0.000568945	0.0429542	0.0922764	23075	SWAP70
chr10	134225433	+	cg22647517	NA	NA		OpenSea	PWWP2B;PWWP2B	NM_138499;NM_001098637	3'UTR;Body		chr10:134225356-134225356									-0.311949	-1.76424	-7.72746	2.12175e-09	1.31472e-06	11.4361	-0.28476	-1.76738	-5.06714	3.07151e-05	0.0109662	2.46389	-0.0704969	-1.76424	-1.70988	0.0951928	0.532033	-4.66157	-0.432423	-1.73999	-5.48681	0.00025406	0.0352573	0.856218	170394	PWWP2B
chr1	65636328	-	cg04023465	NA	NA		OpenSea	AK4;AK4;AK4	NM_001005353;NM_203464;NM_013410	Body;Body;Body											-0.521039	-1.32663	-7.72694	2.12519e-09	1.31582e-06	11.4346	-0.419086	-1.27478	-4.52685	0.000125145	0.0182574	1.17936	-0.276387	-1.32663	-4.01325	0.00026161	0.0415795	0.426328	-0.833824	-1.40132	-4.92516	0.000576524	0.0431113	0.0796683	205	AK4
chr7	37298927	-	cg05642546	NA	NA		OpenSea	ELMO1	NM_014800	Body					7:37265304-37265453				TRUE		-0.437833	-1.34446	-7.72572	2.13323e-09	1.31873e-06	11.431	-0.405586	-1.3277	-4.54287	0.000120039	0.0180522	1.21747	-0.16345	-1.34446	-2.82396	0.00741895	0.204003	-2.5336	-0.616585	-1.34191	-4.85832	0.00063749	0.0443435	-0.0161705	9844	ELMO1
chr6	10839494	+	cg22392451	NA	NA	chr6:10838098-10838915	S_Shore	MAK;MAK;MAK	NM_001242385;NM_005906;NM_001242957	TSS1500;TSS1500;TSS1500						6:10838101-10839588	Promoter_Associated				0.408624	1.59362	7.7234	2.14869e-09	1.32621e-06	11.4241	0.327835	1.6188	4.91096	4.60783e-05	0.0126311	2.09325	0.0167294	1.59362	0.309605	0.758501	0.946297	-5.97482	0.692425	1.50866	5.917	0.000139779	0.0311195	1.41599	4117	MAK
chr5	73918270	+	cg08226276	NA	NA		OpenSea							TRUE							0.33879	1.28144	7.72254	2.15445e-09	1.32646e-06	11.4215	0.271982	1.29801	4.74387	7.11548e-05	0.0149235	1.6959	0.0325092	1.28144	0.72557	0.472412	0.846348	-5.76851	0.54289	1.25056	4.86984	0.000626514	0.044172	0.000395676	NA	NA
chr20	45179226	-	cg11173131	NA	NA		OpenSea	C20orf123	NM_080721	TSS200									TRUE		-0.433836	-1.79757	-7.72246	2.15496e-09	1.32646e-06	11.4213	-0.396375	-1.79727	-4.25135	0.000255965	0.0248727	0.524812	-0.101334	-1.79757	-1.76615	0.0851578	0.512069	-4.57422	-0.514302	-1.76782	-6.51545	6.34734e-05	0.0268312	2.14512	128506	C20orf123
chr16	85315212	-	cg01824618	NA	NA	chr16:85317749-85318003	N_Shelf												TRUE		0.255324	0.65829	7.72237	2.1556e-09	1.32646e-06	11.421	0.262433	0.65877	5.98803	2.88799e-06	0.00551004	4.61489	0.0382874	0.65829	1.13386	0.263741	0.725949	-5.41046	0.292612	0.660539	5.26028	0.000351656	0.038095	0.549244	NA	NA
chr4	113208944	+	cg01980817	NA	NA	chr4:113206832-113207278	S_Shore					chr4:113208724-113208724				4:113208798-113209023	Unclassified				0.309433	1.18086	7.72202	2.15794e-09	1.32673e-06	11.42	0.253327	1.1937	4.84067	5.53159e-05	0.0135477	1.92619	0.0289347	1.18086	0.70701	0.483742	0.851331	-5.78118	0.458734	1.14196	5.56384	0.000227848	0.0342838	0.958682	NA	NA
chr6	83903927	+	cg04887278	NA	NA	chr6:83902606-83903777	S_Shore	PGM3;RWDD2A	NM_015599;NM_033411	TSS1500;5'UTR					6:83959326-83960647			TRUE	TRUE		-0.383758	-2.64915	-7.71938	2.17572e-09	1.33557e-06	11.4121	-0.307376	-2.66156	-4.21904	0.000278313	0.0257175	0.448279	-0.0338771	-2.64915	-0.667228	0.508535	0.861944	-5.80726	-0.547936	-2.55529	-8.01984	1.05971e-05	0.0223155	3.74202	5238, 112611	PGM3, RWDD2A
chr8	129162178	-	cg00444740	NA	NA		OpenSea	MIR1208	NR_031613	TSS200		chr8:129162104-129162104							TRUE		-0.444176	-1.37415	-7.71714	2.19095e-09	1.3438e-06	11.4055	-0.390073	-1.34007	-4.14329	0.0003386	0.0280535	0.269059	-0.201247	-1.37415	-3.42353	0.0014609	0.098328	-1.1071	-0.611847	-1.41021	-4.9334	0.000569448	0.0429758	0.0914344	100302281	MIR1208
chr1	48570799	+	cg23004019	NA	NA		OpenSea	SKINTL	NR_026749	Body											0.224769	0.741199	7.71578	2.20022e-09	1.34552e-06	11.4015	0.203761	0.750581	4.28129	0.000236844	0.0240196	0.595803	0.0240004	0.741199	0.806686	0.424714	0.823794	-5.7094	0.30529	0.705708	5.64143	0.000204351	0.0336596	1.0609	391037	SKINTL
chr10	106013945	+	cg20537488	NA	NA	chr10:106014667-106015087	N_Shore	GSTO1;GSTO1;GSTO1	NM_004832;NM_001191002;NM_001191003	TSS1500;TSS1500;TSS200											-0.294829	-1.40528	-7.7155	2.20215e-09	1.34552e-06	11.4006	-0.260367	-1.38226	-4.81558	5.90467e-05	0.013792	1.8665	-0.129901	-1.40528	-3.32851	0.00190774	0.11181	-1.34329	-0.396563	-1.44084	-3.91827	0.00280052	0.0721065	-1.43634	9446	GSTO1
chr17	15931082	+	cg15668538	NA	NA		OpenSea	TTC19	NM_017775	3'UTR									TRUE		0.250305	0.587988	7.71508	2.20503e-09	1.34569e-06	11.3994	0.202748	0.577222	6.13543	1.99063e-06	0.00488145	4.95136	0.0831889	0.587988	2.51061	0.0162852	0.279671	-3.20978	0.416896	0.597891	4.21696	0.00172726	0.0604831	-0.971297	54902	TTC19
chr17	42467199	-	cg20810975	NA	NA	chr17:42462135-42463579	S_Shelf	ITGA2B	NM_000419	TSS1500									TRUE		-0.262989	-1.90187	-7.71496	2.20584e-09	1.34569e-06	11.399	-0.211666	-1.88854	-4.20671	0.000287349	0.0260332	0.419068	-0.0939147	-1.90187	-2.69757	0.0102464	0.234006	-2.81275	-0.376875	-1.8951	-5.83818	0.000155651	0.0319664	1.31569	3674	ITGA2B
chr2	7765739	+	cg23443179	NA	NA		OpenSea														-0.336344	-1.6675	-7.71317	2.21813e-09	1.3511e-06	11.3937	-0.26767	-1.6586	-4.87408	5.07133e-05	0.0130814	2.00562	-0.0920569	-1.6675	-2.06704	0.0453788	0.411969	-4.06771	-0.565433	-1.66688	-6.11909	0.0001065	0.0292566	1.66858	NA	NA
chr17	76819468	+	cg11244291	rs9890452	0.061987		OpenSea	USP36	NM_025090	Body											-0.492177	-0.753559	-7.71255	2.22246e-09	1.35269e-06	11.3918	-0.462636	-0.732977	-4.22779	0.000272076	0.0254835	0.469001	-0.163928	-0.753559	-2.5152	0.0161047	0.278535	-3.20028	-0.644473	-0.771964	-5.80688	0.000162482	0.0321704	1.27557	57602	USP36
chr22	43705278	-	cg17584604	rs76050026	0.057726		OpenSea	SCUBE1	NM_173050	Body											0.256118	1.22764	7.71202	2.22615e-09	1.35389e-06	11.3903	0.197594	1.22592	4.89	4.86571e-05	0.0128805	2.04346	0.061168	1.22764	1.80341	0.0790129	0.499602	-4.51506	0.410717	1.21729	7.59036	1.72065e-05	0.0233474	3.31843	80274	SCUBE1
chr5	179603388	+	cg10163555	NA	NA		OpenSea	RASGEF1C	NM_175062	5'UTR											0.243741	0.710749	7.71085	2.23423e-09	1.35776e-06	11.3868	0.206755	0.688412	4.17633	0.000310859	0.0269458	0.347182	0.108441	0.710749	3.359	0.00175177	0.107399	-1.26787	0.400249	0.695456	4.78965	0.000707327	0.0455267	-0.115393	255426	RASGEF1C
chr10	74454766	+	cg27592794	NA	NA	chr10:74451828-74452597	S_Shelf	CCDC109A	NM_138357	Body									TRUE		-0.415239	-2.34151	-7.70899	2.24724e-09	1.36251e-06	11.3813	-0.282179	-2.34184	-3.81384	0.000790377	0.0404428	-0.504589	-0.098576	-2.34151	-1.7919	0.0808709	0.503331	-4.53346	-0.714174	-2.33395	-8.04455	1.03117e-05	0.0223155	3.76567	90550	CCDC109A
chr7	101499638	-	cg25711558	NA	NA		OpenSea	CUX1;CUX1;CUX1	NM_181500;NM_181552;NM_001913	Body;Body;Body			DMR						TRUE		-0.469507	-1.75165	-7.70781	2.25547e-09	1.36551e-06	11.3778	-0.392556	-1.74515	-4.69351	8.11163e-05	0.0155379	1.57604	-0.131532	-1.75165	-2.11429	0.0409028	0.395847	-3.98238	-0.72697	-1.73028	-4.57347	0.000985452	0.0501502	-0.432598	1523	CUX1
chr16	20756332	+	cg04695882	NA	NA	chr16:20752646-20753280	S_Shelf												TRUE		-0.390203	-1.81514	-7.70761	2.25688e-09	1.36551e-06	11.3772	-0.337062	-1.83995	-5.22011	2.06632e-05	0.0094379	2.8258	-0.00923536	-1.81514	-0.178618	0.859158	0.971132	-6.00566	-0.565761	-1.74468	-5.06515	0.000468038	0.0407844	0.278054	NA	NA
chr19	56158885	-	cg07805604	NA	NA	chr19:56159257-56159937	N_Shore	CCDC106	NM_013301	TSS200			CDMR						TRUE		-0.314283	-1.60282	-7.70729	2.2591e-09	1.36551e-06	11.3762	-0.305302	-1.60616	-5.66707	6.5382e-06	0.00664973	3.87379	-0.0625084	-1.60282	-1.50094	0.141384	0.604425	-4.96449	-0.416203	-1.55947	-4.71186	0.000796361	0.047218	-0.228688	29903	CCDC106
chr16	48238310	+	cg03488888	NA	NA		OpenSea	ABCC11;ABCC11;ABCC11	NM_033151;NM_145186;NM_032583	Body;Body;Body											0.292373	0.980787	7.707	2.26115e-09	1.36551e-06	11.3754	0.306811	0.993601	6.04729	2.48612e-06	0.00530662	4.75046	0.0253495	0.980787	0.654274	0.516755	0.865221	-5.81543	0.32306	0.935938	5.42473	0.000277531	0.035822	0.772933	85320	ABCC11
chr14	64064608	+	cg14411221	NA	NA	chr14:64061799-64062043	S_Shelf	WDR89;WDR89	NM_001008726;NM_080666	3'UTR;3'UTR						14:64064606-64064802	Gene_Associated_Cell_type_specific		TRUE		0.392937	1.60429	7.7068	2.26257e-09	1.36551e-06	11.3748	0.264406	1.59639	4.21584	0.00028063	0.0257848	0.440698	0.101974	1.60429	1.95831	0.0573369	0.447218	-4.25822	0.734487	1.58891	6.31834	8.18932e-05	0.0277179	1.91122	112840	WDR89
chr12	124227898	+	cg17669121	NA	NA		OpenSea	ATP6V0A2	NM_012463	Body											-0.36407	-1.81595	-7.70651	2.26464e-09	1.36572e-06	11.3739	-0.278137	-1.83744	-3.84603	0.000727879	0.0390262	-0.429519	-0.0199266	-1.81595	-0.412998	0.681858	0.924352	-5.93885	-0.556649	-1.76479	-7.13184	2.95271e-05	0.0246161	2.83844	23545	ATP6V0A2
chr17	44968863	+	cg24606065	rs73988204	0.030636		OpenSea														0.274925	0.916538	7.70625	2.26642e-09	1.36574e-06	11.3731	0.206282	0.909608	4.19983	0.000292512	0.0262378	0.402788	0.069762	0.916538	1.91466	0.0628542	0.462122	-4.33236	0.460292	0.916234	7.4182	2.10151e-05	0.0240801	3.14166	NA	NA
chr10	119795016	+	cg10354542	NA	NA		OpenSea	RAB11FIP2	NM_014904	Body											-0.475012	-1.51918	-7.7057	2.27031e-09	1.366e-06	11.3715	-0.391904	-1.51307	-3.7952	0.000828948	0.0412675	-0.547997	-0.122712	-1.51918	-1.94912	0.0584623	0.450458	-4.27394	-0.683763	-1.5035	-5.96249	0.000131418	0.0309706	1.47341	22841	RAB11FIP2
chr2	9492809	-	cg17456265	NA	NA		OpenSea	ASAP2;ASAP2	NM_001135191;NM_003887	Body;Body											0.181903	0.514787	7.70507	2.27475e-09	1.36702e-06	11.3696	0.137996	0.521221	3.85783	0.000706197	0.0385316	-0.401953	0.0207368	0.514787	0.860047	0.394993	0.808574	-5.66722	0.315044	0.496689	5.08684	0.000453278	0.0404057	0.308504	8853	ASAP2
chr17	10278551	+	cg25029194	NA	NA		OpenSea														0.285228	1.99762	7.70497	2.27546e-09	1.36702e-06	11.3693	0.290352	2.03092	5.3701	1.40247e-05	0.00833176	3.17922	-0.0324017	1.99762	-0.857018	0.396644	0.809278	-5.66968	0.350156	1.9154	4.03623	0.00231077	0.0670274	-1.25129	NA	NA
chr8	67664535	+	cg04229258	NA	NA		OpenSea	C8orf44-SGK3;SGK3	NM_001204173;NM_001033578	5'UTR;5'UTR											-0.363368	-2.91023	-7.70469	2.27745e-09	1.36717e-06	11.3685	-0.290732	-2.91392	-5.98725	2.89374e-06	0.00551004	4.61309	-0.0624938	-2.91023	-1.29744	0.202062	0.673203	-5.22571	-0.564422	-2.88891	-5.70254	0.000187676	0.033231	1.14071	100533105, 23678	C8orf44-SGK3, SGK3
chr3	177018028	-	cg11171995	NA	NA		OpenSea	LINC00501	NR_047465	Body		chr3:177018025-177018025									-0.408758	-1.71917	-7.70395	2.28274e-09	1.36795e-06	11.3663	-0.371864	-1.71749	-5.46076	1.11028e-05	0.00769299	3.39206	-0.0973694	-1.71917	-1.79685	0.0800667	0.501795	-4.52555	-0.618374	-1.69657	-5.69201	0.000190443	0.0332366	1.127	100820709	LINC00501
chr17	37482420	-	cg04211197	NA	NA		OpenSea	FBXL20;FBXL20	NM_032875;NM_001184906	Body;Body											-0.458745	-1.78312	-7.70384	2.28348e-09	1.36795e-06	11.366	-0.382959	-1.75204	-6.49605	8.08503e-07	0.00424076	5.76303	-0.182379	-1.78312	-2.99884	0.00468933	0.167811	-2.13412	-0.641414	-1.81473	-3.67401	0.00419201	0.084626	-1.8247	84961	FBXL20
chr3	128779590	+	cg16824282	NA	NA		OpenSea	GP9	NM_000174	TSS200									TRUE		-0.403013	-1.16513	-7.70359	2.28532e-09	1.36795e-06	11.3652	-0.345315	-1.16513	-4.54887	0.00011818	0.0179416	1.23175	-0.106077	-1.16513	-1.98536	0.0541318	0.43807	-4.2116	-0.581762	-1.15467	-5.85122	0.000152897	0.0318936	1.33235	2815	GP9
chr18	35103199	-	cg15113252	NA	NA	chr18:35104533-35104942	N_Shore	CELF4;CELF4;CELF4;CELF4	NM_001025088;NM_001025089;NM_020180;NM_001025087	Body;Body;Body;Body											0.223031	0.242541	7.70353	2.28568e-09	1.36795e-06	11.3651	0.167543	0.248238	4.87762	5.02486e-05	0.0130433	2.01404	0.0276612	0.242541	0.935488	0.355264	0.786651	-5.60317	0.297377	0.218453	4.99466	0.000519658	0.0418942	0.178556	56853	CELF4
chr17	80263683	-	cg02387366	NA	NA		OpenSea														-0.308006	-2.1884	-7.7025	2.29307e-09	1.36887e-06	11.362	-0.263566	-2.21568	-5.21663	2.08505e-05	0.00948078	2.81756	0.0080367	-2.1884	0.196785	0.845012	0.967972	-6.00237	-0.466619	-2.12333	-6.19015	9.69167e-05	0.0286753	1.75583	NA	NA
chr6	157936390	-	cg02460791	NA	NA		OpenSea	ZDHHC14;ZDHHC14	NM_024630;NM_153746	Body;Body											-0.302537	-0.936765	-7.70243	2.29354e-09	1.36887e-06	11.3618	-0.267622	-0.926759	-4.25681	0.000252365	0.0246863	0.537761	-0.110155	-0.936765	-2.74598	0.00906253	0.222177	-2.70682	-0.430157	-0.955532	-4.72191	0.000784222	0.047048	-0.214002	79683	ZDHHC14
chr2	158957290	+	cg19167951	NA	NA		OpenSea	UPP2;UPP2	NM_173355;NM_001135098	TSS1500;Body											0.29802	1.18038	7.70218	2.29532e-09	1.36887e-06	11.361	0.22392	1.18192	5.05111	3.20197e-05	0.0111462	2.42589	0.0609829	1.18038	1.54319	0.130819	0.589517	-4.90601	0.494702	1.17077	6.25421	8.90688e-05	0.0280846	1.83381	151531	UPP2
chr2	218083568	+	cg16815563	NA	NA		OpenSea														-0.418608	-2.08911	-7.70113	2.30285e-09	1.37197e-06	11.3579	-0.393386	-2.08589	-6.30468	1.30194e-06	0.00460056	5.33441	-0.104235	-2.08911	-1.8776	0.0678907	0.47455	-4.39423	-0.569553	-2.09647	-4.21545	0.00173143	0.0605389	-0.973618	NA	NA
chr1	119532850	+	cg00466334	rs114884073	0.02563	chr1:119531991-119532196	S_Shore	TBX15	NM_152380	TSS1500					1:119334296-119334493				TRUE		-0.454244	-3.00859	-7.70063	2.30646e-09	1.37309e-06	11.3564	-0.402548	-3.03626	-5.07875	2.98033e-05	0.0108087	2.49141	-0.0210638	-3.00859	-0.349636	0.728483	0.93794	-5.96211	-0.678084	-2.89871	-4.98386	0.000528085	0.0421231	0.163246	6913	TBX15
chr4	110625046	-	cg18268174	NA	NA	chr4:110623959-110624831	S_Shore	CASP6;CASP6	NM_032992;NM_001226	TSS1500;TSS1500											-0.427813	-1.36209	-7.69949	2.31461e-09	1.3769e-06	11.353	-0.36995	-1.36639	-4.94652	4.20106e-05	0.0122138	2.17773	-0.103484	-1.36209	-1.82358	0.0758462	0.492645	-4.48261	-0.636571	-1.33832	-4.37439	0.00134522	0.0556685	-0.731095	839	CASP6
chr18	573825	-	cg05635798	NA	NA		OpenSea														0.254594	1.43432	7.69889	2.31894e-09	1.37844e-06	11.3513	0.185232	1.40058	3.95457	0.000550919	0.0344067	-0.175478	0.14629	1.43432	4.33148	9.96384e-05	0.024638	1.29233	0.432505	1.44912	5.05137	0.000477678	0.0409026	0.258676	NA	NA
chr14	64676162	+	cg07923716	NA	NA		OpenSea	SYNE2;SYNE2;SYNE2;SYNE2;MIR548AZ	NM_015180;NM_182914;NM_015180;NM_182914;NR_106755	ExonBnd;ExonBnd;Body;Body;Body				TRUE							-0.249741	-0.939616	-7.69833	2.32299e-09	1.37981e-06	11.3496	-0.170576	-0.92397	-4.66935	8.63791e-05	0.0158788	1.51853	-0.101138	-0.939616	-3.05256	0.00406221	0.157722	-2.0085	-0.445117	-0.969028	-5.22243	0.000371549	0.0384921	0.497133	23224, 102466162	SYNE2, MIR548AZ
chr13	46190028	-	cg06215457	NA	NA		OpenSea	FAM194B	NM_182542	TSS200			DMR	TRUE					TRUE		-0.30073	-3.01199	-7.69741	2.32967e-09	1.38193e-06	11.3469	-0.230996	-3.00224	-4.72048	7.56197e-05	0.015253	1.64023	-0.081527	-3.01199	-2.04321	0.0477947	0.41996	-4.11017	-0.419836	-3.01403	-6.43447	7.04346e-05	0.0271363	2.04976	220081	FAM194B
chr9	125795761	+	cg01568243	NA	NA		OpenSea	GPR21;RABGAP1	NM_005294;NM_012197	TSS200;Body											-0.40721	-1.68489	-7.69736	2.33007e-09	1.38193e-06	11.3467	-0.355683	-1.6967	-5.89893	3.6201e-06	0.00585722	4.41026	-0.0580773	-1.68489	-1.07491	0.288986	0.74435	-5.47136	-0.612159	-1.63879	-4.91021	0.000589603	0.0434047	0.0582901	2844, 23637	GPR21, RABGAP1
chr9	123687270	-	cg14518276	rs7034499	0.253592	chr9:123690771-123691675	N_Shelf	TRAF1	NM_005658	Body									TRUE		0.277944	0.408035	7.69626	2.33801e-09	1.3856e-06	11.3434	0.236044	0.409276	4.8214	5.81597e-05	0.0137447	1.88034	0.0631153	0.408035	1.7112	0.0949477	0.531557	-4.65956	0.410157	0.39492	5.65883	0.000199448	0.0335539	1.08368	7185	TRAF1
chr6	33700564	+	cg05545728	NA	NA		OpenSea	IP6K3;IP6K3	NM_001142883;NM_054111	Body;Body											0.260627	0.690509	7.69575	2.34175e-09	1.38677e-06	11.3419	0.269219	0.692278	5.41374	1.25321e-05	0.00801544	3.28176	0.0489205	0.690509	1.41438	0.165144	0.634156	-5.07977	0.304137	0.676804	4.65092	0.000874406	0.0486585	-0.318121	117283	IP6K3
chr4	95264074	-	cg16567676	NA	NA		OpenSea	HPGDS	NM_014485	TSS200									TRUE		-0.401998	-1.64911	-7.69525	2.34541e-09	1.38759e-06	11.3404	-0.357172	-1.67538	-4.7416	7.15764e-05	0.0149371	1.69049	-0.0196645	-1.64911	-0.368573	0.714429	0.934084	-5.95556	-0.603148	-1.56257	-5.26678	0.000348354	0.0380376	0.558174	27306	HPGDS
chr17	44985992	-	cg20079753	NA	NA		OpenSea														0.244398	1.34724	7.69386	2.35557e-09	1.39078e-06	11.3363	0.190658	1.36039	3.94651	0.000562455	0.034732	-0.194387	0.00953241	1.34724	0.293827	0.77044	0.949526	-5.97941	0.399201	1.30179	6.70387	4.99835e-05	0.0256998	2.36311	NA	NA
chr6	90718566	-	cg04168829	NA	NA		OpenSea	BACH2;BACH2;BACH2;BACH2	NM_021813;NM_001170794;NM_021813;NM_001170794	ExonBnd;ExonBnd;5'UTR;5'UTR				TRUE							0.328723	1.01873	7.69143	2.37347e-09	1.39713e-06	11.3291	0.266632	1.02432	4.62101	9.79563e-05	0.0166133	1.40347	0.0491216	1.01873	1.12536	0.267279	0.728762	-5.41943	0.515375	0.994803	4.88717	0.000610379	0.0437916	0.0252765	60468	BACH2
chr1	112058750	+	cg00543976	NA	NA	chr1:112058184-112058590	S_Shore	ADORA3	NM_001081976	Body				TRUE		1:112058254-112059646	Promoter_Associated_Cell_type_specific		TRUE		-0.426506	-2.47546	-7.69127	2.37461e-09	1.39713e-06	11.3286	-0.319699	-2.48329	-4.10996	0.000369071	0.0290892	0.19032	-0.0672067	-2.47546	-1.18667	0.242501	0.709554	-5.35333	-0.654925	-2.41833	-6.87821	4.02284e-05	0.0250869	2.56002	140	ADORA3
[truncated: 5,646 more rows]

## Sheet: Table S12 _KEGG_no_mQTL
Table S12. KEGG analysis for Top DMP not associated with mQTL
KEGG_Path	Description	N	DE	P.DE	FDR
[truncated: 345 more rows]

## Sheet: Table S13_IMSGC_overlap
Table S13. Overlaps of SNPs from prioritized genes from IMSGC study that overlap with genes that contain DMPs.
[truncated: 280 more rows]

[truncated: 10 more sheets: Table S14_DMR_all, Table S15_DMR_all_CpG, Table_S16_mQTL_intersect_DMR, Table_S17_mQTL_diff_DMR, Table S18_DMR_Black_American, S19_DMR_Black_American_CpG, S20_DMR_Hispanic_Latino, S21_DMR_Hispanic_Latino_CpG, S22_DMR_DMF, S23_DMR_DMF_CpG]
